# Supplementary material for: Parabacteroides distasonis uses dietary inulin to suppress NASH via its metabolite pentadecanoic acid
Source: Nat Microbiol. 2023 Jun 29;8(8):1534–48. doi: 10.1038/s41564-023-01418-7 (PMC10390331; doi:10.1038/s41564-023-01418-7)
Supplement: Supplementary file 3 — Non-targeted metabolomic results from mice stool or portal vein serum. Five mice were included in each group. NCD, normal chow diet; CDHFD, choline-deficient high-fat diet; CDHFD-I, CDHFD supplemented with inulin; CDHFD-C, CDHFD supplemented with cellulose. [file 41564_2023_1418_MOESM3_ESM.xlsx]

## Sheet: Stool metabolites pos
id	MS2 name	MS2 score	MS1 name	MS1 ppm	type	mzmed	rtmed	CDHFD	CDHFD	CDHFD	CDHFD	CDHFD	CDHFD-C	CDHFD-C	CDHFD-C	CDHFD-C	CDHFD-C	CDHFD-I	CDHFD-I	CDHFD-I	CDHFD-I	CDHFD-I	NCD	NCD	NCD	NCD	NCD	QC	QC	QC	QC	QC	QC
6	Urea	0.9996			MS2 forward	61.0395	105.538	13311.3	63571.9	2877.29	9636.27	8996.99	3542.2	30239.5	67254.3	25315.5	8367.58	3643.09	14585.1	2588.5	27743.2	2646.23	26784.9	1541.08	2579.52	20808.2	4832.5	112320	108489	109996	95517.8	99770.5	96759
33	2-Amino-2-methyl-1,3-propanediol	0.6539			MS2 forward	70.0645	261.038	9446.47	9537.12	9497.62	9415.15	9919.8	15308.8	10975.9	11936.3	12765.9	7452.91	9148.15	7041.61	10097.6	9524.7	8609.56	9807.41	8658.94	9051.43	10155.6	9525.93	5974.74	6604.42	6621.09	6434.33	6518.61	6943.61
49	Pyrrolidine	0.4909			MS2 reverse	72.0799	372.089	52580.4	13737.6	26615.6	21707.9	26032.7	27346.4	18289.6	26409.7	13475.6	60766.5	22579.6	24676	42659.8	32150.9	27621.1	28692.9	15936.3	12857.3	16405.5	38541.3	88011.2	21633.6	21029.2	17801.9	18661.3	21280.7
67	Dimethylformamide	0.3702			MS2 reverse	74.0594	107.922	39041.2	49717.9	35671.5	50086.6	42118.8	53728	47762.9	34436.8	43714.8	45679.7	52683.3	75645	72345.8	85269.6	53624	67137.1	35758.2	39035.9	45031.1	36324	29888.3	32786.8	26062	32455.9	40455.7	28125.3
69					Unmapped	74.0649	26.4945	31486.9	39709.3	17860.5	26988.5	41078.2	25578.3	30692.8	27654.2	29162.8	25513.8	35216.9	23621.9	23442.2	24881.1	22336.5	25170.6	20872.5	19003.7	27165.3	20464.8	17941.8	22430.2	34172.9	37918.3	15789.9	15008.9
73	1,3-Diaminopropane	0.9583			MS2 forward	74.082	298.274	12817.9	14147.8	12027.5	16166.2	15560.3	21472.1	16452.3	15743.5	18029.8	16749.6	14846.7	16084.8	18066.8	17831.9	16381.9	11789.8	3225.59	12569.9	14801.9	12210.6	11063.6	12700.5	10064.5	11626.8	10958.3	10233
86	Acetohydroxamic acid	0.6972			MS2 forward	76.0388	167.222	3625.29	7713	1735.04	1829.05	1308.27	908.844	3762.16	8789.76	3139.7	1505.84	1314.62	1283.29	912.03	2913.89	846.509	2864.9	210.327	667.78	1803.48	1106.06	8819.01	9366.82	9608.72	9040.64	8946.82	8454.64
89	Trimethylamine N-oxide	0.9924			MS2 forward	76.0755	315.387	38327.8	113300	3183.5	8757.29	26749.2	11808.4	102942	253105	80315.3	16775.5	6653.07	45368.1	27144.4	87836	3770.25	98601.9	3500.4	6160.89	80052	122595	74280.5	80801.3	83191.3	68163.3	59249	57633.1
100					Unmapped	78.0331	201.384	6845.76	7738.32	4521.39	6510.89	7039.99	4861.56	4355.94	4990.03	4868.65	5591.96	16221.2	16478.7	11777.2	19201.4	13650.2	4751.9	8239.45	4370.03	4808.44	4896.14	4904.85	5464.13	5019.99	5291.56	5285.75	5365.11
115					Unmapped	81.0445	291.032	40485.4	49986.4	110599	170974	286144	186545	101022	28039.5	60858.9	114624	142751	258549	396250	528807	219998	102223	67715.5	47116.7	76462.8	83993.7	141970	199497	153952	163525	159266	162335
119	Caproic acid	0.31245			MS2 reverse	81.0694	26.268	1399.16	9917.37	4925.7	1470.36	1170.43	3756.46	7320.33	2233.14	1550.59	4088.76	2202.51	3773.64	7966.91	1585.77	6545.48	10597.5	3378.89	8286.93	8146.86	10697.8	1126.93	1139.9	921.15	966.496	889.39	969.347
131	Glutaraldehyde	0.9658			MS2 forward	83.0483	372.061	31061.5	22436.8	31545.8	17117.2	42963.8	34648.8	24137.9	44736.4	18381.4	27614.5	17172.1	23620.3	34143.7	42217.1	21365.7	46499.4	11463.6	13147	19997.6	16600.3	24641.2	28156.7	26458.4	22036.3	24412.5	24353.8
137	1-Aminocyclopropanecarboxylic acid	0.5			MS2 reverse	84.0436	372.419	17214.4	20893.5	16744.1	20862.9	36140.7	25929.6	24752.2	19813.9	21126.4	41539.8	81327.5	89800.1	100698	84240.3	50875.8	18023.3	25428.4	19391.7	23792.3	30735.8	90180.6	29376.2	98917.7	26164.6	89193	92879.3
146					Unmapped	84.08	295.699	27430.9	45080.3	29387.3	24736.5	25626.8	28342.8	40577.2	19451.6	20390.2	14886.1	72073.6	55606.2	39828.6	44616.2	44775.3	116886	59354.3	98383.7	69275.9	109951	38472.6	66998.8	39974	68950	70514.1	71891.4
168	gamma-Aminobutryic acid	0.3239			MS2 reverse	86.0593	53.099	29301	28066.8	19089.6	20670	24233.2	22043.2	24340.3	42062.3	22331.2	21254.8	15240	13386.1	14198.4	16047.3	16244.5	19709.5	13426.5	15335.3	15835.9	17147.2	22665	23549	23477.5	12579.5	15052.1	13962.7
173					Unmapped	86.0703	164.046	4641.57	14266.2	3000.01	2470.83	4290.07	3771.78	7156.87	15361.1	6013.92	3010.8	14349.7	23216.9	14004.2	21822.4	15738	5211.3	2094.63	1593.31	4842.45	1403.91	17676.3	16229.6	17270.3	16169.7	16208	16630.2
175			Isoprene;2-Methyl-1,3-butadiene	-13.2231	MS1 mz matched	86.0955	262.962	273222	89568.4	429255	98829.1	542116	185856	70527.9	130478	39381.1	49140.8	57112	132527	111938	68010.3	99088.9	270964	85944.9	123065	160331	134866	135310	205847	112869	123390	122091	124747
209	3-(Methylthio)-1-propanol	0.8611			MS2 forward	89.0409	206.86	239.762	230.314	492.762	234.213	1459.87	994.802	769.526	241.17	268.546	337.374	12840.1	5156.09	4430.74	193.674	53562.1	483.075	2047.88	1558.75	1060.83	702.341	1470.35	1035.28	1044.58	1224.64	2163.3	1222.51
222	L-Alanine	0.9993			MS2 forward	90.0541	255.916	2233.94	2838.99	1198.67	1380.43	1531.94	1875.83	1555.23	1607.99	889.268	1387.94	4451.39	4512.61	3971.74	1769.5	4388.2	1789.29	3666.94	1377.89	1783.1	2061.55	2504.06	2650.8	1990.99	915.284	2265.91	2410.01
249					Unmapped	93.0439	269.179	27373.7	22626.3	19861.9	20584.7	16274.2	20437.6	11581.7	17063.5	8614.52	12491	14041.9	12139.2	11609.7	14537.1	12651.8	19071.6	41207.8	19161.5	21621.9	26447.5	15070.5	15664.2	15590.9	16147.4	15627.6	15783.4
283	Trans-4-Hydroxy-L-proline	0.3536			MS2 reverse	96.0435	161.867	1858.93	3801.77	2085.97	4232.95	2382.23	2678.66	3528.34	3361.93	3187.28	3854.52	3137.02	3940.86	3718.09	5423.7	3583.34	2960.11	4513.96	3989.45	5308.97	3006.78	3770.8	8165.49	3512.72	4692.34	4227.99	4003.84
295	.beta.-Cyano-L-alanine	0.8855			MS2 forward	97.0383	53.0655	10898.2	6837.96	6830.08	9096.21	7957.14	14368.1	9017.24	13467	9227.92	10925.7	4940.33	5149.43	3494.74	7532.95	6006.9	7888.58	8822.19	7545.77	7193.9	9286.62	6246.4	5424.56	6011.52	4734.67	5621.49	4846.02
334	Guanidineacetic acid	0.36625			MS2 reverse	100.05	338.589	35607.6	1631.08	16044.2	32772.7	630.024	11519.6	15353.9	9715.54	15409.2	14970	12806	9379.08	13239.8	1136.66	12545.8	16809.7	9833.99	11538.6	14901.8	18353.7	18202.6	668.824	10240.7	10247.7	7835.2	7050.51
373	3,3-Dimethylacrylic acid	0.9078			MS2 forward	101.059	372.044	451804	317599	455603	236629	614775	508322	363961	627344	250156	356010	240989	335060	475317	595508	302741	676721	136811	165322	267939	205535	337301	410246	369273	332383	337116	341804
384	3-Butynoic acid	0.3269			MS2 reverse	102.054	330.114	3430.04	3093.78	2265.93	2958.5	2450.54	3215.14	3712.95	4672.92	3826.3	3871.87	2557.9	911.132	1159.5	1239.8	1294.11	5018.62	3558.98	3229.44	4164.46	2712.87	2032.5	2103.63	2303.17	2356.71	547.802	2196.94
388					Unmapped	102.09	435.397	15767.8	23279.1	26948.6	22061.8	19554.2	8599.67	7948.72	3135.59	7710.95	8147.84	6980.66	14541.2	8034.48	28581.8	14281.2	15306.2	7951.59	11884.9	14986.1	8843.43	10837.6	20744.5	15944.1	8584.06	14709	10249
401			(S)-Methylmalonic acid semialdehyde;Acetoacetic acid;Acetic anhydride;Succinic acid semialdehyde;2-Methyl-3-oxopropanoic acid;4-Hydroxycrotonic acid;2-Ketobutyric acid;2-Oxobutanoate;2-Ketobutyric acid;2-Oxobutyric acid;2-Oxobutyrate;2-Oxobutanoic acid;alpha-Ketobutyric acid;alpha-Ketobutyrate;Acetoacetate;3-Oxobutanoic acid;beta-Ketobutyric acid;Acetoacetic acid;Succite semialdehyde;Succinic sem…	2.99808802254071;2.99808802254071;2.99808802254071;2.99808802254071;2.99808802254071;2.99808802254071;2.99808802254071;2.94026268302643;2.94026268302643;2.94026268302643;2.94026268302643;2.94026268302643;2.94026268302643	MS1 mz matched	103.038	344.204	1473.25	4385.66	11631.8	15248.6	16498.3	6192.59	11693.2	3171.53	6761.83	38171.5	37610	50047	16179	33669.3	34806.1	1683	27605.3	8880.73	4920.99	2450.72	29843.8	28012.6	28699.8	26754.3	29604.9	36634.7
402			Hydroxypropanedioic acid;Phenylacetaldehyde;alpha-Tolualdehyde;Styrene oxide;Styrene-7,8-oxide;4-Hydroxystyrene;4-Vinylphenol;p-Tolualdehyde;p-Methylbenzaldehyde;4-Methylbenzaldehyde;4-Toluylaldehyde;p-Formyltoluene;Acetophenone;1-Phenylethanone;Phenyl methyl ketone;Acetylbenzene;Methyl phenyl ketone;3-Methylbenzaldehyde;m-Tolualdehyde;2-Methylbenzaldehyde;o-Toluic aldehyde;2-Formyltoluene;o-Tolu…	-24.1544083044255;4.16467109512015;4.16467109512015;4.16467109512015;4.16467109512015;4.16467109512015;4.16467109512015;4.16467109512015;4.16467109512015	MS1 mz matched	103.053	217.374	12196.9	59964.2	22574.9	13451.5	22315.5	22402.7	14991.1	13591.6	10434	41380.8	6296.64	13288.2	9334.36	42139.3	11606.3	14276.3	20831	10141.8	23057.6	10329.4	13912.5	11343.1	12144.2	11962.1	13597.3	11817.5
418	3-Aminobutanoic acid	0.9719			MS2 forward	104.069	49.274	6943.49	11468.6	8215.02	6333.5	8079.32	3653.16	9550.12	7829.5	3888.35	4193.34	2820.8	4600.06	2830.44	1772.1	3316.29	2461.12	2923.84	2540.45	1897.88	2504.25	4712.19	4633.41	4605.07	4482.67	4181.76	4493.48
419	Dimethylglycine	0.4727			MS2 reverse	104.069	323.476	49389.3	7554.33	7498.54	14421.5	19225.7	20803.2	18710.1	79478.3	10821.4	18306.8	31018.7	39511.8	21194.2	24833.6	22956.1	15690.3	22771.6	20384.5	23459.6	16949	13513.4	11264.5	15040.6	17668.7	13047.4	20190.5
420	4-Aminobutyric acid	0.9525			MS2 forward	104.07	360.647	10694.2	12423.7	7674.36	11084.3	8281.42	14606.6	13465.7	6489.08	11147.4	10346.4	18858.9	10288.6	18729.2	13790.4	53963.1	10289.4	11213.9	10490	7969.5	8340.93	11407.4	10656.4	10144.9	12638.1	17938.3	11168.3
424					Unmapped	104.107	278.605	3815808	8161850	3366677	2393733	2464179	3961036	3131642	5729012	2050242	8688648	2278973	2187309	4637569	4650404	1814900	4600842	6063915	4909523	7335219	7500612	4992798	3554040	4115320	4393048	4490540	5113972
451	L-Serine	0.476			MS2 reverse	106.049	325.655	2106.53	1204.45	1250.42	1075.26	1063.63	1542.98	951.76	1063.11	978.903	657.511	1058.21	666.42	2186.98	1431.42	1392.63	2657.14	1312.48	1674.83	1587.78	3319.56	1108.32	1431.68	1219.63	1208.88	988.189	1460.5
458	Diethanolamine	0.7629			MS2 forward	106.085	320.267	6152.59	6781.22	5512.98	7916.83	6623.89	9459.04	8800.16	8537.22	10120.8	6914.18	7419.05	6347.5	7820.27	9355.82	5908.82	5330.24	4264.53	6143.23	5470.29	5620.07	4604.15	3059.03	3674.86	4404.08	4123.15	6473.63
499	para-Phenylenediamine	0.764			MS2 forward	109.074	156.88	8014.27	14360.6	5992.45	9340.78	14535.7	7660.73	8070.14	7709.51	6050.97	7799.56	25720.7	24750.3	14143.5	21404.3	23695.1	11767.4	11885.4	11765.5	11225.3	13371.5	9377.05	11246	12695.5	11421.4	9203.85	9658.78
514	4-Aminophenol	0.8961			MS2 forward	110.059	40.191	10653	11749	10222.3	12355.8	11127.4	14887.4	16287.3	16306	14176.1	14421.4	14699.7	13570.7	13240.2	13261.2	14375.8	33116.7	28727	21685.2	31568.1	33772.3	21676.1	13658	9883.51	12180.7	14192.7	12595
516	Nicotinyl	0.6251			MS2 forward	110.059	86.578	7151.77	9466.77	7037.46	8982.19	8513.34	13733.3	11504.5	12532.4	13202	13363.8	12613.5	14856.4	18268	13714	12461.8	11059.6	9194.67	8910.46	9150.28	8700.17	10667.8	9604.97	8924.75	9584.13	9044.57	9795.38
519					Unmapped	110.07	294.457	56634.9	63410	21043.9	39648.7	46558.5	28176	15264.5	22887.9	25840	11353	8947.91	8963.85	11958.4	14598.7	10384.5	17309.2	14199.9	10904.2	10176.6	30626.6	19825	24231	22450	22213.9	20634.1	20506.8
527	Pyrocatechol	0.47795			MS2 reverse	111.043	125.183	3346.34	3929.83	3481.11	4164.38	4129.98	4539.31	4538.11	4748.07	4240.84	4268.32	11645	12892.9	11435.4	8325.61	15241.6	5826.69	5472.84	5324.1	5626.33	5806.09	5534.77	6355.51	5147.98	6225.48	5932.6	6015.55
532					Unmapped	111.09	37.694	15352.2	5350.21	12614.7	14096	11785.4	22752.8	22412.5	20776.2	23716.2	33551.3	8147.33	5389.92	9747.93	7187.68	21453.6	196454	115990	144831	88937.5	120653	26377.8	28340.4	28940.9	28464.3	27761.1	30855.5
541	Cytosine	0.9927			MS2 forward	112.05	188.44	213955	164004	49594.6	134783	482073	18080.4	73119.1	37790.9	19030	42216.7	284203	467050	86457.4	174184	284904	23725.7	13200.2	15582.7	17805.1	27117.3	65146.4	44385.1	64915.5	47231	43105.3	46760
551	Histamine	0.9414			MS2 forward	112.086	143.531	3204.87	2482.58	1132.83	1109.65	1239.27	4882.56	3800.86	6707.48	3368.03	36895	4636.21	7482.43	4000.83	3874.96	5401.22	28910	4776.31	1043.39	2596.75	4576.3	6079.99	6770.79	6236.69	7187.92	6322.34	6857.26
559	Uracil	0.9802			MS2 forward	113.033	115.358	2089.68	5446.74	3729.74	5362.23	3909.77	4051.15	6482.37	8221.23	3694.95	4022.06	5194.9	7496.85	11285.7	14512	17959.7	5547.67	18378.3	5794.85	9888.53	5062.55	9269.96	8400.3	7981.86	7987.04	8830.52	8118.31
585	N-Acetyl-L-alanine	0.9704			MS2 forward	114.056	199.04	4360.22	6791.77	2743.04	9025.67	5216.02	5957.36	5308.31	6822.94	4757.61	10464.6	4411.15	7598.47	7411.77	9653.22	5386.74	5239.29	5173.88	4965.43	5542.83	5184.32	7978.27	4833.49	4211.55	3730.39	3369.23	3625.67
587	Pyruvaldehyde	0.6114			MS2 forward	114.054	299.484	6231.81	18191.6	13434.7	24424.9	21559.2	12936.3	19721.3	19792.5	10351.7	16678.5	11532.4	11790.1	11742.7	16156.2	11984.1	20756.6	12553.3	17037.7	11740.6	11391	11959.1	10146.8	9125	10007.3	9673.07	9518.5
588	Creatinine	0.9997			MS2 forward	114.066	164.03	599134	1.95716e+06	316782	250311	542478	413233	1.02191e+06	2.31423e+06	765599	346003	2.218e+06	3.51539e+06	2.03877e+06	2.92752e+06	2.48972e+06	633463	233494	107747	548396	123919	2.41999e+06	2.35843e+06	2.44782e+06	2.39117e+06	2.3362e+06	2.29783e+06
605	Dihydrouracil	0.9571			MS2 forward	115.049	296.29	3708.03	49173.3	5547.17	19167.7	12969.5	8399.06	16616.8	11464	9833.77	9825.03	20543.4	25916.6	15361.8	21754.9	20556.9	2186.5	2651.18	4140.73	6376.54	12696.1	16850.9	16819.1	17520.1	16578	17292	15247.9
618			3-Amino-2-piperidone;N-Mononitrosopiperazine;N-Nitrosopiperidine;L-Prolimide;(S)-Pyrrolidine-2-carboxamide	-11.5095363521003;-11.5095363521003;-11.3955818452649;-11.3955818452649	MS1 mz matched	115.085	402.366	36054	52521.7	38435.8	52596.6	79802.6	36287	28681.3	6756.29	38496	36714.2	69375.5	89379.7	63843.1	76079.7	67537.7	19575.4	46895.5	41142.6	40425.7	22444.2	32649.6	43184.4	44490.9	45270.1	69409.2	51920.5
623	Ornithine	0.9874			MS2 forward	115.085	201.724	4878.94	4989.96	3823.45	3753.39	4631.18	4892.03	6280.48	7307.87	5516.9	5870.96	4272.85	3995.24	3836.08	4341.89	3506.84	4107.74	4543.94	4944.73	4485.4	5638.55	6073.96	7328.18	6636.07	7940.31	7830.67	8349.74
637	L-Proline	1			MS2 forward	116.071	300.415	1.21193e+06	628937	752867	541400	637806	1.82658e+06	511581	976167	411140	516740	860735	637873	1.09423e+06	1226554	819202	1.61004e+06	1.0941e+06	937730	1291343	1.62716e+06	825373	782281	771900	904127	830363	863152
642	Hydroxyacetone	0.5			MS2 reverse	116.069	81.6515	6794.61	5986.23	5077.6	6992.19	6153.24	9576.64	7611.13	8300.55	8024.36	6911.11	59630.8	55488.5	100765	172337	49964.1	6613.98	4747.17	5303.33	5188.32	5098.33	23578.7	23338.1	22654.5	23483.9	26743.7	22263
651			3-keto-2-Methylbutyrate;	-12.4666289627221;	MS1 mz matched	116.106	206.775	19284.4	36117.7	17920.6	85482.4	18390.2	11054.8	48985.7	26343.2	14761.7	9127.27	34100.8	33158.4	15534.2	34879.3	38772.2	46425.7	31347.9	13353.9	11123.3	22797	21768.5	21565.1	20791.8	22082.7	23715.6	21649.8
662	Methyl acetoacetate	0.813			MS2 forward	117.054	134.288	2338.89	2055.82	2067.13	1987.71	2175.22	2779.13	2629.94	2688.81	2528.45	2407.22	3784.74	5682.45	3237.49	6863.73	5480.58	3442.4	3256	2746.7	2984.83	3208.13	2458.58	2299.28	2356.5	2685.05	2511.87	2621.37
668	1,2-Diacetylhydrazine	0.34685			MS2 reverse	117.069	36.789	1038.09	3510.58	4028.82	4849.04	3822.03	4341.14	5905.76	9893.15	6158.84	4719.16	5102.54	595.79	3614.65	3404.46	3457.75	1365.59	1049.57	881.996	10336.7	14594.4	2734.31	3026.67	2659.31	3240.91	2844.02	2646.11
680	Guanidoacetic acid	0.9506			MS2 forward	118.059	296.438	46562.8	22019.5	57560.8	28656.7	46759.3	41958.9	29070.6	29339.1	28651	16689.6	20653.6	21187.4	22735	22682.3	23635.1	23074.3	17075.8	14603.1	16732.5	20018.1	18853.7	17942.7	22396.4	21781.9	23937.9	18495.6
681	Indole	0.9824			MS2 forward	118.064	231.275	23956.3	24157.5	20096	25544.3	22565.1	35985	27610.8	26491.7	27104.6	25692.5	24852.5	22882.3	28370.6	28170.1	23472.4	21011.5	18902.5	18548.6	19288.7	18118.7	19645.5	19088.8	19443.7	19233.2	21010.8	20171.1
689	Betaine	0.9871			MS2 forward	118.086	262.469	318364	536254	253178	375125	610155	770008	1.04708e+06	1.30088e+06	682452	1.02696e+06	2.71512e+06	2.75422e+06	2.69333e+06	853656	2.98764e+06	816800	972378	531606	766616	755244	1.32503e+06	1.3482e+06	1.49966e+06	1.54005e+06	1.53033e+06	1.73291e+06
698	5-Aminopentanoic acid	0.997			MS2 forward	118.085	421.903	43964.7	34473.6	35496	58264.1	83087.8	60927.9	53145.1	56809.3	137632	51594.9	36164.6	57264.6	44234.3	31990.4	42009.6	43657.2	33323.9	36804.1	35918.9	38553.7	28591.4	26833.5	28841.5	49499.9	23436.9	34056
724			Trimethylammonioacetate;	-19.5534126558134;	MS1 mz matched	119.084	37.57	51176.8	108284	75035.4	101116	73810.7	119683	147963	247925	252529	110110	178687	59342.1	80062.4	122487	82023.8	64421.9	85155.2	162378	102027	91588.5	43999.4	47548.7	47309.1	51088.8	45340.5	47796.2
740	Anthranilic acid (Vitamin L1)	0.6749			MS2 forward	120.043	176.541	944.384	1762.92	392.776	758.62	571.947	457.48	1016.08	1356.95	758.274	530.802	761.518	751.278	784.853	708.356	909.335	613.543	687.061	424.274	527.054	553.194	1380.48	1279.31	1375.39	1325.53	1161.21	1265.02
744	L-Threonine	0.4679			MS2 reverse	120.064	341.596	5736.23	16455.3	6400.57	15518.8	6384.06	7531.47	17965.2	42502.4	23528.3	7409.45	7413.33	12430.5	9204.21	7947.46	9398.65	19244	13502	14183.6	24732.2	14255.8	6662.27	6696.57	6871.25	6313.97	12604.8	5630.56
753	Valeric acid	0.3415			MS2 reverse	120.101	293.245	45596.6	29663.3	11024.6	33338	12222.9	14614.4	33125	18321.7	32468.1	34782.6	10907.8	8232.54	7754.37	17849.3	16309.9	17220.1	19289	19900.8	16103.9	11870.4	13290.1	12694.9	14406.5	15598.5	14636.7	13454.2
760	Salicylic acid	0.7869			MS2 forward	121.027	326.572	5984	6455.75	5199.95	7765.01	6932.91	10137.2	9001.87	7895.41	8620.22	9302.91	8537.29	7578.77	22660	7358.26	7553.29	5684.16	6622.16	6010.21	5811.55	5777.19	6550.21	5743.98	5675.58	5802.91	6216.95	6971.98
766			Hydroxypropanedioic acid;Phenylacetaldehyde;alpha-Tolualdehyde;Styrene oxide;Styrene-7,8-oxide;4-Hydroxystyrene;4-Vinylphenol;p-Tolualdehyde;p-Methylbenzaldehyde;4-Methylbenzaldehyde;4-Toluylaldehyde;p-Formyltoluene;Acetophenone;1-Phenylethanone;Phenyl methyl ketone;Acetylbenzene;Methyl phenyl ketone;3-Methylbenzaldehyde;m-Tolualdehyde;2-Methylbenzaldehyde;o-Toluic aldehyde;2-Formyltoluene;o-Tolu…	-24.1544083044255;4.16467109512015;4.16467109512015;4.16467109512015;4.16467109512015;4.16467109512015;4.16467109512015;4.16467109512015;4.16467109512015	MS1 mz matched	121.064	217.421	145158	844595	331792	160288	306078	275399	203997	146113	120605	638313	58654.3	163464	99102.8	588218	119847	181755	301158	101307	325607	122929	179725	145490	143469	144995	154204	137057
778					Unmapped	122.022	131.312	5775.16	9671.11	5528.23	6328.84	7110.09	3227.59	8521.57	11107.9	2325.41	1574.78	3068.87	3108.06	6207	7532.94	2878.66	3141.72	1069.51	1797.17	3126.88	2766.36	6550.44	6239.1	6613.65	7246.73	6265.26	6690.02
786	Benzamide	0.45245			MS2 reverse	122.059	43.4115	39877.5	31742.2	25193	41345.6	11377	62352.5	64057.3	64005.3	24283.2	26831.1	9793.05	12471.3	34614.7	91537.8	13189.2	26921	8310.69	15129.9	14404.7	42579.3	26767.6	28169.1	26618.2	27434.4	45618.5	14004.3
787					Unmapped	122.071	367.516	1.44905e+06	1.30094e+06	2.02532e+06	394837	613415	2.35037e+06	1.32194e+06	27278.1	1.11842e+06	742675	2.08431e+06	766320	3.02224e+06	1.20395e+06	1.17543e+06	3.79568e+06	5.26068e+06	7.02272e+06	3.12176e+06	5.9952e+06	1.04967e+06	528571	777408	1.34112e+06	1.28929e+06	1.42047e+06
793	Phenylethylamine	0.8929			MS2 forward	122.095	148.13	16772.5	12875.5	15180.8	16286.5	14724.6	17637.2	15602.9	18923.9	16099.5	14819.9	12778.6	11639.7	14227.1	15635.5	13049.3	15466.1	11869.9	13862.3	13096.1	12261.7	12246.1	11576.4	11422.6	10909.2	28293.4	11647.5
794	N,N-Dimethylaniline	0.8283			MS2 forward	122.095	38.8695	18977.2	19961.2	16469.2	22999.6	18054.6	25395.1	22571.2	26180.3	25097.7	9953.61	14862.5	15516.8	16502.4	7552.4	16647	41523.1	19966	25643.1	8003.16	29669.9	6570.19	27387.1	14825.2	28253	15139.7	13192.7
806			5-Phenyl-1,3-pentadiyne;5-Phenyl-1,3-pentadiyne;Norcapillene	-11.4256053834443;-11.4234635084332;-11.4234635084332	MS1 mz matched	123.055	290.956	171750	236168	746145	1.15602e+06	1.92643e+06	1.16221e+06	555356	100744	274020	838875	869346	1.6626e+06	2.62243e+06	3.74658e+06	1.51949e+06	436212	355174	218594	267819	403687	976405	1.27592e+06	1.02876e+06	1.02303e+06	1.06823e+06	984374
807	Nicotinamide	0.9982			MS2 forward	123.055	63.911	355754	69317.3	315419	84866.2	412169	128822	538431	556345	919723	215375	182485	176109	1.28494e+06	326375	493797	355996	61656.1	52537.9	69074.6	846234	230601	205259	216914	245189	220644	233618
827	Picolinic acid	0.7385			MS2 forward	124.039	201.31	810527	731328	514669	632491	776170	469706	408229	531178	393054	544507	1.99834e+06	1.90431e+06	1.40849e+06	2.20236e+06	1.73479e+06	442861	1.03733e+06	451594	490944	549576	569896	551219	562438	575350	603520	585630
828	Nicotinate	0.7116			MS2 forward	124.038	316.488	28574.4	32035.1	56696.2	78078.2	82318.2	77154.6	62588	24364.4	70553.4	307906	145270	310477	231440	44173.7	154368	24711	127267	40932.4	47512.1	21050.5	126615	113421	102463	91939.9	111045	127795
830	Niacin (Nicotinic acid)	0.37115			MS2 reverse	124.042	81.987	31835.3	40918.8	22454.4	22514.3	27733.6	14615.5	16215.3	22470.1	34317.1	18724	125875	87254.6	36184.7	45350.9	102446	19111.2	15527.9	21016	15750	13816.4	27414.9	24017.9	23944.4	25159.3	24716.2	24554.1
841			Methylarsonite;Methanearsonous acid;Methylarsonite	-22.5859637914208;-22.5859637914208	MS1 mz matched	124.974	28.0835	8433.53	767.634	755.388	952.332	2900.89	22121.6	9580.66	29661.4	16338.2	9249.76	778.16	505.41	924.702	793.947	10522.5	16983.1	10262.1	14371.3	10434.6	13358.6	8128.27	9032.63	8453.83	9478.1	10102.1	9740.74
850	Nitrosobenzene	0.48095			MS2 reverse	125.07	140.165	13810.1	20165	21391.4	23205.6	32462.1	24293.4	1788.93	19833.8	15381.3	16407.6	30230.4	49141.4	27907.5	49610.4	33196.3	15131	15918.5	14217.5	12456.3	11984.8	23686.4	23855.5	22385.7	23242.7	35426.6	24631.4
864	Taurine	0.9967			MS2 forward	126.021	281.801	50946.1	343623	31774.9	70478.9	71000.3	108501	77732	228099	49730.3	444577	26466	54053.8	78161.4	129982	19379.3	57285.5	37770.6	48576.7	55751.5	73065.4	236980	206911	182798	206497	175529	186862
876	Quinone	0.4697			MS2 reverse	126.054	161.754	5347.23	17231.2	4744.46	26351.6	6463.14	4902.56	10173.5	5254.68	10866.6	13798	11512.5	21638.2	9048.86	27575.3	16244.4	10489.9	21937.7	22619.9	18084.7	9672.5	19647.7	18077.3	17243.9	21531.1	22105.3	20769.2
878	DL-2-Aminoadipic acid	0.7837			MS2 forward	126.054	289.366	6072.57	9025.12	4470.77	9363.92	5252.41	6313.31	10157.7	8803.42	6946.22	6225.73	4619.27	4190.37	4382.09	5175.26	5251.01	6868.01	5620.28	5485.62	7003.65	5560.22	4505.55	4466.23	4557.83	4693.18	4141.25	4624.06
880	5-Methylcytosine	0.9504			MS2 forward	126.065	182.158	9965.14	13896	6775.21	9374.61	31052.8	15707.4	18213.8	21877.8	10525.7	6786.78	19724	17338	20494.6	23593.8	19657.1	26928.6	6674.64	13561	30460.9	18654.6	13330.5	11767.2	12604	13116.6	13581.7	14133.9
885			2-Ethyl-5-imino-1-cyclopenten-1-ol;6-Acetyl-1,2,3,4-tetrahydropyridine;2-Ethyl-4,5-dimethyloxazole;3,4-Dihydro-5-propanoyl-2H-pyrrole;4-Butyloxazole;2-Methyl-5-propyloxazole;4-Methyl-2-propyloxazole;5-Butyloxazole;5-Ethyl-2,4-dimethyloxazole;5-Methyl-2-propyloxazole;4-Ethyl-2,5-dimethyloxazole;2-Methyl-4-propyloxazole;	7.4829676144503;7.4829676144503;7.4829676144503;7.4829676144503;7.4829676144503;7.4829676144503;7.4829676144503;7.4829676144503;7.4829676144503;7.4829676144503;7.4829676144503;7.4829676144503;	MS1 mz matched	126.09	314.104	50104.4	203903	46123.9	123130	92985.2	41972.3	83204.2	17109.5	55405	49632.1	76762.3	106808	63922.7	178251	87436.6	55394.9	38407.9	39458.4	35237.5	57926.1	62311.4	57536.1	52424.4	46416.7	57159	57830.7
889	1-Methylhistamine	0.9384			MS2 forward	126.101	364.659	13045.7	37219.1	10161.4	43594.5	21283.8	17917.5	18299.3	21717	26565.3	47557.7	16865.2	21128.2	12979.9	35742.9	10994.3	11677	16300.7	7510.02	17403.5	12692.5	40372.9	20680.4	17842.8	7024.37	8875.95	10145.6
898	Thymine	0.9344			MS2 forward	127.049	102.28	103353	62082.1	85190	50973.1	65609.8	44340.5	54100.9	92404.8	59981.6	68431.2	39042.3	69006.1	61773.5	78328.9	94246.3	122042	228763	102491	160857	95678.4	87833.1	79764.4	75571.5	84939.1	81928.6	81172.3
903	Imidazoleacetic acid	0.9999			MS2 forward	127.049	303.257	9572.25	34925.2	5527.94	28510.3	15292.8	17209.8	29533.6	35040.5	26195.6	21064.7	8183.48	13344.1	14537.6	23078.2	6338.29	11670.8	5004.52	5408.81	9663.03	14926.3	18660.8	61100.3	48171.9	11462.8	9832.23	11849.2
904	1-Naphthol	0.44555			MS2 reverse	127.057	161.304	1626.74	3996.16	1516.77	1162.08	2072.99	2152.08	2331.82	2013.42	1774.22	873.027	13151.9	1204.84	5709.31	10938.5	1183.69	1888.85	1366.69	1174.26	1371.78	2899.58	1479.5	1389.58	2012.7	1766.34	1774.64	1962.4
939	Dihydrothymine	0.3378			MS2 reverse	128.061	254.796	10024.5	8575.77	8497.44	10313.7	7310.37	21745.3	11513.1	38262	11809.7	10215.7	9267.84	10298.1	8102.26	7593.1	8415.69	7268.9	4530.04	5148.19	7124.79	5584.52	8352.95	8603.05	6271.38	8319.27	9468.45	8625.63
965					Unmapped	128.953	375.811	129695	125600	102890	156598	125925	545627	165360	216059	258097	182061	89304	143196	364031	332223	101546	116842	101071	97686.6	224314	122221	163576	163598	133679	183787	120733	121511
970	Imidazole	0.49915			MS2 reverse	129.064	347.346	8051.26	16614.8	1358.17	9436.75	7893.92	9472.22	7684.96	9242.11	10507.7	12291.8	9577.78	8123.1	9836.42	12494.1	9410.51	6552.19	7283.19	7138.77	6435.15	9679.1	7142.74	7458.58	5461.06	7709.85	7814.06	9062.92
988	L-Glutamate	0.9616			MS2 forward	130.049	290.644	119236	94568.8	44705.6	41751.2	49133	27559.3	26209.9	36625.7	62324.7	21946.9	37348.8	47430.5	31451.3	31158.1	37464.1	18832.5	18552.4	14794.1	17965.7	24655.7	41243.2	33049.8	35069.8	32418.6	36443	35640.8
1005	L-Pipecolic acid	0.9911			MS2 forward	130.085	265.09	61796.5	80292.2	55993.7	52954.9	36964.5	34868.3	73095.7	58524.1	69643.1	51056.6	29249.7	25133.1	40347.4	37893	24725.5	208050	36898.4	94062.1	120441	207040	46011	42901.8	45131.5	44838	45268.2	44382.9
1006	D-Pipecolinic acid	0.9999			MS2 forward	130.085	296.086	36374.8	117393	47919.3	48585.8	67922	58307.3	59709	46085.2	41681.8	19449.2	129933	154279	72336.5	111672	98499.9	64897.1	118497	44828.3	44119.2	102450	55212.6	51523.7	56628.3	46376.3	48181	40121.6
1008	.beta.-Homoproline	0.9998			MS2 forward	130.085	317.227	18883.8	22779.1	19578.4	16594.1	21646.9	26182.8	25603.3	52191.1	76141.4	122862	26842.6	13632.9	25779.8	19282.3	20669.3	41107.4	44542.4	49405.6	35673.3	41370.8	33243.7	22985.7	26012.8	24140.7	26435.7	21674.8
1024	DL-3-Phenyllactic acid	0.8579			MS2 forward	131.048	246.293	4698.62	1993.29	8063.45	2095.58	4825.21	5177.25	1923.88	2926.01	1579.4	1344.11	2204.9	2542.55	3286.58	2839.61	3309.84	3691.18	2619.43	2615.33	2641.14	4578.44	3191.56	3111.73	2649.37	2901.95	2971.77	2984.49
1040	N-Acetylputrescine	0.9935			MS2 forward	131.116	298.016	5965.54	6921.38	40185.5	35122.2	7870.73	5039.81	21603.5	5245.05	12687.1	114227	8133.27	10849.4	7362.34	9349.64	14734	6490.97	92873.7	14941.7	10089.5	7661.56	42289.8	26700.5	24393.1	28156.2	33195.4	59101.6
1050	Methoxyacetic acid	0.5			MS2 reverse	132.064	144.375	7874.32	1555.04	13182.9	2985.28	5022.59	7260.1	2323.75	5388.46	2515.61	2577.24	14448.2	23232.5	11542.6	26568.4	20634.1	11317.1	11017.8	9523.2	6753.66	9129.49	6705.63	5472.49	5353.58	6733.23	4976.84	4795.74
1054	Creatine	0.9775			MS2 forward	132.077	334.438	835488	5.995e+06	4.3521e+06	3.0258e+06	5.77143e+06	8.9711e+06	4.95415e+06	5.08663e+06	3.58021e+06	6.71868e+06	5.62153e+06	8.31083e+06	1.13647e+07	10072703	7.64894e+06	911073	4.51777e+06	2.50658e+06	3.6898e+06	1733468	5.61874e+06	4.7804e+06	5.51665e+06	5.6799e+06	5.76441e+06	5.74997e+06
1059	D-Ornithine	0.8181			MS2 forward	132.09	26.557	1320.93	1865.61	1016.83	3039.83	1641.49	1546.32	1457.22	1544.18	1624.6	4701.93	1223.73	1747.01	1615.71	2101.74	1117.49	1775.31	1279.83	1632.98	2434.04	1076.78	3776.01	1887.87	1339.47	899.399	1207.52	1592.65
1060	L-Isoleucine	0.6119			MS2 forward	132.101	260.611	357559	155341	778595	134198	350985	259184	180641	262377	111194	117592	309215	280325	208522	220665	257993	804756	101564	168250	330308	241653	277650	223140	219666	225159	227787	225152
1065	Triethanolamine	0.91			MS2 forward	132.101	67.8715	7605.2	8113.84	8941.05	10053.5	9242.13	7630.79	11256.9	10158.3	16864	14205.9	12759.2	13589.9	5612.28	35007.9	16882.4	6329.79	5640.77	6223.18	5869.4	5987.81	10086.4	8494.74	8440.36	8749.44	8561.11	8460.7
1066	L-Leucine	0.9			MS2 forward	132.101	187.032	14380.3	2895.48	11798.9	2912	6298.03	18891.9	3171.02	16127.2	4542.04	3180.4	6265.53	4549.33	18587.3	4893.45	6982.66	33068.2	12419.7	20137.9	20118.9	17931.1	6709.56	6796.89	5995.75	7231.27	6538.62	6378.7
1069			3-Amino-2-piperidone;N-Mononitrosopiperazine;N-Nitrosopiperidine;L-Prolimide;(S)-Pyrrolidine-2-carboxamide	-11.5095363521003;-11.5095363521003;-11.3955818452649;-11.3955818452649	MS1 mz matched	132.112	402.6	7803.22	20369.9	20486.4	30847.1	30788.1	19220.1	15927.2	5991.01	14511.1	19705.4	39957.8	35520.1	23693.4	43762.1	38566.8	8583.53	22987.4	22784.7	21456	10244.1	15774.7	22877.6	24546.1	14958.3	27305.9	26884
1070			N-Carbamoylputrescine;N-Carbamoylputrescine;4-Guanidino-1-butanol	-6.57560223621911;-6.86467962159945;-6.86467962159945	MS1 mz matched	132.112	275.432	55984.4	26907.6	95148.4	26011	102537	16864.9	26824.8	29542	17464.5	17294.9	279900	159086	57531.4	91841.7	246826	24951.5	27528.9	29495.6	22121	26946.3	18013.9	26016	31924.5	23766.8	53388.1	41603.9
1082	3-Ureidopropionate	0.6609			MS2 forward	133.059	296.357	4435.72	29230	4584.02	12087.4	8279.77	6781.06	10138.1	7920.49	6761.89	6548.85	10978.2	13531	11626.5	11038.7	11110.9	4591.41	8257.64	3617.22	4623.11	7939.58	12603.8	11083.8	10176.2	11628.1	11914.6	10175.5
1084	1-Indanone	0.6517			MS2 forward	133.063	36.583	3803.27	5754.96	6889.44	4560.56	4546.24	6085.89	9651.6	11536.5	13361.3	4409.9	7625.19	4144.56	3850	5808.19	3686.81	5735.03	5108.5	7881.8	7636.31	12127.8	7422.47	8167.15	3095.61	9253.69	8865.07	8697.72
1090	5-Hydroxyhexanoic acid	0.4548			MS2 reverse	133.086	357.933	1555.66	4915.77	25624.4	19728.3	3474	3675.91	10626.7	1683.8	6314.64	45040.3	9347.13	4304.82	3481.82	5497.95	12923.9	2074.33	72732.2	14585.9	5773.91	5428.61	17134.7	16783.8	11351.4	10672.2	20029.2	59258.1
1109	Iminodiacetic acid	0.3537			MS2 reverse	134.043	326.34	538	475.667	684.078	435.591	1100.89	1403.18	655.408	694.3	624.945	685.99	1508.71	4236.19	6065.96	5659.68	2792.49	476.692	645.173	475.09	540.848	512.742	869.119	853.786	935.154	1051.99	1034.04	1098.25
1111	Oxindole	0.879			MS2 forward	134.059	90.567	30140.6	43431.8	43919.6	46522.6	32969.5	29787.7	44449.2	59196.2	42352.1	41803.3	18998.3	17535.6	12133.6	37650.2	24543.6	33467.5	27685.2	18608.6	18963	24337.5	25618.2	24608.2	25149.7	27944.1	25946.6	26302.4
1112	4-Hydroxyindole	0.781			MS2 forward	134.059	246.627	5093.69	3216.59	3848.2	2002.79	2059.57	4921.21	3973.38	2487.22	2997.89	2352.19	6937.36	2300.12	11674.2	2475.48	2607.88	40329.9	33084.9	39984.5	29682	38973.9	8517.86	7345.88	7279.55	8975.48	8019.58	8969.51
1113	DL-.alpha.-Phenylglycine	0.623			MS2 forward	134.059	40.7725	36535.7	24397.1	22387.8	15558.2	14212.9	15541.6	9180.83	17909.3	18682.3	18242.9	7943.06	7622.18	9703.72	7688.04	9801.01	15637.2	27244.1	9046.95	12539.2	10077.3	12049.7	11599.7	9916.22	7974.35	10996.3	11052.9
1118	Glycerol	0.43905			MS2 reverse	134.08	386.344	8911	13907.7	10817.3	11187.5	12027.4	9545.6	9959.57	18107.6	7358.29	8120.42	9972.62	14925.3	9344.18	13934.3	11120.8	14463.2	8588.25	6550.38	14388	7827.8	9607.63	12032	10582.4	10148.4	11296.7	10855.2
1140	2'-Deoxy-D-ribose	0.6336			MS2 forward	135.063	40.545	8841.4	1873.11	8324.31	8943.92	6657.37	8229.06	9852.77	11054.3	9715.67	7983.19	8111.82	7821.2	8618.09	6517.44	7666.34	19722.5	19369.6	1232.11	15744	26065.5	8240.03	828.963	6711.5	6247.4	5785.84	9437.58
1159	L-Threonate	0.362			MS2 reverse	136.039	95.12	449450	788796	304195	245333	263128	153474	313781	681957	105678	41303.4	130256	125562	311124	380159	150161	112027	7497.6	21755	108489	45689.3	459029	498958	491543	486475	467619	523218
1160			Maleimide;2,5-Pyrroledione	20.6032	MS1 mz matched	136.032	26.6775	15338.6	13019.2	12367.6	15345.4	14000.1	16192.6	20128.2	15555.6	19652.8	13964.4	15197.6	14824.6	14834.2	14891.1	14643.3	10464.4	12483.9	14502.9	13934.1	14682.3	10337.2	10482.9	11151.7	12821.5	13488	11127.6
1166	Adenine	0.9997			MS2 forward	136.061	154.637	7.84765e+06	5.38595e+06	2.99177e+06	2.91532e+06	5.22528e+06	1.12442e+06	1.75023e+06	2.2291e+06	1.24632e+06	857874	7227712	6.69104e+06	2.96626e+06	9.42419e+06	6.64846e+06	6.28434e+06	1.57521e+06	3.94815e+06	3.05203e+06	3259834	2.55564e+06	2.48258e+06	2.47323e+06	2.72217e+06	2.58638e+06	2.52417e+06
1171	Dopamine	0.834			MS2 forward	136.074	288.351	61138.3	22753.1	128175	27564.7	75769.3	68848.9	28265	36539.2	22391.8	18631.5	38965.9	34999.7	35590.9	28768	50728.5	40186.2	40008.4	30989.9	34447.1	56865.2	39492.9	38868	38631.7	39199	40239.6	38347.1
1172	2-Phenylacetamide	0.6292			MS2 forward	136.074	238.196	9387.69	12881.7	11803.6	10462.6	10957.5	10264.5	9287.81	8278.92	9149.7	12700.3	9138.12	11666.4	12571.5	15951.8	11340.2	5217.83	5794.8	5397.56	5397.87	4693.17	9021.03	8584.53	9388.99	20108.8	9942.59	9639.65
1204	Hypoxanthine	0.9973			MS2 forward	137.045	163.341	1.88658e+06	1.66946e+06	2.69e+06	1.79277e+06	1.67301e+06	1717150	1.96941e+06	1.49869e+06	1.15455e+06	2.3126e+06	2755014	2.93264e+06	2.29708e+06	2.69143e+06	3.29459e+06	1.59251e+06	8.27714e+06	2.6648e+06	3.12313e+06	2.6623e+06	1.58152e+06	1.48783e+06	1.54719e+06	1.52865e+06	1576024	1.58681e+06
1210	1-Methylnicotinamide	0.8308			MS2 forward	137.07	273.678	14686.9	21216.3	16962.7	30556.2	10046	17673	34440.2	31608.3	24429.5	51457.2	13028.4	7538.17	12930.6	11655	10909.7	38321.7	36708.3	24934.7	59381.6	26074.7	20771.2	18112.6	17808.1	19205.2	19705.9	42270.4
1212	2(1H)-Pyridinone	0.49205			MS2 reverse	137.07	45.96	11013.1	15332.3	11875.5	13810	18190.9	15281.1	1305.08	15337.2	14356.3	13508	22442.8	19757.7	27704.8	53509	17523.1	24755.3	21175.7	17975.8	24379.9	26054.3	23541.3	22084.7	23529.1	20587.3	19730.1	19803.9
1226	Trigonelline	0.8159			MS2 forward	137.136	347.749	10163.4	47886.7	4301.71	2596.1	43861.6	24076.2	2618.63	15164.8	1925.14	7667.37	1083.15	46806.8	23879.3	61285.4	1784.53	9581.61	7160.73	2386.7	1258.54	15041.7	5104.09	2762.48	2514.87	3171.67	3883.35	11348.7
1244	Tyramine	0.9868			MS2 forward	138.09	217.422	10348.4	48495.1	15934.5	12644.4	17150	18239	13092.5	12784.7	10006.8	32107.4	6142.43	12403.3	8347.54	38084.5	10478.2	13823.5	18007.9	8547.84	21086.5	9626.73	11758.1	11202.8	9285.45	9460.73	9732	8690.55
1261	Nicotinamide N-oxide	0.9579			MS2 forward	139.049	150.865	19741.3	55089.9	5718.14	7779	9106.49	4117.89	31168.7	74532.3	27254	7195.62	7509.06	17815.4	6643.38	37421.5	6484.16	24631.3	2335.24	2956.85	16791.6	7794.2	41951.7	39404.4	39791.7	40324.1	38648.7	40047.5
1263	Urocanic acid	0.9897			MS2 forward	139.051	210.444	3809.29	5370.65	4624.96	3958.78	3306.12	4952.46	5166.81	4491.55	4711.03	27065.2	3749.03	3144.86	4680.78	5681.15	4156.16	4812.68	8901.38	5506.71	4758.11	5070.37	28957.9	25123.5	23296.1	22294.5	24017.1	29053.2
1289			2-Hydroxynicotinic acid;4-Nitrophenol;3-Hydroxypicolinic acid;6-Hydroxynicotinic acid;4-Nitrophenol;p-Nitrophenol;PNP;Niphen;4-Hydroxynitrobenzene;6-Hydroxynicotite;6-Hydroxynicotinic acid;2-Nitrophenol;o-Nitrophenol;3-Nitrophenol;m-Hydroxynitrobenzene;3-Hydroxypicolinic acid	7.60284285329479;7.60284285329479;7.60284285329479;7.60284285329479;7.91213786669826;7.91213786669826;7.91213786669826;7.91213786669826;7.91213786669826	MS1 mz matched	140.033	366.041	22664.5	11431.4	19461.4	2249.78	4765.47	23376.8	17642.6	2967.46	12627.3	6665.96	30358.5	4604.22	33808	7823.77	8633.72	87572.3	76275	85285.9	77373	88341.4	26209	21601.8	24579.5	30107.9	26757.4	32955.7
1305			Thiodiglycol;	23.3505120487626;	MS1 mz matched	140.08	127.019	13399.6	14627.7	12934.1	15326.2	11934.5	11935.5	21468.8	18763.6	17129.6	13987.4	39518.6	51790.4	22830.5	20488.1	38775.3	128415	313581	265468	150527	139149	54912.8	57381.3	53192.9	52810.6	54115.2	50270.4
1319	4,6-Dioxoheptanoic acid	0.3423			MS2 reverse	141.054	269.015	2918.51	3117.48	2412.95	2443.85	1999.96	2834.54	5816.75	2221.26	8498.48	2293.27	1713.64	1625.88	1624.64	1688.84	1523.29	2996.65	5270.7	2094.16	2947.18	3459.88	1820.26	2242.92	3264.87	2087.39	2354.66	2622.84
1322	Gaboxadol	0.3042			MS2 reverse	141.066	286.266	4.88167e+06	4.44075e+06	4.17034e+06	5.24835e+06	2.53951e+06	5.93795e+06	7.13795e+06	7.84952e+06	9.22947e+06	4.87564e+06	2.12973e+06	2.34318e+06	3.72571e+06	5.3575e+06	2.8164e+06	4.74417e+06	3.83197e+06	4.05228e+06	4.25445e+06	3.44136e+06	3.37232e+06	3792543	3.66283e+06	3.72762e+06	3.78438e+06	3.85706e+06
1328	L-Histidinol	0.38055			MS2 reverse	141.09	44.23	690.414	12217.7	10793.5	12943	10609.8	11627.3	16265.5	13090	7597.33	1696.9	12380.5	12037	10588.8	13562.9	15231.5	4426.76	2643.08	17293	8652.78	5094.99	9302.86	7145.67	5773.78	10000.5	8854.27	9085.03
1336	O-Phosphoethanolamine	0.9849			MS2 forward	142.025	170.363	1993.07	2432.53	2288.44	2553.16	1322.24	3021.6	4629.64	3164.88	12757	6770.19	5041.31	7205.34	6876.45	3524.24	6154.31	1243.65	1870.16	1365.93	1570.34	1317.92	4713.6	4691.75	4532.88	2583.05	3403.72	2892.28
1342	2-Ethyl-4-hydroxy-5-methyl-3(2H)-furanone	0.3355			MS2 reverse	142.061	163.581	2877.93	2637.54	3347.56	3079.11	3016.98	3558.19	3054.63	3223.57	2806.51	4624.58	2829.35	780.309	3851.9	3882.63	907.437	3267.68	2404.72	4138.71	3129.29	3694	4006.51	3348.8	3163.3	3337.31	3255.63	3823.32
1349	Glutaral (Glutaraldehyde)	0.6635			MS2 forward	142.085	293.306	63762.6	44737.3	110069	102712	98808.6	83468.4	212961	82753.1	106760	69308.2	64606.3	94056.1	134354	195396	96749.3	12003.8	9484.34	11310.3	7274.18	11502.1	111345	106746	82670.5	112615	112934	64174.7
1373			5-Hydroxymethyluracil;5-Hydroxymethyluracil;4-Imidazolone-5-acetate;Imidazolone acetate;(5-Hydroxyimidazole)-4-acetate;5-Hydroxy-4-imidazoleacetate;5-Methylbarbiturate;5-Methylbarbituric acid	23.221006989694;23.221006989694;23.221006989694;23.221006989694	MS1 mz matched	143.117	314.274	14115.6	48240.7	13002.8	33634.6	25318.1	11028.9	21905.2	28307.3	15551.6	15695.4	19280.4	27296.4	17942.7	44587.1	23475.4	15020.4	10308.5	10821.1	9654.02	14846.2	16904.5	15404.7	15638.7	12403	15786.7	16878.8
1382					Unmapped	144.047	367.571	708542	608974	943198	188455	300169	1.25333e+06	711009	18222.6	566401	442728	1.11399e+06	343096	1.56918e+06	661668	584781	1.91369e+06	2.71085e+06	3.70688e+06	1.56945e+06	3.0721e+06	516452	274058	370850	682635	620470	721057
1384	Hippuric acid	0.3939			MS2 reverse	144.043	168.196	2268.6	2737.27	1516.51	1266.36	1353.23	2941.91	2337.9	2681.59	2219.11	1658.14	2059.02	1582.78	1076.88	2709.27	1776.9	3159.18	1924.85	2379.99	2313.98	4451.25	2110.7	1912.66	1771.74	2032.89	2183.3	2153.83
1387	Succinic semialdehyde	0.3952			MS2 reverse	144.064	248.464	35766.8	24992.1	14909.6	19144.2	21194	30145.6	29026.8	47737.9	30889.5	31860.3	21309.2	20668.7	44977	40913.3	31931.4	12699.4	19962.8	12330.4	23691.1	16471.6	20243	19809.8	20160.9	22481.6	21319.8	20867.1
1388	1,3,5-Benzenetriol	0.42625			MS2 reverse	144.064	161.61	5227.63	18396	4980.3	15683	6431.42	4645.18	9612.81	10659.8	8152.19	12819.1	10947.7	21929.8	7824.28	28662.4	20184	8285.17	19608.2	20932.2	15597.1	7761.64	18634.6	19705.1	21919.4	21629.8	18412.6	20741.4
1394	Larixinic Acid	0.4532			MS2 reverse	144.064	268.287	33699.1	13017.3	28608.3	26598.2	41247.2	15401.8	150763	16610.8	92060.8	15162.4	202722	8022.73	56474.5	174152	201748	198983	13020	46822.4	106560	57245.7	166876	9250.77	12689.6	9204	170430	9245.28
1396	1-Phenylethylamine	0.3668			MS2 reverse	144.079	39.568	14246.1	13916.6	13051.2	16234	14120.5	19488.4	20502.8	20666.2	15798.8	14637.7	12706.3	10693.2	15245.7	13463.9	11502	63952.9	64773.2	39168.2	45211.9	73162.5	15461.7	16167.1	13924	14784.2	14003	15246.1
1401					Unmapped	144.101	291.762	73479.8	18834.1	34485.5	16372.7	6586.73	43714.4	32379.1	6100.83	16847.9	10064.7	85342	6637.36	65652.2	11141.7	19114.4	475329	245406	421333	251761	373114	65494.4	61650.1	65195.1	67851.8	67421.3	71329.6
1406	Valproic acid	0.4176			MS2 reverse	144.112	435.392	2126.35	3344.88	3636.42	4231.21	2762.61	3850.67	3157.98	2611.15	2891.81	3841.74	3021.58	3508.18	3783.83	4351.61	3392.48	2281.76	2797.03	2340.2	2955.92	3524.13	3626.49	2887.65	2545.44	2465.55	1913.8	2261.3
1439					Unmapped	145.096	435.392	41746	64938.5	77310.7	60314.7	56566.3	17635.9	18091.5	2900.8	15314.1	20299.3	16782.5	37025.4	18111.6	73068.5	39381.5	40048.8	17245.7	25791.7	37571.3	21710.3	27045.4	56725.3	41367.8	18747.6	33641.9	24546.3
1446	Guvacine	0.48635			MS2 reverse	145.1	149.499	10052.6	7190.09	7728.18	7443.38	10825.6	9227.94	7846.75	10029.9	7686.64	8632.4	5205.7	4780.13	5027.61	5292.06	4819.19	39133.3	10664.9	11569.6	10348.5	11156	7202.02	6592.24	6983.29	9056.49	8790.99	13197
1450	N-Acetylcadaverine	0.9952			MS2 forward	145.133	321.187	385276	398765	99686.1	134454	171613	128943	104093	1.6869e+06	85037.2	125134	177011	239897	177383	405773	172405	479268	96286.6	104266	85710.6	176876	179289	91818.1	100771	106428	116878	128555
1458	Malonic acid	0.4876			MS2 reverse	146.042	369.524	21473.1	18417	24579.5	7462.79	10299.9	40687.9	21659.5	1503.44	16688	12410	30886.3	12488.5	48548.4	16400.9	17773.4	55372.5	72695.1	95194.3	35511.2	76372.1	14602.6	9345.05	13533.4	18984.8	19907.9	21623.8
1460	Oxyquinoline	0.8506			MS2 forward	146.059	38.8695	9056.96	11291.2	10324.6	4239.89	12627.5	12787	5712.31	10397.1	9726.82	7328.33	4153.24	7737.59	15196	3952.19	20096.2	38786.2	21231.9	19101.3	33270.8	22703.6	7985.76	9732.31	11014.9	13586.2	7480.57	8838.93
1469	4-acetamidobutanoate	0.8285			MS2 forward	146.08	290.305	3136.66	5144.97	10188.8	15503.4	16534.4	3116.54	6999.59	2948.77	7637.41	8155.49	14670.3	14692.7	15627.6	15628.7	26078.9	6110.18	19484.7	12023.3	8410.19	7148.36	13009.1	670.634	12319.9	14653.7	12056.3	4084.48
1474	4-Guanidinobutyric acid	0.9613			MS2 forward	146.091	344.353	58054.9	162271	38977.1	109410	58171.9	156887	157883	129108	149221	65010.2	51432.2	49342.6	179402	109126	36733.4	91563.4	33249.4	46982.1	68778.3	315060	106204	109287	88320.3	109178	72005.8	72497.1
1475	5-Methyl-5,6-Dihydrouracil	0.33845			MS2 reverse	146.091	216.258	5269.33	17826	17030	25560.9	12145.7	2839.01	2409.92	2866.61	966.659	2224.1	1683.5	1904.72	920.94	7489.59	1775.36	8646.23	6107.68	2025.26	1089.31	8140.08	3490.77	3258.67	2981.42	3001.56	3055.22	2738.61
1481	(3-Carboxypropyl)trimethylammonium cation	0.9382			MS2 forward	146.117	364.622	1.38182e+06	2.2975e+06	2.17916e+06	3.04164e+06	1.82947e+06	623690	1.29127e+06	567534	1.07406e+06	5.17542e+06	496229	474691	525880	892798	736837	1.0101e+06	2.04409e+06	765990	1.29583e+06	1.15956e+06	1.69468e+06	1.74853e+06	1.8966e+06	1348575	1.58306e+06	1.61173e+06
1483					Unmapped	146.117	241.83	74744.2	17200.2	65449.4	2926.41	3009.3	33732.5	25882.9	2428.25	8603.45	4856.53	70232.8	3085.94	112553	7728.33	6447.98	1.182e+06	1.08549e+06	1.0293e+06	986346	1.3003e+06	213508	210307	211632	246474	231307	239073
1495	Coumarin	0.3916			MS2 reverse	147.043	287.884	11564.5	5372.07	22567.6	5510.3	14082.5	13234.3	6251.61	6434.67	4289.67	3349.41	7446.97	7339.34	8011.68	4444.36	9925.23	8522.58	7630.32	6664.8	6169.9	10653.7	7336.81	7667.48	7812.9	6382.05	7375.41	7314.15
1497	4-Hydroxycinnamic acid	0.8342			MS2 forward	147.043	202.916	529.913	624.24	472.557	611.061	415.112	1017.54	913.882	1026.86	717.855	640.18	3736.47	550.324	5361.06	484.685	883.327	325.329	602.076	454.845	532.487	506.226	1280.07	1161.92	1203.94	1093.11	1150.99	1652.25
1502	L-Glutamine	0.9978			MS2 forward	147.075	360.193	38471.4	33402.2	32500.4	44838.1	50928.3	57628.8	44141.5	56634.3	38129.8	69263.6	50609.8	57284.8	34537.6	68671.4	46234.1	25889.5	18158.2	19387.1	28178.6	31760.8	39694.2	43523	40904.6	36854.6	37506.8	38435.9
1513	L-Lysine	0.9918			MS2 forward	147.112	520.454	41289.2	64940.8	78593.4	56470.3	74235.1	129964	58787.7	19073.5	67912.2	43137.2	73127.5	55539.9	115007	92163.4	72708	49239.6	85278.7	102678	65947.9	44331.3	21975.9	46437.7	71696.4	65091.9	101054	108196
1537	Citraconic acid	0.3609			MS2 reverse	148.059	369.659	23874.8	42362.3	30367.8	55251.2	253547	49668.8	62665.8	20582.3	50204.4	103565	537964	726303	118211	506857	326344	27046	56232.8	71108	59515.1	50875	137401	119335	173850	100489	145925	155581
1556			5-Pyridoxolactone;6-Methoxy-2(3H)-benzoxazolone;Noradrenochrome;(R)-2-Hydroxy-2H-1,4-benzoxazin-3(4H)-one;Formylanthranilic acid;4-Pyridoxolactone;4-Pyridoxolactone;4-Pyridoxic acid lactone;4-Nitroacetophenone;p-Nitroacetophenone;3,4-Dihydroxymandelonitrile;Formylanthranilate;N-Formylanthranilate;2-(Formylamino)-benzoic acid;5-Pyridoxolactone;HBOA;2-Hydroxy-1,4-benzoxazin-3-one;Isatite	-6.66076885848151;-6.66076885848151;-6.66076885848151;-6.66076885848151;-6.66076885848151;-6.66076885848151;-6.66076885848151;-6.66076885848151;-6.66076885848151;-6.66076885848151;-6.66076885848151;-6.66076885848151;-6.66076885848151	MS1 mz matched	148.133	275.564	555361	103837	247583	726338	13875.1	122417	206093	7424.36	77570.3	76376.3	309972	19809.8	378775	54618	42828.6	2.83274e+06	1.53833e+06	2.06463e+06	1.14988e+06	1.65539e+06	671253	780161	474990	593857	572469	602142
1557					Unmapped	148.142	298.543	14513.5	4565.26	50894.4	35336.7	2450.93	11536.9	22858.8	15899.9	13313.4	156564	8828.55	2572.53	9921.85	4498.65	16487.2	32721.8	124803	8477.88	18350.2	19860.3	49953.7	78350.3	28802.5	34797.8	40276.4	83471
1561			2-Oxo-4-methylthiobutanoic acid;4-Methylthio-2-oxobutanoic acid;4-Methylthio-2-oxobutanoate;2-Keto-4-methylthiobutyric acid;2-Oxo-4-methylthiobutanoate;2-Oxo-4-methylthiobutanoic acid	17.3977177485466;17.4977063817167	MS1 mz matched	149.022	500.791	442097	62203.5	91461.3	201500	55449.1	84223.7	134870	68350.9	184045	203287	459494	128941	182118	349544	432348	530403	494658	107978	178037	128816	272006	312852	331229	357614	59760.6	80439.2
1562			2-Oxo-4-methylthiobutanoic acid;4-Methylthio-2-oxobutanoic acid;4-Methylthio-2-oxobutanoate;2-Keto-4-methylthiobutyric acid;2-Oxo-4-methylthiobutanoate;2-Oxo-4-methylthiobutanoic acid	17.7213239461739;17.8213126117003	MS1 mz matched	149.022	455.217	122181	112941	174183	148369	116509	124280	123828	161256	226148	141360	89679	102020	309288	160076	161308	126226	109403	140056	113279	105722	16151.4	82126	88393.3	114210	67468.1	287876
1564	DL-a-Hydroxybutyric acid	0.45745			MS2 reverse	149.022	158.525	135619	675422	438690	173724	152372	196741	204208	401935	400360	165541	318251	113919	170683	133186	239751	300739	109166	195924	127428	255215	546194	86126.7	86073.4	100207	539675	95101.9
1576			2,3-Diaminopropionic acid;3-Amino-L-alanine;L-2,3-Diaminopropanoate;L-2,3-Diaminopropiote;L-2,3-Diaminopropionic acid;L-2,3-Diaminopropanoic acid;(S)-2,3-Diaminopropanoate;2,3-Diaminopropanoate;2,3-Diaminopropiote;2,3-Diaminopropionic acid;2,3-Diaminopropanoic acid	-15.1597305853641;-15.3759516272203;-15.3759516272203	MS1 mz matched	149.022	262.401	94906.3	77158.4	71263.3	113298	6334.66	132975	111444	122208	126037	103897	141040	75881.7	96484.2	102568	55229.9	85819	78525.5	81035.1	92830.3	80660.5	39922.6	67301.4	66936.9	77257.9	85853.6	70803.3
1584			2-Oxo-4-methylthiobutanoic acid;4-Methylthio-2-oxobutanoic acid;4-Methylthio-2-oxobutanoate;2-Keto-4-methylthiobutyric acid;2-Oxo-4-methylthiobutanoate;2-Oxo-4-methylthiobutanoic acid	17.0322251537209;17.1322137503465	MS1 mz matched	149.022	561.779	75291.9	44958.3	34946.6	80478.6	76197.7	51493.9	48238.6	104906	101010	76891	66158.6	60232.8	55002.6	70339.3	97467.2	112819	32043.5	42993.2	70429.5	67936.9	22303.3	54110.5	42707.6	108044	133166	37406.7
1585			2-Oxo-4-methylthiobutanoic acid;4-Methylthio-2-oxobutanoic acid;4-Methylthio-2-oxobutanoate;2-Keto-4-methylthiobutyric acid;2-Oxo-4-methylthiobutanoate;2-Oxo-4-methylthiobutanoic acid	18.5367575174256;18.6367462644847	MS1 mz matched	149.022	596.759	785158	434051	77222.4	212532	563326	1.0737e+06	127629	189481	502702	205169	105882	134396	273218	890125	98049.1	230391	324806	50468.6	196283	109880	321405	338033	65338	341506	56572.2	38434.1
1589			D-2-Hydroxyglutaric acid;3-Hydroxyglutaric acid;L-2-Hydroxyglutaric acid;Citramalic acid;D-Xylono-1,5-lactone;Ribonolactone;2-Hydroxyglutarate;D-Arabinono-1,4-lactone;2-Dehydro-3-deoxy-L-arabinote;2-Dehydro-3-deoxy-L-pentote;Citramalate;Citramalic acid;alpha-Hydroxypyrotartaric acid;2-Methylmalic acid;(R)-2-Hydroxyglutarate;(R)-Hydroxyglutarate;L-Arabinono-1,4-lactone;L-Arabonolactone;D-Xylonolac…	-15.1698384157551;-15.1698384157551;-15.1698384157551;-15.1698384157551;-15.1698384157551;-15.1698384157551;-15.1698384157551;-15.3495202558245;-15.3495202558245;-15.3495202558245;-15.3495202558245;-15.3495202558245;-15.3495202558245;-15.3495202558245;-15	MS1 mz matched	149.035	26.736	133464	116591	94242.9	134845	111645	138685	148612	152634	164710	129584	120457	120984	115846	132174	106614	135633	101798	107464	118713	120270	93728	92272.9	90001.9	91843.5	90951.3	92320.8
1590	Citramalic acid	0.7589			MS2 forward	149.044	177.033	3365.87	8075.1	4930.9	11496.4	8018.15	2938.76	10359.3	3086.24	2641.23	81285.8	11700.2	11787.5	8363.7	12814.7	9118.85	1133.97	883.198	61329.7	1080.68	898.295	5415.26	4646.2	4505.16	3559.56	4948.74	5097.25
1593	3-(2-Hydroxyphenyl)propionic acid	0.6815			MS2 forward	149.058	246.261	5372.52	2693.65	9162.44	2846.47	5316.19	5548.9	2657.06	3903.66	2478.2	2053.92	3022.85	3105.47	4257.02	3510.95	3652.84	4520.82	3979.98	3210.72	3611.59	5464.63	3554.57	3528.11	3403.65	3418.37	3479.57	3616.87
1595	trans-cinnamate	0.7393			MS2 forward	149.062	44.446	17071.5	18199.4	15138.6	16898.4	16009.7	7962.33	10594.3	7054.18	10044.7	1370.16	4782.12	4887.7	4614.72	4641.08	5411.12	24867.7	26887.5	24809	28145.8	36050	6251.88	5391.32	5996.57	888.543	5830.18	4612.33
1597	Dihydroxyfumarate	0.956			MS2 forward	149.082	362.846	2934.86	4692.96	4361.36	6286.33	11039.4	4426.66	5946.03	2383.44	5021.55	16276.8	19139.4	1155.92	6315.47	796.171	14954.4	3573.96	7967.32	2888.21	5854.8	5801.59	11495.5	3919.17	11707.2	8968.95	10211.2	4179.23
1600	5(d)-Aminolevulinic Acid	0.3257			MS2 reverse	149.095	37.044	54945.4	53540.9	47392.7	68941.6	48387.6	24818.2	32945.9	21657.8	43242.2	29556.8	7848.83	11824.5	5083.04	11257	9546.5	46094.1	45844.9	39609.4	48973.3	68927.5	9551.79	10605.8	10005.4	10582.7	9916.06	10694.7
1605	Benzylazanium	0.6122			MS2 forward	149.109	28.023	2855.7	2208.24	749.103	3246.56	2521.83	3103.4	3669.39	3496.65	4019.15	3856.6	5377.75	5567.76	3747.78	4052.81	1374.64	2235.24	2251.8	1285.17	7196.42	2586.35	1740.2	1710.61	2258.7	870.354	1568.06	784.514
1607	L-Arabinono-1,4-lactone	0.6675			MS2 forward	149.124	364.598	640.761	1168.42	627.472	2649.8	3657.34	1226.36	1802.62	523.227	1491.64	945.889	7225.7	3819.02	1482.03	2729.03	4920.37	1029.8	1635.63	1666.89	1590.75	1388.58	2664.23	2860.29	515.339	3396.86	493.855	1916.95
1650	L-Methionine	0.9905			MS2 forward	150.057	272.466	50129.3	16926.3	74457.4	30092.8	56599.6	45661.5	16900.3	22160.8	13035.3	13241.4	37784.1	53688.3	29944.5	33575.6	42416.9	18195.8	28235.9	19767.4	28840.4	30596.3	27786	28715.2	28443.4	25094.4	33290.6	24543.3
1651	D-Ribose	0.35355			MS2 reverse	150.053	105.004	26898.7	30949.1	28181	34630.5	26881	21407.4	26777.8	26163.5	23808	31296.5	65191.6	84416.4	172807	99440.5	75241.4	56271.7	43089	38889.3	48607.6	26024.7	40822.7	39145.3	41854.8	42920.3	42559	42170.3
1656					Unmapped	150.077	228.815	15561.1	45535.5	55922	126210	277490	164346	105855	28900.7	56654.1	227209	763652	765479	494069	615677	846344	12173.9	204233	56710	38383.3	38983.3	189280	173104	154296	171536	204222	236862
1660	L-Asparagine	0.4768			MS2 reverse	150.085	361.584	3327.55	5147.69	5220.82	17287.5	4949.49	3773.99	6037.72	3205.33	4509.62	15155.3	7462.4	6312.43	3965.88	6932.75	5870.41	3830.9	7765.25	4979.41	5910.81	4496.33	13654.3	13544.9	11289.9	9035.5	11387	12046.8
1680			4-Fluorophenol	2.67614	MS1 mz matched	151.061	105.959	26496.3	84470.2	68171.7	84945.7	145659	84571.4	869665	162520	132650	41825.7	57695.2	67357.6	160483	59875.6	63969	30607.4	31795.8	32488.5	96162.1	23108.3	125183	119883	126323	132767	122540	126013
1688	2-Ethoxyethanol	0.9961			MS2 forward	151.095	67.379	7249.56	5590.36	4038.05	4856.51	3919.55	5822.55	16045.5	26516.5	18343.6	6461.37	5167.2	3691.51	4999.4	4600.02	3930.12	16594.2	2944.91	1669.75	7371.21	6585.36	2959.22	8306.84	7433.87	10881.1	6145.31	5251.88
1706	2-Hydroxyadenine	0.8713			MS2 forward	152.056	218.465	29384.8	77233.1	25667.9	42303	27026.5	74592.2	54071.1	97424.8	37460.7	29434.9	34145.9	51141.3	62759.7	176275	60426.7	39430.5	74397.9	41765.6	84366.2	40996.9	41462.5	41046	40507.9	42396.7	41282.1	40676.6
1711	p-Acetamidophenol (Acetaminophen, Tylenol)	0.7769			MS2 forward	152.069	156.633	9873.19	8743.61	8971.8	8596.45	10879.6	10597.3	12205.8	10538	8530.32	10885.8	58181.4	69511.5	31188.1	55028.7	70652.3	22626.8	18690.8	16852.3	17625.4	18793.4	20059.1	19712.4	19788.5	7053.94	21449.3	17564.1
1714					Unmapped	152.081	294.249	19498.5	24195.7	6979.47	13927.6	16647.1	7538.41	7661.47	38177.3	7623.73	5041.52	4614.86	4837.51	5356.34	4688.82	3889.64	7104.52	7583.74	5025	4704.97	9724.48	6739.28	8182.13	6913.36	6775.37	8092.43	6269.28
1729	Xanthine	0.9734			MS2 forward	153.039	205.492	1273.62	3226.39	3253.06	2874.14	3478.86	2943.01	4931.25	3699.32	2700.14	5492.57	10215.8	13110.3	11870.2	18434.5	13386.2	2384.94	14464.4	3311.49	5803.89	4654.74	5284.51	4186.27	4714.7	4815.68	4918.52	4957.25
1732	2-Hydroxyphenylacetic acid	0.47915			MS2 reverse	153.053	33.947	2326.07	2310.94	2524.61	2917.14	3519.08	2242.61	2022.04	2610.85	1998.13	1718.83	2470.12	2185.4	1389.51	1631.36	2765.12	9842.57	8214.4	3480.22	9008.96	9473.76	2973.54	2998.47	3287.48	968.557	2614.97	2769.08
1733	3-Hydroxyphenylacetic acid	0.4862			MS2 reverse	153.053	309.788	1172.03	1310.95	1055.37	1605.43	1545.7	1707.83	1689.08	1138.66	1510.84	1768.7	1565.94	1483.47	1280.09	1379.04	1577.05	1779.67	1613.54	1601.63	1488.01	1408.99	1348.63	1157.01	1137.51	1160.65	1172.74	924.986
1735	N1-Methyl-2-pyridone-5-carboxamide	0.9949			MS2 forward	153.065	89.0275	155651	705576	297490	210023	377746	111878	156160	359717	84510.1	36404.6	203764	215341	466066	534237	315881	78675.2	18594.4	37240.2	69113.7	33343.7	491228	492336	505215	531435	482171	520528
1749					Unmapped	154.041	231.297	277383	292714	232834	317766	338900	507574	339954	329019	359752	378112	356552	327840	416578	413511	338032	240126	227855	227868	242927	234959	277159	259306	281221	276725	289956	279964
1755	3-Aminosalicylic acid	0.40365			MS2 reverse	154.049	324.646	87054.3	80765.8	44125.5	13207.9	17105.9	81261.1	88001.1	101525	156197	144381	55347.6	14834.1	49498.7	30348	35117	111912	172378	148641	136027	132560	73785.6	59862.6	82690.1	75999.8	75515.2	5339.67
1759	4,6-Diamino-5-formamidopyrimidine	0.918			MS2 forward	154.071	172.166	17258.7	28659.6	21387	44080.1	17238.5	8403.2	33289.6	20538.6	52247.7	25238.2	5112.3	1786.39	2953.68	3301.56	3600.69	2803.34	3293.04	41682.2	12578.8	17203	16321.2	16229.7	17148.8	17417.3	17427.6	17537.4
1764			N-Carbamoylputrescine;N-Carbamoylputrescine;4-Guanidino-1-butanol	-21.8304502494654;-22.1195232249852;-22.1195232249852	MS1 mz matched	154.096	143.585	19393.5	24433.5	8171.41	8608.6	7761.46	24646.1	25887.2	30614.4	15181.2	374442	43702.2	80809.8	38160.5	35696.6	57745.4	258770	11416.4	7707.61	11161.6	30365.4	55392.3	55085	54492.7	57371.4	53507.7	56179.3
1770	N-Acetyl-beta-alanine	0.3603			MS2 reverse	154.121	134.589	3108.86	3125.53	3088.63	3735.27	3203.07	7098.74	6372.4	7130.47	4184.94	48838.3	4724.19	7820.37	5654.73	4610.17	5360.87	13672.2	6710.8	5138.28	5638.39	7988.45	7068.98	4441.25	5672.77	4367.91	6831.82	4383.73
1777	Putrescine	0.9627			MS2 forward	155.052	324.105	5384.73	5070.18	2921.48	2967.08	1486.97	4915.33	5631.18	6075.06	9143.7	10558.7	3943.58	2425.78	3088.69	2263.99	2626.91	7047.45	10709.2	8919.79	7965.35	7617.75	4693.49	3944.93	5415.92	4737.68	4917.36	5975.18
1784			Methyl nicotinate;2-Aminobenzoic acid;Salicylamide;3-Pyridylacetic acid;p-Aminobenzoic acid;2-Pyridylacetic acid;m-Aminobenzoic acid;Trigonelline;Anthranilate;Anthranilic acid;o-Aminobenzoic acid;Vitamin L1;2-Aminobenzoate;4-Aminobenzoate;ABEE;4-Aminobenzoic acid;p-Aminobenzoate;N-Methylnicotite;Trigonelline;Trigenelline;1-Methylpyridinio-3-carboxylate;Betaine nicotite;Caffearin;Gynesine;4-Nitrot…	-19.5442931198707;-19.5442931198707;-19.5442931198707;-19.5442931198707;-19.5442931198707;-19.5442931198707;-19.5442931198707;-19.5442931198707;-19.7011697387433;-19.7011697387433;-19.7011697387433;-19.7011697387433;-19.7011697387433;-19.7011697387433	MS1 mz matched	155.08	274.321	19883.5	32083.6	19809.7	26287.9	8203.44	23816.4	60616.9	53008.1	28977.1	23948.6	17392.5	7529.55	13938.3	10179.1	22626.8	70092.3	74396.1	53459.6	121799	52180.5	23591.4	22124.4	24099.1	25054	24351.9	33315
1809	L-Histidine	0.9779			MS2 forward	156.075	569.963	27965	49227.7	45475.6	53576.8	33529.1	262566	84220	24871.6	46984.6	61889	119622	48796.6	62586.2	64242.7	51524.8	25744.1	99613.7	52507	78044	61960.8	24327.5	52180.9	60940.7	42290.7	29358.5	33376.2
1863	Propynoic acid	0.49885			MS2 reverse	158.043	298.77	8764.48	7003.92	3675.48	5529.68	3389.18	7141.08	3473.1	12828.4	4593.73	1009.9	1326.13	1453.35	2524.01	2008.81	1961.85	3145.22	1562.14	1744.8	1775.13	2510.66	2686.46	4515.22	3063.62	3025.84	2609.36	2564.77
1892					Unmapped	159.026	163.629	112086	69705.7	160812	124103	107995	124077	124065	86456.1	63578.7	174653	116530	120010	159106	145978	130006	36870.7	382163	105655	113501	76509.7	55215.4	35346.6	39555.7	56726.3	37869	39556.6
1898	Acetylglycine	0.4319			MS2 reverse	159.075	378.752	205829	175885	207179	169836	269912	169335	139232	90903.3	111861	228358	315753	337469	173611	240412	342008	119047	275287	135166	163564	239891	209133	195364	217050	195673	225058	220779
1903	Acetyl-DL-Valine	0.4933			MS2 reverse	159.09	247.343	11988.2	6929.61	15000.5	10608.6	80787.3	47817.4	8841.22	30984.5	7285.81	11563.8	5842.78	10439.4	10433.8	10849.9	15414.8	5143.59	3326.95	3730.42	3410.74	5879.6	5925.95	5220.38	7371.63	5549.19	7847.48	5215.35
1908	L-Valine	0.7244			MS2 forward	159.115	46.867	19204.9	21107.5	14623.1	22353	14572.9	1168.07	20258.1	11758.1	22061.2	16337.4	14069.2	20886.9	14261.1	14176.8	10355.2	40635.3	16903.7	37557	18336.6	42270.4	12994.1	13723.9	9441.13	18120.5	604.315	16120.1
1914	DL-Norvaline	0.35735			MS2 reverse	159.115	305.765	9018.88	9965.82	4933.75	6008.06	5029.13	2059.36	6111.26	941.748	10960.5	6783.8	7196.24	4319.09	8191.7	6442.62	7847.71	7030.07	5091.02	4875.7	3842.35	5528.05	6599.15	6795.52	6078.13	6935.68	6810.9	6675.65
1923	4-Aminobenzoate	0.40075			MS2 reverse	160.038	246.648	4614.06	2587.72	3576.13	2458.66	2298.76	4544.92	4031.99	3485.75	3477.61	2178.11	5397.94	1641.2	6316.83	2720.72	2513.34	17670.6	15474.3	17552.1	15002.3	16520.6	5157.13	5470.64	5785.62	5881.54	6332.51	6316.69
1930	5-Hydroxytryptophol (5HTOL)	0.7435			MS2 forward	160.075	231.35	19559.5	23295.1	15893.4	17852.8	13653.7	18272.1	27314.2	4819.23	18079.3	17939.1	11162.7	12523.1	28036.3	27614.4	15003.2	20631.6	18341.1	17659.1	18464.6	17155.3	9717.52	8980.17	9028.44	8352.98	7533.09	9169.46
1941	DL-2,4-Diaminobutyric acid	0.4447			MS2 reverse	160.107	355.042	12143.5	37594	11371.6	21406.3	13121.8	15720.1	20654.1	17680.1	19493.5	16265.4	14118.9	13267.8	13452.3	22446.5	11127.7	691.218	10715.9	9146.6	16413.9	23450.3	16279.6	20856.5	17801.1	14939.3	14996.7	13421.2
1945	Cyclohexylamine	0.7424			MS2 forward	160.133	372.376	1794950	2057895	2337276	1859886	1074161	1285861	2132681	1321194	2592713	5186306	1815884	1165521	1373593	1583141	1602019	2749352	3552872	2979144	3290598	3483069	2254152	1789683	2344561	1934788	2178479	2315325
1946	DL-2-Aminooctanoic acid	0.32035			MS2 reverse	160.132	216.11	9666.4	3533.67	5452.03	1412.54	1327.68	4249.32	5102.88	2584.68	2855.13	2021.86	9347.85	1843.42	13256	2844.9	1875.26	288757	174653	172177	281933	201250	31628.1	30210.7	29947.9	34577.4	34429.2	31398
1957	Ethanolamine	0.8674			MS2 forward	161.07	267.692	1370.03	1444.35	1283.1	912.299	1104.92	2056.04	2914.6	1317.93	2896.03	983.496	1848.7	1301.06	2308.16	2251.13	1651.85	1677.44	1327.83	1551.73	1586.39	1699.25	825.683	1141.18	1315.72	1854.68	1747.15	485.621
1959	D-Alanyl-D-alanine (D-Ala-D-Ala)	0.9993			MS2 forward	161.091	304.137	20625.4	20319.7	22818.3	28772.6	31140.9	18602.6	16523.4	9330.43	14637	33865.5	63795.1	63325.8	33287	25599.7	81155.2	12532.3	7164.92	12338.5	11585.1	17613.2	22154.2	23002.8	23651.9	23055.4	25366.9	25564.3
1960	DL-Homoserine	0.4473			MS2 reverse	161.095	36.96	18366.9	6226.88	8440.21	7113.21	14846.6	21434.6	16856.3	24218.5	17182.2	16615.3	19424.9	19491.9	28383.5	17739	22509.1	14661.1	26710.9	23888.2	24384.3	26441.9	14329.4	14440.8	14115.2	6467.35	14331.4	14080.1
1962	Tolazoline	0.9169			MS2 forward	161.11	355.032	911.895	3364.54	767.494	1829.73	1127	1540.2	1639.12	1870.89	1785.97	1386.41	1073.03	1071.54	1435.47	2143.15	3461.75	1136.4	2316.66	2654.51	1305.02	1895.42	1973.04	2055.05	1123.81	1136.87	1582.67	1288.89
1965	Tryptamine	0.991			MS2 forward	161.106	187.435	6200.72	10846.7	4432.79	5903.4	7015.14	3199.58	8858.75	8847.8	10468.5	4544.69	3364.47	6217.02	6913.72	4760.93	2053.28	14378.3	15696.6	10986.1	8443.21	12780.9	4158.78	5300.43	5882.22	6180.13	5942.65	681.643
1990	Indole-2-carboxylic acid	0.8747			MS2 forward	162.053	152.507	4881.2	3976.09	4159.22	4070.48	3773.35	4917.05	4594.06	5287.63	3261.09	4780.49	3111.5	2311.27	4636.9	2722.66	2797.57	20154.9	15028.4	18389.2	17888.8	15232.2	5907.79	10603	5163.45	6513.15	5463.86	5856.68
1997	L-Carnitine	0.9429			MS2 forward	162.112	344.01	173370	761723	2.45785e+06	3.01217e+06	3.31954e+06	1.07634e+06	2.19416e+06	464346	1.22238e+06	7.05788e+06	7.83939e+06	9236792	3.27236e+06	6.41481e+06	7.22775e+06	342763	5.72091e+06	1.78855e+06	1.07836e+06	416928	5.97975e+06	5.60376e+06	5.21638e+06	5.01704e+06	5.84756e+06	7476258
1999	Betaine aldehyde	0.8923			MS2 forward	162.111	292.746	14254.5	17195.4	13145.9	18561.6	11076.7	13188.2	24195.8	8910.6	10743.6	12733.6	14675.8	19642.4	24440.5	16841.4	20611.1	15480.3	94831	143718	7414.95	9140.67	20294.6	20426.3	20069.7	20576.9	20049	22092.4
2002					Unmapped	162.122	435.226	140719	226575	290001	215043	184704	52778.3	52251.7	3932.46	44353.6	60641.6	53108.6	121511	52162.8	262715	123489	132641	51419.7	78240.2	117994	65413.7	86302.4	196538	138661	62978.6	109696	78643.8
2004	N-Methylephedrine	0.7055			MS2 forward	162.126	164.771	3043.59	1880.16	1860.89	2232.47	2423.39	3496.29	2333.17	3433.39	2355.36	2195.32	1939.25	1562.51	3697.23	2045.16	2016.1	5271.31	6629.99	5922.66	4963.71	6412.43	4464.18	3771.48	4305.05	1097.03	4156.85	4548.92
2030	Nicotine	0.817			MS2 forward	163.122	14.707	9411.62	14853.5	7431.69	25721.6	12550.2	11871.6	9778.41	12843.2	10347.9	39810.3	10978.2	12145.1	10496.5	16143.6	9215.32	10440.8	8469.02	11029.6	19101.2	2874.32	37775.8	16802.2	9673.08	7004.87	8135.42	12093.5
2032	Anabasine	0.45795			MS2 reverse	163.125	435.338	10493	15322.2	17303.8	15641.3	13130.6	6568.5	6532.73	4677.88	1031.52	9411.47	5888.01	9823.87	6027.53	17989.4	9281.32	10213.3	5562.69	7289.07	9853.75	6497.93	8764.27	12963.2	9610.15	5553.55	8374.37	6878.17
2042	Acetylcysteine	0.8595			MS2 forward	164.036	195.275	1318.54	1805.42	1102.21	1267.78	994.176	1408.69	1548.02	1788.59	1662.94	1102.63	972.503	964.048	1766.75	1344.16	1006.51	1094.31	911.46	1023.64	949.643	818.434	2456.98	2270.54	1518.09	2245.46	2170.34	2000.79
2051	L-Fucose	0.5			MS2 reverse	164.069	238.445	11762.3	22747.1	16917.4	15798.8	12837.6	7240.37	49753.7	9828.59	12007.4	44762.9	6104.02	5990.2	3535.05	10393	8227.46	6894.49	9399.53	10400.8	8177.55	9281.12	13469.3	12466.6	13714.7	12885.4	13755.1	14362.5
2059	Dimethylaminopurine	0.9557			MS2 forward	164.092	71.461	9338.11	9689.53	8797.19	7325.82	11428	4766.91	16306.8	5973.69	5899.28	6616.78	125551	142097	50128.5	56778.8	131701	6092.55	18549	5789.61	7641.83	13745.7	22612.2	22058.8	21812	23240.8	22733	22629.6
2060	Ala-Gly	0.5			MS2 reverse	164.101	304.413	1406.72	6545.32	1806.28	1255.95	1940.67	2055.22	2651.55	2547.42	2042.51	10054.5	2016.05	2841.29	1913.05	5210.51	763.434	4000.35	2938.47	662.984	3435.21	4073.37	3494.11	3508.02	3097.11	2896.82	4043.29	4895.68
2063	Mephentermine	0.4983			MS2 reverse	164.141	154.416	2553.82	3506.68	2955.52	3830.2	2573.69	3003.88	3555.83	4118.38	3265.18	3938.84	2479.54	2718.19	2113.49	3169.58	2725.1	3750.25	2810.34	3079.79	3301.49	3138.35	2659.28	2907.85	2512.6	2548.28	2664.18	2934.01
2070	trans-2-Hydroxycinnamic acid	0.4395			MS2 reverse	165.052	42.732	19400.7	19470.9	18100.6	33932.6	680.532	22408.9	30415.6	1684.1	20496.1	2312.75	30288.4	20902.8	23167	1633	24419.3	30534.6	23618.4	20276.7	23413.3	25243.1	12402.7	12294.4	12534.6	13751.8	12417.7	12661.2
2075	Nitrobenzene	0.3016			MS2 reverse	165.068	144.234	71124.6	54772.3	22335.7	46627.4	68570	69240.7	34828.4	51482.5	84607.6	26467.8	1151.66	3313.04	45203.6	20890.3	15394.3	36191.1	24472.1	27509.8	16578.9	13779.6	23255.4	27763.3	16409.2	30376.1	28373.3	27308
2105	DL-Methionine sulfoxide	0.98			MS2 forward	166.052	354.442	12787.7	9352.21	12225.5	8027.83	17868.3	20584.9	15870.2	20454.9	12774.2	8792.2	22638.8	15246.6	8409.9	10870.3	14723.6	13186.1	11753.4	15154	11451.6	20350.1	10210.2	9947.12	11503	12995.9	18624	11103.8
2109					Unmapped	166.072	176.971	183387	712149	379653	1.02368e+06	648231	137406	909509	202116	204212	65341.1	1.02265e+06	1.14984e+06	812986	1.16644e+06	862876	50781.3	47294.6	28598.2	45658.4	32995.6	364668	361768	353057	344976	381833	343010
2110	D-Arabinono-1,4-lactone	0.4762			MS2 reverse	166.071	153.771	22991.7	59751.6	19080.1	29785.2	23272.6	90893.1	66887.9	104903	29872.4	14092	41966.3	53001	43011.2	119166	46481.8	18994.7	26479.7	14643.1	26612.7	20765.3	47091.7	45844.3	43648.8	48203.2	43652	43474.5
2115	L-Phenylalanine	0.9989			MS2 forward	166.085	213.05	13771.4	11951.9	9365.79	12120.1	1097.92	34391.5	22927.6	19458.2	20483.3	36815.6	12413.8	10861.9	13662.5	16682.5	15918.1	9949.8	7384.15	7445.9	7543.56	8087.69	10139.7	10207.1	10159	11104.1	10875.8	20543.1
2134	1-Methylxanthine	0.9987			MS2 forward	167.055	113.772	2513.23	8958.65	8281.81	15678.2	15740.4	6499.13	14429.8	9291.3	4299.73	3533.99	50890.4	58224.1	62694.4	20369.7	47190	12190.1	12252	10601.9	3704.9	8486.29	16790.9	17114.5	16584.4	15855.5	17412.4	18557.6
2135	3-Methylxanthine	0.3545			MS2 reverse	167.055	148.103	4435.47	5768.4	4441.93	6473.44	4312.4	6947.8	15066	12238.2	12586.2	7145.09	13597.6	20626.1	19912.9	3682.78	3430.22	2353.25	2590.64	3289.63	4355.35	2235.05	6009.23	5206.42	7223.89	5562.38	7175.51	5180.28
2136	Glyceric acid	0.31605			MS2 reverse	167.055	264.742	2933.8	2843.65	6698.31	2861.63	2894.07	3186.08	2595.02	2284.21	2294.81	2586.64	601.295	4483.45	3018.49	3149.11	3243.99	3667.16	4255.02	3237.45	3347.72	4223.66	3220.15	2819.74	2596.05	3004.59	2863.35	2722.35
2142					Unmapped	167.091	128.398	24504.5	19549.5	15400.4	12474.1	10238.4	17431.7	21519.7	53019.1	28106.1	21204.8	16983.2	18937.3	9767.58	29123.2	12829	239903	137206	132364	121952	121665	42447.4	44438.9	43920	44150.1	43113.2	42499.5
2164	DL-3-Hydroxybutyric acid	0.46565			MS2 reverse	168.064	249.233	38339.2	20649.8	13678.1	19592	21124.4	26907.1	29028.9	44479	28700.6	28103.5	19633	16161.4	38300.4	44753.3	24187.9	14735.1	24680.5	19670.5	25139.2	16617.8	20695.3	19588.1	19136.2	21725.5	20052.4	21799.7
2165	beta-Hydroxybutyrate	0.35355			MS2 reverse	168.064	269.02	23973.7	15265.8	13949.8	15006	11460.2	11604.8	17939.9	15028.1	13223.6	17672.8	13214.1	13030.8	20871.5	22877.2	19337.4	14658.6	25056.8	16762.8	19680.5	15734.4	14530.7	14677.6	15324	15531.6	10673.9	16637.3
2168	Pyridoxal (Vitamin B6)	0.9648			MS2 forward	168.064	105.12	18329.7	16754.9	17827.9	17856.8	16236.8	16270.3	20598.8	15429	19114.2	20001.3	47129.2	62609.8	98233.3	34211.7	66181	22944.4	32616.2	28761	31962.7	24579	39321.3	39660.6	21149.7	10578.5	39483.5	14648.1
2174	L-Arabinose	0.5			MS2 reverse	168.083	157.344	1353.42	8211.87	2115.88	7995.15	4676.46	2136.63	5277.93	6229.19	5057.5	6844.44	11592.5	8541.56	6647.7	6703.88	7968.56	7489.67	12205.5	13110.4	10322	7051.59	9350.52	8660.73	9097.53	2042.9	9118.78	9369.25
2177	Phenylephrine	0.3337			MS2 reverse	168.1	199.444	6856.21	7520.77	8150.59	5243.7	4048.57	3537.45	6767.99	3307.64	3992.19	9923.26	2361.38	2103.52	2764.96	2735.61	2331.3	3346.27	7714.61	4681.55	4484.29	3559.72	3925.08	3844.38	3902.12	4048.71	4473.3	4145.13
2198	Norharmane	0.8412			MS2 forward	169.075	46.1915	4975.49	2237.9	3169.48	13466.3	13729.5	16995	4778.83	4053.71	4483.71	14772.3	3426.84	1744.17	7179.59	14044	5481.9	66430.1	45432.7	35463.6	34017.8	46518.9	6074.09	5091.08	5631.11	5478.8	5284.42	5952.3
2220	Indoleacrylic acid	0.7701			MS2 forward	170.058	164.842	3695.79	3836.69	469.231	4183.22	3494.43	5167.57	4568.56	5134.85	4548.47	3997.55	6205.12	9072.74	6795.69	8687.84	9373.66	18911.7	14284.9	11527.1	12699.3	15172.3	1631.33	5052.57	1533.02	2077.34	1930.64	1564.32
2221	2-Furoylglycine	0.4996			MS2 reverse	170.047	263.617	1838.63	988.423	3791.33	1032.66	2170.67	1541.38	1000.77	1395.75	565.158	523.01	650.358	858.362	656.384	520.807	671.094	362.989	405.18	361.765	512.964	567.315	792.321	1174.2	988.59	1039.6	1022.26	1016.81
2224	Pyridoxine	0.9947			MS2 forward	170.079	123.992	14635.4	11193.1	12449.7	11908.7	9943.26	12274.9	14897.8	19528.1	10967.6	11895.2	39675	39925	48199.3	48687.3	41242.1	163675	85657.2	79865.3	102237	108518	32090.3	25505.2	38392.9	25061.7	22559.6	27010.6
2229	Hydroxyurea	0.3429			MS2 reverse	170.091	175.122	7264.02	15922.6	6213.49	20139.8	6704.67	8096.03	36428.9	18119	16117.8	10779.3	8087.3	7016.52	9188.45	9435.52	8304.67	16856.7	13756.1	11348.2	12722.3	5727.89	6212.7	9991.27	5761.42	2731.66	10433.6	10634
2230	1-Methylhistidine	0.7696			MS2 forward	170.091	279.806	5086.13	9081.2	3995.74	14460.2	6172.83	14283.5	8665.57	8575.8	5800.23	4248.62	4411.26	1334.76	61538.2	4091.74	4272.6	8757.98	5104.89	6987.16	6679.24	7956.69	6411.66	5588.97	5811.63	4964.49	5660	5812.83
2231	3-Methylhistidine	0.9787			MS2 forward	170.091	366.212	7401.9	25928.7	5914.93	26474.4	16111.5	9682.72	12734.8	10683.5	16262.3	23086.9	9569.05	17471.4	8181.5	23225.5	9085.59	6750.27	7265.82	6144.37	8319.05	7902.42	14202.4	22130.9	14962.9	8678.23	9126.13	10535.5
2233	Diphenylamine	0.45715			MS2 reverse	170.1	78.0685	5981.35	5203.77	5358.51	6115.33	5923.28	13454.8	8818.23	8103.14	7651.43	6493.55	6265.9	6192.8	20165.6	17010.4	6480.74	8742.28	4006.65	4620.07	6206.2	6154.71	5033.06	4922.26	5505.37	6645.49	5668.06	5621.22
2243	Metronidazole	0.41055			MS2 reverse	171.062	188.087	16386.6	2948.61	2874.48	3148.54	3022.04	4592.04	3381.92	5282	3691.24	3875.94	3811.64	2137.2	4764.77	3953.03	1522.04	5822.1	4325.43	3937.8	4784.6	5443.36	978.459	1132.24	1242.82	1090.42	1116.49	1047.01
2245			Methyl beta-naphthyl ketone;2-Biphenylol;Diphenyl ether;2-Hydroxybiphenyl;Orthophenyl phenol;2-Biphenylol;2-Phenylphenol;4-Hydroxybiphenyl;4-Phenylphenol;3-Hydroxybiphenyl;3-Phenylphenol	16.0078164101032;16.0078164101032;16.0078164101032;15.8014313835749;15.8014313835749;15.8014313835749	MS1 mz matched	171.076	287.35	400272	500969	320685	1.20883e+06	1.23265e+06	921853	747624	387375	491425	716288	1.74291e+06	3.34777e+06	2.03185e+06	3.12447e+06	2.24005e+06	296717	546711	265130	307411	82006.2	1.04772e+06	1.08613e+06	1.08892e+06	1.28642e+06	1.36425e+06	1.38296e+06
2265	N-Acetyl-L-glutamate	0.837			MS2 forward	172.059	357.063	5084.3	6759.81	4904.22	5611.18	11768.6	15395.6	8816.95	5672.54	11045.2	10838.6	23028.8	27292.9	23282.9	31835.5	21184	6844.41	8006.45	7164.01	6894.38	9480.47	11099.9	10833.8	13185	11336.9	12050	11460.2
2269	alpha-Guanidinoglutaric Acid	0.844			MS2 forward	172.07	393.647	2872.41	2190.59	1931.65	1663.83	3873.95	2154.92	1728.49	1074.09	1811.99	3770.89	5021.44	6099.29	3970.83	7387	6189.33	3747.77	3831.45	2733.52	1665.68	2555.12	2737.48	3608.88	4073.71	3327.05	3802.39	4574.06
2270	Gly-Gly-Gly	0.4361			MS2 reverse	172.07	327.925	2267.21	2925.04	2436.38	3466.19	4440.67	7567.81	2629.49	10297.3	7074.23	4024.46	5911.82	7514.35	8145.39	6572.84	6598.55	1465.7	1404.07	1498.3	2486.71	2391.07	2822.17	2696.77	2634.07	2705.5	2944.87	3071.72
2280	(+-)-Mevalonolactone	0.4942			MS2 reverse	172.096	107.298	1110.15	3146.93	1015.25	4495.11	2895.53	3522.02	4001.39	2188.15	3916.27	4699.8	5711.8	3694.33	5007.41	3680.62	4851.23	63610.6	51425.1	61804.6	41264.7	66812.8	12272	11637	11329	11988.9	11448.6	11489.8
2285	Coniine	0.8816			MS2 forward	172.106	189.599	711.49	895.452	743.997	845.23	1107.24	1123.65	804.151	1055.82	794.444	618.35	9783.07	7440.22	5814.67	5954.06	7665.94	1484.52	1584.56	1653.23	1667.7	1776.28	1132.55	1123.58	1177.38	1161.61	1134.52	698.952
2300	Glycerol 3-phosphate	0.7325			MS2 forward	173.019	125.167	10335.4	9672.92	7986.12	3918.35	2033.68	2849.56	4504.61	2430.97	6620.74	6592.16	10374.8	6887.97	3307.39	14164.7	8922.5	6442.96	23013.9	15407.1	16765.7	19664	7576.74	5848.89	6510.43	2873.84	2632.03	2102.87
2313	Pro-Gly	0.9568			MS2 forward	173.09	335.104	5075.65	5549.31	3173.53	4228.34	3795.85	12265.8	5518.68	7781.99	3743.32	4536.14	4385.94	4237.35	4884.09	5405.06	4037.9	6063.08	4848.12	4934.39	5533.6	10602.2	4654.61	4909.23	4319.36	4294.06	3715.66	3951.04
2333			Guanine;8-Hydroxyadenine;2-Hydroxyadenine;Guanine;2-Amino-6-hydroxypurine	-9.33336980178442;-9.33336980178442;-9.33336980178442;-9.26849097043505	MS1 mz matched	174.037	217.665	8745.61	13871.2	5064.05	10582.3	6438.41	22007.2	10895.2	28316.1	8761.69	5678.54	7100.03	8092.2	13969.4	31294.8	6922.11	6607.81	6932.66	6644.23	8357.64	5218.85	5945.9	6559.26	6406.96	6492	6507.56	5311.58
2334	Vigabatrin	0.47295			MS2 reverse	174.05	330.697	4246.01	4286.21	5444.23	4096.74	5709.25	9040.2	5322.67	3925.97	6297.25	5901.86	17054.8	17143.3	26894.6	22088.7	28129.5	4827.08	3470.53	3948.83	4344.08	5837.83	5898.2	5930.93	6460.51	6664.38	8244.1	7617.61
2339	Quinaldic acid	0.9712			MS2 forward	174.054	150.18	2516.65	3481.41	3308.41	3997.53	3419.41	5091.02	4623.47	4572.76	2631.28	3817.84	6270.83	8097.08	9726.34	7821.1	8379.68	32263.5	40065.6	25938.5	22620.2	29050.1	7360.53	5923.38	10763.6	11977.1	6654.41	10626.7
2341	Ethylmalonic acid	0.43315			MS2 reverse	174.075	267.644	1618.52	1889.72	1851.89	3759.85	2230.97	1567.5	5277.77	952.796	3525.83	1406.8	4810.84	3882.79	3430.67	4423.4	4277.79	10141.9	8392.88	12666.8	9604.64	10012.6	4132	2682	2943.23	3604.59	4264.22	4569.08
2350	Hexanoylglycine	0.9143			MS2 forward	174.111	163.156	3127.02	5279.44	3829.09	3329.76	2795.21	748.123	2656.51	1804.14	2369.03	2530.31	3449.64	3613.42	4210.44	4081.51	3891.73	7111.48	11240.8	971.256	5578.15	20718	5768.84	4680.38	6072.6	6252.06	5886.33	6463.62
2352			1-Methyl-4-phenyl-1,2,3,6-tetrahydropyridine;MPTP;Norselegiline	3.46579605881177;3.46579605881177	MS1 mz matched	174.124	300.473	298202	1.04788e+06	372899	481814	257397	340440	1.20505e+06	425480	492853	459222	617137	416463	285142	574042	439120	1.11095e+06	1.28178e+06	1.59126e+06	1.02969e+06	874822	657444	612837	651909	682228	681821	730811
2372	Ribitol	0.4415			MS2 reverse	175.056	230.743	1339.75	1072.6	1490.48	1593.61	1059.21	1263.77	1676.48	1451.85	1801.15	1490.33	1932.23	2222.06	1658.11	2383.59	2768.77	1935.01	1534.36	1459.69	1339.79	1484.53	1269.13	1259.49	1252.07	1242.4	1341.67	1097.81
2376			N-Acetylasparagine;Formiminoglutamic acid;N-Formimino-L-glutamate;N-Formimidoyl-L-glutamate;Formylisoglutamine;DL-Formylisoglutamine	5.4186948031347;5.4186948031347;5.17050902513186;5.17050902513186	MS1 mz matched	175.07	375.347	9195.23	100750	8826.03	20324.1	19893.2	31434.1	25137.4	30578	19032.2	24498.3	10064.4	24836.8	18693.3	40928.7	8861.27	11155.9	18694.8	10357.2	15806.8	32467.8	27900.2	26424.4	34030	28418.3	23037.9	25793.8
2378	D-Aspartic acid	0.43715			MS2 reverse	175.07	297.873	6940.71	4335.48	2947.17	3849.17	16829.5	10119.9	65564.8	18331.2	5633.54	34996.8	34580.3	24036.5	20314.7	33400.5	25103.7	2031.38	70957.7	84082.1	58042.5	47835.5	38000.8	35648.1	36315.7	37807.8	37148.5	44466.6
2379	N-Methylhydantoin	0.9793			MS2 forward	175.074	34.671	15097.5	2399.36	16500.1	24242.8	15099.2	11675.8	17211.5	2939.26	15752.2	11535.7	13793.8	17932	4090.47	16106.5	14258	37716.2	40468.5	35346.7	37860.4	40256.2	7592.73	8105.43	7985.7	8364.74	7666.56	7509.31
2385	N2-Acetyl-L-ornithine	0.9633			MS2 forward	175.106	376.952	17334.2	102221	16501.5	12275	14733.7	24983.8	15944.2	43467.6	20910.3	17057.7	15929	11855.1	21778.8	41718.4	19100.9	21879.9	23381.1	17743.6	10458.2	19730.3	30273	28139.8	35369.9	32500.8	26273	29619.4
2387	N-Tigloylglycine	0.49965			MS2 reverse	175.107	270.256	2994.63	2384.07	2665.12	2132.83	2275.84	12627.9	2700.25	27333.8	3728.86	2878.37	1957.43	2339.99	5650.74	2795.72	3625.24	4606.4	3607.58	3786.82	3255.17	3603.39	2735.16	2861.16	2953.85	3190.34	3004.74	3022.48
2390	L-Arginine	0.9992			MS2 forward	175.118	517.182	242282	400642	501440	348659	416403	479475	439529	121534	344862	233510	553499	610975	872104	689286	615821	324770	523511	652912	489610	324726	93030.4	645960	637873	513619	662541	580325
2394			2,4,6-Triethyl-1,3,5-trioxane;(??)-3-Hydroxynonanoic acid;3-Fluorocyclohexadiene-cis,cis-1,2-diol-1-carboxylate;5-Fluorocyclohexadiene-cis,cis-1,2-diol-1-carboxylate;4-Fluorocyclohexadiene-cis,cis-1,2-diol-1-carboxylate;6-Fluorocyclohexadiene-cis,cis-1,2-diol-1-carboxylate;2-Fluorocyclohexadiene-cis,cis-1,2-diol-1-carboxylate	-2.76122531943873;-2.76122531943873;-7.96202760637371;-7.96202760637371;-7.96202760637371;-7.96202760637371;-7.96202760637371	MS1 mz matched	175.125	162.565	28050.9	56488	35535.3	77011	30614.9	24781.9	99977.9	44337	37439.6	48028.2	46022.1	64517.7	40197.4	44828.4	46754.7	24827.4	43514.9	19909.3	16404.2	18150.6	28794.2	22445.7	22810.2	23956.8	22591.5	24742.9
2410	5-Aminosalicylic Acid	0.30435			MS2 reverse	176.036	121.534	617.982	431.328	415.43	529.416	461.073	878.41	707.15	555.124	595.486	365.819	1692.22	3140.51	2681.98	1575.31	3004.68	1429.85	925.306	1125.31	1030.09	1240.41	879.763	1454.7	1448.31	1497.11	1306.94	1479.62
2412	2-Amino-1-phenylethanol	0.4044			MS2 reverse	176.05	95.36	1314.86	1463.22	1247.17	1830.4	1496.49	1537.2	1674.95	2326.54	2425.27	1388.07	1648.44	1195.02	1450.48	1894.89	1672.71	7714.44	12737.1	11411.5	8580.54	6763.44	2160.03	2379.83	2099.36	2334.72	2078.27	2344.76
2422	Indoleacetic acid	0.7538			MS2 forward	176.069	45.518	3142.28	7051.65	2772.49	1551.33	6557.41	8793.67	6013.03	8904.58	5389.79	6671.56	19122.3	21007.9	9856.82	88235	25644.5	13169.6	17167.8	12729.7	10822.4	8840.12	6214.07	7771.17	6410.48	7990.58	7612.91	6060.05
2425	N-Carboxyethyl-.gamma.-aminobutyric acid	0.9706			MS2 forward	176.091	366.689	84674.3	30522.5	87897.9	18556.8	12398.6	75584.4	54159.8	6605.05	42688.1	19627.7	49434.7	22167.5	107301	22065.7	37172.7	175927	286371	68264.5	154390	197356	78070	64061.5	77355.5	86731.9	83498.8	70668.4
2428	L-Citrulline	0.9932			MS2 forward	176.102	378.66	87908.7	89888.4	95680.6	97199	123186	66725.8	64209.4	43248.5	52944	110375	132954	151245	66719.6	115442	143411	52907	120341	62516.6	77745.5	101510	99477.9	98892.5	100042	89840.3	99431.7	109550
2438					Unmapped	176.127	348.466	185527	82948.4	249771	9534.43	18279.5	137069	117114	5634.96	71538.7	36356.4	310109	16417.7	196280	38648.1	54264.1	793796	961776	1.29157e+06	750089	860704	185389	158913	163741	203343	179735	203746
2439			Aminosalicylate sodium anhydrous;Sodium p-aminosalicylate	15.9893	MS1 mz matched	176.127	361.638	198743	77147.8	195743	22362.7	20177.6	218105	130940	7020.77	78627.8	36359.1	253368	21052.2	346871	46846.9	62784.5	871059	784896	753702	627824	1.0966e+06	179422	126858	135938	204870	173510	189653
2448					Unmapped	176.163	320.478	57259.8	197669	82284.5	186052	87865	54081.3	241788	63454.4	141624	122024	87247	104328	59587.9	157322	158303	83148.3	136550	75866.1	117290	66302.7	133908	109416	164771	102717	126374	123401
2451					Unmapped	176.874	348.163	91352.5	114355	105596	84079.1	126981	190555	81951.3	52680.6	75365.8	111601	108716	157282	199298	212178	92937.3	106844	110515	126831	134242	102602	101458	85016.1	72398.8	81245	75877.3	87600.5
2457	Scytalone	0.3247			MS2 reverse	177.053	9.3985	2055	1887.63	1792.87	2157.15	1888.96	2738.15	2337.24	2575.61	1065.22	2307.93	1790.37	1778.55	2167.49	2213.14	1997.48	4160.97	532.64	2059.03	825.627	2225.24	717.313	1545.41	1503.78	1601.85	1655.38	550.715
2460	Aminohippuric acid	0.3056			MS2 reverse	177.065	114.769	3570.94	3286.5	3965.54	4833.75	3562.81	4370.59	4541.94	4274.26	4035.69	4948.6	9372.92	6493.56	17341.1	5698.61	7132.41	11436.1	9151.76	9966.32	9104.24	9049.05	4925.09	4594.85	687.516	4903.73	4565.62	4753.91
2466	Ser-Ala	0.9771			MS2 forward	177.09	34.4615	12979.5	9817.46	13690.5	19001.1	13427.4	13534.6	14048.2	17109.1	16572.4	12322.4	12954.2	18254.4	12007.8	8255.73	21669.4	14192.5	14890.2	14239.2	12325.6	13555.8	5660.61	5962.12	6272.23	6245.28	6153.45	6187.72
2467	Ala-Ser	0.9703			MS2 forward	177.086	325.798	6868.56	4464.03	3996.14	2843.87	3587.79	5586	4018.08	4959.07	4511.93	5593.85	4891.21	4726.44	7359.09	5548.93	762.466	9506.52	4290.72	5308.95	5631.34	11980.6	5126.17	6130.48	4482.4	5519.39	4022.09	5218.46
2472	Serotonin	0.48985			MS2 reverse	177.105	378.527	7361.31	8353.58	7511.4	9854.67	9409.39	6948.65	7430.57	6335.55	6839.77	12250.9	9519.65	9761.05	6392.54	8887.37	10219.6	5256.78	10936.5	7106.05	6797.6	9454.58	8057.37	8848.39	8819.33	7217.77	8723.41	9423.52
2507	Tetramethylpyrazine	0.36405			MS2 reverse	178.132	348.425	1502.18	1587.19	1958.07	1088.63	1090.26	1903.92	2128.16	1242.91	1725.92	1256.87	3140.79	581.24	2114.92	1330.95	1509	4716.07	5195.03	7246.6	4194.42	4803.08	1343.17	1535.07	1467.44	1668.39	1713.46	2108.41
2527	3-Aminobenzoic acid	0.42885			MS2 reverse	179.08	242.749	1315.71	932.224	1095.17	833.51	1153.86	1827.78	1694.71	1496.71	1701.51	1123.81	5322.84	5256.39	3558.9	2523.06	4570.39	2556.51	1735.82	2025.94	1629.82	1834.83	1388.5	1490.84	1269.06	1111.39	1458.95	1238.24
2532	9-Decen-1-ol	0.4838			MS2 reverse	179.142	47.4275	13143.5	7430.22	10059.4	6887.3	5708.37	15904.5	7577.18	13380.8	14321.5	8622.57	6139.33	6927.9	35289.5	6736.58	8106.54	72184.2	20055.2	31796.6	77559.2	102957	16906.9	18606.8	14059.8	11373.5	13983.7	11358.3
2545					Unmapped	180.031	123.926	43423.2	30665.7	47841.6	52959	38935.9	34863.7	45609.7	6819.76	44127.2	17244.2	14055	23987	29426.3	18814.2	21373.7	32253.8	19751.2	26187.6	18272.5	11389.3	11516.9	16261.6	16363.2	13445.4	28246.9	9058.98
2560	3-Hydorxy-3-methylglutaric acid	0.311			MS2 reverse	180.085	352.474	3352.59	19631.1	5036.88	12496.2	5111.61	4250.59	3410.84	5996.51	3814.28	1920.5	1841.3	4378.43	4894.06	7453.59	1855.38	1167.92	988.911	2715.55	9573.28	983.703	6564.35	7330.12	7055.81	6331.35	6541.52	5525.75
2561					Unmapped	180.101	158.882	93565	267277	170566	155039	79549.2	32504.2	47878.6	29029	68812	119934	8560.94	9846.37	7437.13	12718	10194.8	14000.3	47471.2	37659.8	36450.5	16056.4	178304	134061	136446	138147	128749	132248
2602	(+)-alpha-Pinene	0.4498			MS2 reverse	181.096	212.708	3201.53	2009.72	3032.88	1929.04	1865.37	2438.56	2556.58	1974.47	2241.87	2528.36	3109.18	840.536	3934.49	1884.63	1615	10804.1	12231	9803.05	7437.13	2405.45	3454.9	2604.82	2625.68	2816.75	3138.78	3319.36
2625	Succinate	0.4252			MS2 reverse	182.043	329.022	1259.47	956.568	1034.53	521.272	866.465	2969.94	2849.44	925.928	1604.11	1723.27	3944.2	1608.31	7828.82	1144.68	1452.86	2804.74	2583.92	2993.13	2293.45	2975.77	1443.1	1620.62	1471.66	1722.62	1567.89	1858.87
2637	L-Tyrosine	0.9826			MS2 forward	182.08	288.413	83550.7	38846.3	181047	41904.8	105381	100246	41855.7	52432.7	32334.3	29843.5	57952	54276	53162.2	44249.2	71649.7	107518	61759.7	52628.9	57650.7	90295.6	59420.6	58288.5	58210.3	55991.8	58500.4	56718.2
2651	4-Isopropylbenzoic acid	0.3842			MS2 reverse	182.116	147.427	10387.6	16780	17177.1	11282	6912.97	1582.99	5826.02	5467.67	5017.75	3845.4	3575.15	3422.72	5031.15	4677.85	3516.57	2557.43	13086.4	10554.3	9838.47	2654.66	10325.4	7474.17	10824.4	11538	6805.53	10629.3
2664	Homovanillic acid	0.4634			MS2 reverse	183.061	259.561	8192.34	10222.9	3839.64	8536.66	3813.37	13759.2	6912.82	14588.4	11949.1	7278.78	11660.2	12795.7	13073.5	20231.1	16676.2	19920.1	13208.5	3502.53	5492.48	11183.9	4709.02	5863.85	6498.7	6012.97	5915.64	5919.4
2671	Primidone	0.4299			MS2 reverse	183.095	318.589	1554.35	2643.87	2389.87	2899.45	2434.23	1078.6	1532.08	2231.74	2403.97	3133.17	2880.2	1273.28	2441.2	2719.54	2505.61	2072.65	2119.81	2083.83	1972.02	1890.58	1898.3	1874.51	1020.98	1030.6	2133.12	2409.8
2673	Harmane	0.7858			MS2 forward	183.091	101.701	25960.4	33423.1	26828.3	44814.4	639.187	40109.4	52533.8	38655.4	44163.8	48227.5	25245.8	22473.5	22457.4	27130.2	25465.6	107873	101147	137947	117639	94010.7	36258.2	35335.9	35904.8	38204.1	36486.6	37562.3
2674			2-(2-Methylpropoxy)naphthalene;	-0.575154576192492;	MS1 mz matched	183.111	104.32	13205.8	19850.5	12255.1	31554.4	11335.4	11647.3	29520.4	21120.5	16206.1	17323.5	13603.8	15972.4	11958.4	15079.3	16293.2	14314.5	11057.7	72894.1	46965.3	51007.9	15075.6	14062.2	14300	15057.6	15055.9	14956.5
2675			2-Ethyl-6-methylpyrazine;Propylpyrazine;2-Ethyl-5-methylpyrazine, 9CI, 8CI;2-Ethyl-3-methylpyrazine, 9CI;2,4-Toluenediamine;Isopropylpyrazine;2,6-Toluenediamine;Trimethylpyrazine;2,4-Diaminotoluene;2,5-Diaminotoluene;2-Methyl-1,4-benzenediamine	-11.4535519646763;-11.4535519646763;-11.4535519646763;-11.4535519646763;-11.4535519646763;-11.4535519646763;-11.4535519646763;-11.4535519646763;-11.4674765981882;-11.4674765981882	MS1 mz matched	183.112	76.8265	69831	50529.2	52823.5	42295.3	54572.5	175010	96844.7	142673	146067	142820	17192	15037.7	28733.9	50160.8	31523.5	30844	27354.3	23271.6	31201.2	21692.2	34445.6	37258.6	39331	44792.7	39550.2	25511.2
2691	Purine	0.8431			MS2 forward	184.059	310.054	4606.05	3443.2	3401.04	2815.1	2294.45	4083	4816.32	2839.76	3726.78	3220.4	6700.69	2398.39	6271.7	2653.13	2778.64	14040.9	12998	16781.8	12078.7	13789.2	4856.8	4642.6	4396.04	4766.5	4479.33	4679.98
2693	4-Pyridoxic acid	0.9948			MS2 forward	184.06	41.147	318367	169446	133105	158012	107729	120767	264384	249912	223555	156731	57587	69828	164033	178041	66782.3	1.34981e+06	990068	1.09319e+06	894743	1.05603e+06	328096	344816	342123	357664	348280	343277
2719	D-4-Hydroxyphenylglycine	0.38945			MS2 reverse	185.091	122.924	6860.59	7132.23	6443.85	7747.93	6571.04	7525.05	8473.58	7928.1	7266.58	9218.67	5783.4	5171.57	5406.94	6123.92	5685.03	21539.1	18366.9	17216.2	17343	15231.6	8036.82	7822.23	7896.84	7806.73	7722.68	7994.35
2724			Benzidine;Harmalan;Withasomnine;Benzidine;Diquat;2,4'-Diphenyldiamine;2,4'-Diaminobiphenyl	16.0325867682779;16.0325867682779;16.2954915807405;16.2954915807405;16.2954915807405;16.2954915807405	MS1 mz matched	185.115	33.8275	21359.3	14387	11937.4	15785	10837.1	12438.7	21629.2	1030.59	18497.3	15356.6	11814.5	10980.3	15246.6	14876	11406.5	23997.9	15962.2	16908.7	23652	37486	24655.1	22955.3	23526.8	24396.4	23735.8	23935.6
2727	1-Aminocyclohexanecarboxylic acid	0.47635			MS2 reverse	185.128	58.69	99768.6	117317	106839	93491.6	100373	60570.5	29396	63406.2	61022.3	59346.7	3991.5	3458.78	4352.24	8819.7	22064.9	9523.28	22801.4	15419.7	11941	9063.14	29718.9	26836.5	29208.4	28788.5	28386.3	28646.4
2751	Erythritol	0.35445			MS2 reverse	186.075	111.046	5302.57	4046.24	10052.6	575.698	4404.03	6530.3	4827.67	7687.93	9651.27	4098.23	6090.73	5659.42	24935.5	8345.8	8128.41	8743.97	6973.12	6217.87	6057.28	6449.94	6265.01	6646.76	6067.58	6309.67	6098.88	6127.08
2758			L-Acetylcarnitine;N6-(delta2-Isopentenyl)-adenine;N6-(3-Methylbut-2-enyl)adenine;6-(gamma,gamma-Dimethylallylamino)purine;N6-Dimethylallyladenine;Triacanthine	1.19143882482169;-5.41559524028096;-5.41559524028096	MS1 mz matched	186.111	192.269	27363.3	29910.4	20505.6	19674.2	21858.5	23400.3	12541.3	23163.9	21188.7	19884.6	10731.2	15405.4	11591.7	10510.5	11911.5	7270.93	10224.8	8130.1	7998.33	5746.45	11401.8	11670.3	12135.9	12569.2	13011.9	12546.3
2784	Allocystathionine	0.4692			MS2 reverse	187.052	115.099	2519.92	2716.38	3052.93	2852.41	2812.02	3274.71	3563.63	3409.31	3310.7	3249.14	7706.16	8960.66	1174.12	6088.37	6243.36	4963.68	4455.5	4260.69	3850.84	4510.54	2512.85	2602.1	3016.44	2669.68	2719.8	2999.72
2799	Pro-Ala	0.9793			MS2 forward	187.106	322.603	79622.9	32258.1	62297.1	33796.5	47284	153747	26345.5	65749.6	23340.4	16835.5	24043.6	22091.8	44160.6	29771.9	25921.5	45706.7	24667.7	28983.7	53017.7	47905.5	43746.3	57623.5	38154.7	46342.4	41202.2	47492.2
2827	DL-Indole-3-lactic acid	0.7552			MS2 forward	188.072	154.995	10733.3	6471.02	6486.22	7467.59	5735.16	14259.3	6220.88	13884.6	8650.81	1436.29	4623.43	4523	12636.3	21876.9	5757.77	10744.9	11132	6711.39	7337.37	7666.23	10142.6	10772.6	11553.5	10827.8	10559.6	10662.3
2830					Unmapped	188.09	229.943	1948.44	9153.97	2640.32	2962.23	2337.33	2753.57	3247.28	3134.18	2488.41	2419.82	8174.35	11032.8	6004.65	11447.2	10091.5	13675.8	9030.47	13491.7	11198.6	10767	6963.91	7657.09	8064.49	8531.79	10275.8	8553.25
2870	N6-Acetyl-L-lysine	0.49845			MS2 reverse	189.122	338.062	36044.6	21997.7	36531	29660.5	45499.7	23752.2	23949.7	20647.2	27091.5	49535.6	86163.4	74784.9	48843.6	99138.3	59829.6	69330.3	68071.6	62795.8	37490.4	64200.7	46659.8	49727.7	54479.9	51279.9	53969.2	37517.1
2871	N.alpha.-Acetyl-L-lysine	0.9952			MS2 forward	189.122	376.715	35359.4	50520.2	47496.9	35991.7	50557.5	30970.4	35429.2	9590.29	24638.4	34672.1	108169	81149.4	67675.6	55284.1	75234.7	62594.5	110836	66726.7	53770.3	109502	44438.3	43495.5	46580.9	43662.8	51842.6	54120.7
2872	Val-Ala	0.9961			MS2 forward	189.122	244.686	44567.3	13780.7	37398.1	12320.8	15130.9	43312.2	10523.2	22835.5	10180.2	10337.1	20362.8	15462.4	39866.3	12970.2	20797.5	20623.3	16409.6	26602.9	17388.7	15766.8	18709.7	20115.9	18397.7	19535.3	19735.4	19251.9
2873	Ala-Val	0.9408			MS2 forward	189.122	268.366	62447.7	14271	65251.5	17698.8	31403	55172.9	9942.2	23811.6	8949.91	10607	20373.9	15592.1	25237.7	20001.9	22244.4	17467	13956.5	17459.2	17155	15697.7	23602.1	26336.2	23175.6	26242.8	24376.4	25464.4
2879	Methyl linolenate	0.32855			MS2 reverse	189.126	153.747	8770.01	12017.1	5804.7	6737.82	10357.6	7152.58	10421.5	9415.47	12142.1	11484.6	3576.61	3826.13	4969.41	5814.89	4543.79	11663.6	14924.2	12748.6	10621.2	10586.4	9529.78	8410.54	8232.54	9590.43	8788.29	8841.42
2885	N6,N6,N6-Trimethyl-L-lysine	0.9962			MS2 forward	189.159	524.605	113117	72058.5	49361.3	82738.1	65284.7	117101	52414.8	74767.5	92501.3	108513	54393.1	78543.6	173311	129943	61608.7	156618	75242.7	72510.6	79081.3	151212	103219	107769	93786.5	95028.2	76108.8	70871
2902	Kynurenic acid	0.6061			MS2 forward	190.049	246.618	51990.2	19407.5	40456.8	1369.76	3816.34	37748.6	24047.5	945.266	12610.9	7429.51	88530.3	4147.33	80120.1	10093.5	11883	738663	612384	712041	602272	730147	130183	119935	111917	117107	114557	126554
2908	L-Pyroglutamic acid	0.9709			MS2 forward	190.07	356.753	5664.73	7322.81	4291.57	4862.63	13989.2	15468.5	8423.75	5155.66	10883.5	8310.26	25741.3	24837.9	23506.2	32770.1	23479.8	3943.23	6175.14	7928.62	4950.56	6844.2	7261.53	7774.95	11229.5	7750.27	10210.4	9206.28
2915	Diacetyl	0.49905			MS2 reverse	190.105	330.697	2088.66	14513.7	992.552	13047.9	15893.3	18421.7	21823.1	13631	15452	15068.8	30355.8	20548.6	22837.5	29829.8	20769	9863.65	8656.71	15961.2	7963.67	49052.5	21835.8	19044	20071.1	21376.8	21215.5	23729.5
2916	Crotonic acid	0.43265			MS2 reverse	190.106	207.185	3422.24	3802.88	3106.14	4371.74	2644.22	2414.98	3546.03	2359.95	2770.42	2277.26	7478.71	9753.33	11378.7	4995.96	5745.92	13862	4842.55	12391.3	9125.46	9286.88	2666.71	2657.3	3523.86	3413.13	3180.76	3590.21
2924	Allysine	0.3041			MS2 reverse	190.124	338.557	2751.03	4408.11	3994.13	2034.13	3006.14	4829.03	8814.94	1791.41	3769.4	2805.94	5732.19	8348.96	6476.27	4642.22	6414.76	3126.17	9757.15	10248.3	2610.82	5002.09	2249.63	4446.55	2009.46	2984.15	4788.3	6705.88
2945	Dimethylbenzimidazole	0.3911			MS2 reverse	191.052	246.627	5474.28	9238.94	4305.91	5957.74	3144.8	4279.22	2965.17	7765.73	1909.43	7357.7	8686.69	3471.53	8128.49	6408.04	1722.32	60530.6	49264.2	56612.1	49377.8	60693.3	12032.7	10067.8	10123.2	11171.3	10651.3	11249.8
2956	Thr-Ala	0.7549			MS2 forward	191.101	294.685	23746.9	7233.72	22134.3	7341.27	11557.1	20976.6	19061	23026.3	5109.47	2196.02	11783.5	13014.8	13306.8	5465.97	5822.14	6007.57	4011.84	5044	4666.18	1541.4	1377.83	7004.32	5532.56	6518.88	5641.73	5615.74
2957	L-Arabitol	0.39415			MS2 reverse	191.105	34.771	27421.1	39751.4	26020	36756.8	48293	45039.2	49762.2	24728.1	44048.5	30736.5	43417.2	34451.5	23054.8	18069.3	29796.5	39050.3	43080.9	44438.8	43400.1	42919.8	12596.4	12659.2	11284.1	13092.6	13286.5	10343.8
2985	5-Hydroxyindoleacetate	0.7803			MS2 forward	192.064	151.454	2299.01	2729.4	2095.25	3232.04	2409.8	2908.32	3033.49	3792.3	2903.76	2099.65	2503.38	1818.01	3986.64	3338.43	2820.8	71475.2	56618	60793.2	59993.7	75868.1	14786.3	13397	12366	12975.6	17350.5	13581.5
2992	Propionylglycine	0.44955			MS2 reverse	192.087	232.254	4578.2	2715.16	2699.51	4312.88	2386.14	4341.07	5204.71	3501.6	3174.18	2672.23	3962.72	1885.11	6457.29	2604.02	2109.77	14881	9908.87	11234.2	9287.09	12715	3857.02	2095.85	3028.07	2671.92	2284	2625.72
2994	Hydroxyproline	0.44165			MS2 reverse	192.085	279.837	7460.94	5483.33	5296.2	11034.6	5318.15	5225.76	7730.39	4570.83	4857.49	5558.12	17625.2	21003.7	7016.67	4412.55	11459	15216.6	11167.3	14991.4	10434.9	13859.7	599.542	7392.6	6159.07	6786.09	7400.05	7491.94
2995	3-Phenylpropanoic acid	0.3898			MS2 reverse	192.101	39.674	8474.15	7198.57	5847.61	3246.26	5835.23	17649.1	24172	18601.5	20433.4	29547.1	3973.68	1540.72	7084.46	10616.7	8409.49	13352.5	5704.64	2404.95	6851.92	2924.14	8704.96	8552.47	8686.9	10170.4	8761.26	9302.09
2996	3-Guanidinopropanoate	0.43645			MS2 reverse	192.097	290.176	1241.66	2238.98	1557.98	2688	1699.98	1633.99	3572.58	2600.92	1836.04	899.663	3352.16	3558.41	1476.02	1268.05	2550.98	2770.25	2318.52	2923.85	2209.37	2660.61	1924.28	1798.96	1800.27	836.766	959.554	932.729
3000	6-Aminocaproic acid	0.8968			MS2 forward	192.122	247.48	1132.4	878.508	779.762	684.491	728.569	1140.36	1995.65	1075.43	2081.69	6788.84	993.34	817.766	1470.69	814.378	824.112	6988.71	4620.58	5467.81	4652.31	5026.05	1752.05	1650.42	1685.53	1720.79	1799.99	1853.52
3014	Anethole	0.4779			MS2 reverse	193.059	269.176	5128.51	3365.09	4146.05	2594.64	2015.86	5239.92	4530.82	2787.06	3779.75	3629.69	7352.68	2131.52	4446.2	3050.42	3097	16550	16539.3	20179.7	15189.7	15455.6	5901.34	8464.47	7184.22	7749.31	8191.71	8707.63
3032	Jasmonic acid	0.7449			MS2 forward	193.121	194.67	4438.6	3048.07	5038.63	3362.93	2260.65	3876.02	4580.51	3168.04	3040.84	3365.65	6419.33	2620.28	6645.43	2986.18	2587.47	20328.1	24593.7	27939.9	20510.2	20078.5	6211.95	6078.95	6446.11	6249.24	6322.72	6744.59
3036			Citrulline;Argininic acid;L-Citrulline;2-Amino-5-ureidovaleric acid;Citrulline	7.47419876693346;7.47419876693346;7.42451128162904	MS1 mz matched	193.132	223.916	41061.7	20980	42863	722.252	6632.46	30721.8	14133.2	3334.83	8946.51	7759.8	53522.3	6281.2	67422.7	14253.2	11510.6	150172	228415	329991	145048	198571	26224.2	14838.5	16086	20634.2	19173.1	23206
3049					Unmapped	194.065	167.525	9060.44	20373.8	5753.57	5549.32	3409.63	3017.87	9930.24	20809.5	8322.88	3690.52	7728.28	6801.03	6199.02	7476.81	5020.91	14207.4	639.092	16420.9	14065.6	16554.2	24131.7	23846.5	22806.8	21144.4	20928.1	19578.6
3055	(+)-Methamphetamine	0.9986			MS2 forward	194.088	130.519	3287.34	1424.92	3170.74	4972.3	2310.5	7332.14	5076.85	8466.47	6506.86	6162.2	1956.13	3839.55	3946	3056.52	2831.48	5723.54	3939.23	4153.8	3875.76	4568.05	2732.4	2976.17	2865.69	3110.4	2379.84	2908.47
3056	2-Isopropylmalic acid	0.39065			MS2 reverse	194.102	94.263	16167.3	11832.7	10573.6	6180.78	9529.87	21322.3	18425.1	29617	16471.4	10441.6	10268.3	9836.91	11468.3	13094.3	9933.66	31763.1	25027.1	28951.9	32999	20472.6	14604.7	13928.8	14312.7	14535.9	13492.5	14655.9
3079	4-Hydroxybutanoic acid lactone	0.4739			MS2 reverse	195.064	149.154	22094.1	18121.4	15663.2	13824.9	19474.7	21214.1	17522.3	25102	17049.2	28974.4	6613.82	2963.92	6906.13	4392.67	3040.3	3559.64	42928.9	38848.7	45868.4	53569.8	22275.9	20242.3	20608.9	23546.5	20140.1	19512.7
3082	3-Hydroxyanthranilic acid	0.4361			MS2 reverse	195.075	127.629	8736.38	15184.9	5282.78	22604.6	31240.2	5084.64	9490.47	8845.71	6157.62	2756.8	41967.2	37374	36066.7	38838.6	38626.8	17150.1	16028.6	12524.1	16311.9	19182.3	13275.8	13237	13039.9	13822.8	13681.8	13035.6
3083	N-Formylmethionine	0.417			MS2 reverse	195.083	167.82	1217.29	2601.08	1640.38	2021.49	1495.39	2168.39	2530.56	2565.52	2208.39	2132.87	7543.18	3778.08	2268.92	6631.18	13696.7	4332.06	3771.59	3590.85	3168.09	3220.91	2371.45	3738.4	2118.56	2106.99	2300.38	1977.81
3090			Dicyclohexyl disulfide;	3.07627066958357;	MS1 mz matched	195.111	320.5	4666	16015.1	22911.9	43450.6	31480.1	22703.3	21560	4884.3	20291.7	60915.9	58812.4	41277.1	44387.2	32350.6	43957.2	9400.29	36347.1	19310.8	17489.6	7799.43	24638.1	23689.3	23869.7	28158.8	27314.7	53739.7
3095					Unmapped	195.121	65.3185	29546.3	24465.6	15169.4	13023.6	12215	17988.5	88802.3	109282	83785	23766.9	19622.9	12393.8	17947.8	12490.5	14009.7	42150.8	16720.3	12196.7	14786.3	14581.7	12106.5	33824.1	29325.8	45784.6	34628	19928
3118	3,4-Dihydroxybenzoate (Protocatechuic acid)	0.48275			MS2 reverse	196.059	344.563	5541.32	5012.95	4792.68	2970.98	3363.43	8795.43	13800.7	6333.27	12314.4	8463.5	8766.11	4401.57	7471.2	5686.5	5652.81	12489	14596.8	12171.5	12103.8	17278.1	6061.84	5720.68	5549	7658.7	6525.15	7445.89
3120	Ethyl hydrogen malonate	0.4271			MS2 reverse	196.059	326.967	3118.53	3206.86	3584.49	3957.39	3452.12	5647	3983.79	2928.38	3587.57	5858.18	5776.56	6160.2	16765.3	4416.42	4744.41	7641.82	7649	8026.06	6504.02	7683.83	4251.33	4003.56	347.53	4663.81	4482.77	6460.31
3123			9H-Carbazole-3-carboxaldehyde;Pyridarone;4-(2-Benzofuranyl)pyridine;Acridone;9(10H)-Acridone	9.02452613828778;9.09578383784303;9.09578383784303	MS1 mz matched	196.07	313.021	5804.69	4573.35	5722.32	10397.5	11223.8	6338.67	6922.54	2290.86	4761.77	6679.42	18252.6	25328.6	12648.1	16320.3	18732.1	12229.7	14683.6	6219.2	10233.3	4285.24	11019.5	11458.7	10211.8	10446	11421.2	11341.7
3127					Unmapped	196.096	357.918	73492.4	35627.7	64839.7	5624.65	13342.5	37534.2	32820.2	6027.3	24600.1	13535	113404	10820.6	50050.9	22283.7	22393.3	339037	316425	444903	371457	206254	68641.2	53026.8	62537.3	67429.2	67960.1	83274.5
3129	Ethyl 3-hydroxybutyrate	0.3681			MS2 reverse	196.095	274.783	4454.65	3689.59	4736.41	3341.47	2844.89	4601.79	4584.66	3273.33	4251.36	3274.2	6396.59	2932.25	5365.68	3607.43	3178.87	23018.2	21560.5	25860.1	18160.2	24216.3	5743.21	6397.53	6124.71	6702.95	9952.86	7580.36
3192	Theobromine	0.42445			MS2 reverse	198.094	461.573	1595.81	17853.4	6549.8	8649.71	11774.4	7191.69	9909.27	1850.81	8394.53	6290.57	6257.36	12053.2	5936.79	23799.5	7933.93	2749.17	6629.25	8240.79	14816	3836.13	4288.01	9547.73	16190.9	5275.47	9767.13	9845.6
3193	Pregabalin	0.43475			MS2 reverse	198.094	224.317	99594.8	37904	82010.4	1499.19	6054.03	74208.7	29112.6	3556.2	17380.1	13994.8	97462	8221.35	183582	25334.5	19258.6	388230	428273	531287	303299	530920	53964.5	27152.4	28556.7	42782.4	37123.8	43762.4
3211	DL-Homocysteine	0.46685			MS2 reverse	199.052	223.941	28646.2	28780.1	15504.1	15857.7	745.698	11648.7	6018.73	5429.71	9732.91	11964.8	1198.74	1446.3	18876.3	1347.15	9360.59	31070.4	34333.7	41885.4	25729.1	41877.9	643.953	8496.79	8842.32	9927.67	9517.15	9643.54
3213	DL-Vanillylmandelic acid	0.36475			MS2 reverse	199.059	319.918	1750.42	2455.62	2089.26	2596.82	1087.73	5441.49	1346.56	899.011	1784.9	2556.24	1177.96	9010	988.372	11244	1158.57	5556.36	6812.21	894.189	2809.46	1062.96	2654.18	1758.25	2683.4	1936.11	2472.69	2385.13
3217	N-Phenylacetamide	0.45375			MS2 reverse	199.079	322.872	1826.87	2678.31	1912.87	1844.55	1163.82	1157.52	962.237	1765.6	2087.97	2904.77	3396.87	2651.55	752.505	2783.98	2176.82	2272.59	6510.02	7384.19	3566.68	3584.91	2675.99	2288.01	2685.93	2436.3	2805.75	457.938
3222	Acetoin	0.48325			MS2 reverse	199.097	354.065	1860.55	1061.46	1020.97	1890.44	1927.12	1053.13	1352.56	1386.65	1275.06	1277.93	2010.11	1226.16	1072.96	1639.66	2168.45	1259.57	1374.9	1541.98	1495.46	1376.21	1300.73	1467.43	1531.18	1452.89	391.088	1200.48
3232			Pyridostigmine;Pyridostigmine	23.7291800830249;23.7440895163254	MS1 mz matched	199.144	45.431	61712.6	17347.6	12003.6	8810.04	23876	259678	126708	178510	242552	148238	14281.7	24752	16538	56316.9	62395.3	77251.3	57481.3	77867.1	64406.2	53805.6	44518.9	48185.2	46997.1	56278.4	50892.5	49540.3
3237	Diethylcarbamazine	0.7692			MS2 forward	199.167	33.114	7608.77	6383.87	5989.76	15363.2	5335.12	5550.12	7608.97	5470.14	4456.38	3655.42	13404	17734	37849.7	1540.91	17621.2	8753.34	13211.6	7203.02	4585.25	8707.84	5358.04	4587.87	4544.39	4236.8	3956.24	3911.18
3244	IS	0.9861			MS2 forward	200.047	231.223	444557	380542	295256	422906	439932	642913	480271	411100	472236	479841	442352	418011	538695	532200	427713	339278	320091	314468	341591	329181	377331	345813	365305	347892	374870	363828
3247	p-CHLOROPHENYLALANINE	0.9799			MS2 forward	200.046	267.601	53472	53290.7	52440.1	111466	95590.2	89653.6	42896	42563	54140.7	151260	48550.3	77441.4	97766.1	103695	73473.9	70734.3	69181.6	68064	80225.8	64705	36629.1	33622.2	33652.3	61780.3	33127.6	39598.1
3287			D-Erythrose 4-phosphate;(+)-(3S,4R)-cis-3,4-Dihydroxy-3,4-dihydrofluorene;Safynol;(2R,3E,11E)-3,11-Tridecadiene-5,7,9-triyne-1,2-diol;Dehydrotremetone;4-(Benzyloxyl)phenol;Monobenzone;4-(Phenylmethoxy)phenol;Bis(4-hydroxyphenyl)methane;4,4'-Dihydroxydiphenylmethane;Bisphenol F;2,2'-Bisphenol F;Bis(2-hydroxyphenyl)methane;(3-Phenoxyphenyl)methanol;3-Phenoxybenzenemethanol	10.2052240111129;10.7050199491414;10.7050199491414;10.7050199491414;10.7050199491414;10.7050199491414;10.7050199491414;10.7050199491414	MS1 mz matched	201.086	298.14	18729	25876.1	8368.17	13301.3	11916	12864.9	10930.3	21562.4	13325	8025.78	8749.67	10433	14940.9	15642.8	17747.6	13305.4	10035	12816	7287.78	12732.6	13396.1	15990.9	14456.4	13644.3	13516.8	12598.1
3288	5-L-Glutamyl-L-alanine	0.8588			MS2 forward	201.086	322.553	12701	9604.05	11351.9	11262.4	7462.78	20229.7	8421.89	10280.5	8514.52	8894.42	11352.6	9192.17	15096.8	9765.08	9884.2	12186.5	11322.2	10441.3	7433.38	10978.5	8334.22	9706.41	8818.62	8711.83	9403.51	9410.77
3299			2-(2-Methylpropoxy)naphthalene;	8.77872771126375;	MS1 mz matched	201.122	229.631	32394.7	7135.13	7852.16	4683.69	4410.5	43213	30398	26988.4	30752	3079.95	3443.3	12414.3	36255.4	18619.8	8621.31	17331	9367.46	7123.17	8085.47	19072	4680.39	17521.4	4551.33	25300.1	23576	4911.28
3300	.beta.-Citronellol	0.32535			MS2 reverse	201.126	46.154	7892.44	11172.5	9143.02	8708.96	7130.11	8421.89	15512	10593.8	8404.99	7018.88	3291.62	5894.53	7484.27	6043.01	12592.1	12416.9	14198.1	6831.38	23028.5	11074.7	7089.71	6499.83	6414.43	7187.12	6918.02	6937.6
3315			Thiabendazole;Thiabendazole	-14.6789580139611;-14.8386284851052	MS1 mz matched	202.033	28.43	9742.97	5839.61	3031.98	636.376	4909.9	8603.07	4152.98	7634.9	7531.37	3735.29	388.398	345.797	1226.3	3662.86	275.648	672.826	979.464	151.026	238.139	324.985	7637.68	7536.64	7317.85	7248.56	7258.72	6917.79
3320	3-Hydroxybenzoate	0.47315			MS2 reverse	202.043	284.907	13963.5	11488.3	10411	14413.5	12865.9	19008.2	15357.5	13196.2	16074.9	13055.8	13365.7	13507.9	18719.3	15122.8	13672	13633.6	10789	11504.1	12615.3	11540.1	11681.5	10685.5	10902.6	10218.4	10387	10156
3335	3-Methoxy-4-hydroxyphenylethyleneglycol	0.6957			MS2 forward	202.106	344.895	7040.4	7006.28	6002.79	4939.42	4562.31	10547.2	8119.87	5481.85	7268.5	6198.64	9365.01	5883.1	16514.6	7153.96	9140.08	28651.8	14791.1	16379.2	12288.8	17402.2	5921.94	6761.85	7797.56	8481.02	8179.93	13889.2
3340	Mexiletine	0.4789			MS2 reverse	202.122	36.881	15554.6	7999.32	12535.4	6403.97	8786.26	10128	15488.2	10445.5	9609.51	8506.45	11460.9	12596.6	617.471	24464.2	15750.9	17411.7	9838.13	8748.62	14192.3	29654.6	1989.44	1649.8	2066.41	2061.47	1926.76	1538.34
3342	Ala-Ala	0.4955			MS2 reverse	202.117	413.986	1392.23	1979.41	1421.46	1681.44	1356.71	2446.57	1978.15	1650.15	1838.78	2063.53	1697.08	1242.82	2635.64	1956.5	1521.69	1732.74	1611.94	1706.68	1774.12	3028.63	1724.9	1192.44	1180.07	1165.05	1337.71	1375.66
3346	Pelletierine	0.9579			MS2 forward	202.142	295.655	7363.02	4076.48	8009.39	6400.68	23919	5189.82	3572.88	3537.58	4690.3	6622.79	4544.48	4813.78	6614.28	7889.6	5895.5	17181.6	5001.85	5944.12	5120.35	6992.31	6103.76	5561.94	6055.01	5840.49	5932.24	5710.2
3361	Acetic acid, phenyl ester	0.4381			MS2 reverse	203.011	201.492	444.275	651.89	533.115	507.81	572.701	608.192	599.968	491.923	602.923	520.911	617.522	832.933	904.357	1090.27	712.551	569.842	555.377	331.929	391.479	421.709	567.587	551.906	520.496	576.9	564.24	650.439
3366	Methylthiouracil	0.39195			MS2 reverse	203.051	294.056	8253.64	5531.37	5813.7	6058.25	6947.59	13677.7	6904.36	11371.8	7358.98	5872.82	7181.29	5521.46	20576.2	25594.4	9492.43	7334.49	6202.42	7325.06	1582.03	6767.04	5697.56	6166.09	5952.88	6120.18	5660.75	6101.21
3372	Pro-Ser	0.7122			MS2 forward	203.102	339.512	19570.1	60379.9	45355.2	120623	71264.6	16490.4	35267.9	11115	4163.2	45838.2	63026.4	71172	15751.1	7503.41	63404.6	28141.6	71127.5	27774.6	26604.2	38183.2	85544.4	83072.4	75213.1	5577.97	73113.8	5062.32
3376	3-(2-Hydroxyethyl)indole	0.9865			MS2 forward	203.116	40.9655	4306.9	3247.93	4333.63	3855.65	4203.73	3403.39	4586.47	3488.45	3871.54	2369.35	3310.9	3370.21	3517.63	3540.27	4527.92	20440.5	30431.3	24526.1	25703.4	7086.25	4746.06	5712.74	5681.55	4712.04	5284.44	4607.77
3378	Ala-Leu	0.989			MS2 forward	203.138	246.351	114228	13099.8	99353.2	16233.6	42713.5	78091.4	9909.39	24083.2	9166.57	9801.81	33926.5	24333.5	70510	20927.5	38436.4	40452.7	25677.4	23643.2	17887.5	33344.1	34427.7	38714.1	34784.6	36136.4	35414.6	37051
3379	Leu-Ala	0.7345			MS2 forward	203.14	47.022	18304.7	10989.4	22890.7	12022.2	17622.7	11753.7	10375.3	12218.4	27629.1	7187.66	13880.3	16121.9	17876.3	3841.02	25666.4	20039.7	44407.7	42250.1	45110.8	20780	11909.6	11075.1	15382.6	12074.7	13687.9	12836.2
3382			Feniculin;Dictagymnin;2-Pentyl-3-phenyl-2-propenal;Panaquinquecol 5;(??)-Anisoxide;alpha-Amylcinmaldehyde;alpha-Pentylcinmaldehyde	-3.78557450860153;-3.78557450860153;-3.78557450860153;-3.78557450860153;-3.78557450860153;-3.95773534424944	MS1 mz matched	203.139	309.113	7741.55	5769.83	6558.74	6062.4	7233.83	11495.4	6698.15	10104.1	5899.22	6548.53	12032	16394.3	13373.2	11062.8	13739.4	12185.1	13760.6	15210.4	11680.5	15647.8	7809.04	7501.26	7684.21	7895.71	8466.93	8279.69
3383	Ile-Ala	0.9988			MS2 forward	203.138	220.328	81607.1	12636.6	66375.1	18615.8	35263.6	89494	7923.25	35820.7	12559	8530.03	24257.2	25733.4	86020.4	13333.3	27519	27933.9	9033.21	12365.5	12228.4	17741.1	26850.8	28666.8	26742.6	26241.5	26634.3	24931.3
3384	NG,NG-dimethyl-L-arginine(ADMA)	0.9615			MS2 forward	203.149	497.693	16815.4	200508	114504	145806	128963	127143	97956	20890.6	88270	184623	118523	162247	160283	245279	106294	41944.7	144845	141903	216787	129399	149397	197126	180688	96166.1	130766	148916
3398					Unmapped	204.043	177.717	17066.7	8302.62	19398.6	7591.65	5199.34	7350.39	10955	6269.56	7016.56	8347.83	21087	4919.58	15237.3	4972.17	4064.75	694062	536027	732817	522658	534614	100358	101384	96694.6	115509	106737	109794
3405	N-Acetylmannosamine	0.8905			MS2 forward	204.085	269.532	86166.9	45775.4	40322	44182.1	51989.8	67357.1	55140.4	87551.2	61079.7	64117.1	42906.9	30237.4	90714	97333.2	61011.2	30718.1	59183.4	40994.4	63577.8	37738.3	54244.9	52521.1	53494.7	57012.4	53780.1	54339.2
3414	Acetylcarnitine	0.9997			MS2 forward	204.122	294.001	12949.9	49743.8	30614.1	14835	56659	37882.4	59670.2	36162.3	37922.9	133581	319605	264164	226604	431774	348473	26943.5	84847.4	32260	61508.2	34345.4	150840	143517	146517	144597	162332	172528
3438	Flavone	0.41305			MS2 reverse	205.062	127.97	6720.14	13881.9	9507.87	19393.6	7787.52	978.17	93086.2	110370	108304	2687.15	7419.02	9775.98	86016.1	3277.53	3609.25	64690	7035.41	4075.7	3503.68	3664.19	6830.27	6368.18	5307.25	6600.58	6424.97	5711.03
3464			Ethotoin;S-nirvanol;L-Tryptophan;3-Hydroxymethylantipyrine;D-Tryptophan;4-Hydroxyantipyrine;Nirvanol;(??)-Tryptophan;L-Tryptophan;Tryptophan;(S)-alpha-Amino-beta-(3-indolyl)-propionic acid;D-Tryptophan;Tryptophan;alpha-Amino-beta-(3-indolyl)-propionic acid;Ethotoin;Vasicinol;Pyrrolo(2,1-b)quizoline-3,7-diol, 1,2,3,9-tetrahydro-, (R)-;Idazoxan;Nirvanol	-15.9121071469852;-15.9121071469852;-15.9121071469852;-15.9121071469852;-15.9121071469852;-15.9121071469852;-15.9121071469852;-15.9121071469852;-16.0218609543749;-16.0218609543749;-16.0218609543749;-16.0218609543749;-16.0218609543749;-16.0218609543749;-16	MS1 mz matched	205.087	248.011	54549.8	38924	23240	49178.6	67803.2	31257.5	60168.5	73942.5	65094.8	49084.2	35001.8	33455.6	71032.3	61951.5	44079.5	48152	38339	32095	37064.7	20911.6	31072	30873.7	28731.3	32607.7	32263.8	31834.8
3465					Unmapped	205.103	26.953	74202.7	62682.3	55129.9	74929.2	62040.2	80216.9	82473.1	89458.8	89776.8	75483.4	64672.1	64283.1	67239.2	73722.5	59345	72645.9	56276.3	58928.4	65276.2	64061.8	55128.4	51629.1	52386.2	51684.2	52127.9	53898.8
3467	Ser-Val	0.9597			MS2 forward	205.117	275.575	30942.5	5591.78	20157.5	5399.27	13071.9	28070.9	49527.8	10911.9	4589.11	48956.4	6290.01	5930.76	9906.12	6253.4	7815.79	34857.4	33257.4	33756.5	5841.41	36836.6	8117.3	9142.84	8139.76	8659.39	8456.57	7477.16
3469			Bufotenin;Psilocin;O-Acetylcarnitine;O-Acetyl-L-carnitine	-10.0864042123358;-10.0864042123358;2.95997131148944	MS1 mz matched	205.124	192.885	51673	49299.4	37517.9	57490.5	47928.1	65007.5	61683.2	65328.1	67045.8	55922.8	1836.56	3323.92	1810.15	57049.7	1930.29	50443.2	40249.4	41763.3	44917.5	45597.9	35660	33607.4	33478.6	35154.1	34119.8	36676.4
3492	Xanthurenic acid	0.7164			MS2 forward	206.044	339.67	8770.6	7983.65	10698.5	6152.09	5087.32	11370.2	8946.11	5319.54	6285.65	8546.11	16111.1	6055.95	14237.1	8285.42	6845.36	87869.7	84911.5	95458.6	70220.5	88290.7	18587.8	18359.9	17512.7	15153	17562.1	16969.3
3509	Pantothenol	0.8739			MS2 forward	206.137	77.2135	2139.61	3421.16	5708.45	1958.73	3397.72	2828.11	3639.23	3343.8	2794.98	5308.19	4036.52	3335.98	6201.42	9852.64	3229.29	9203.24	1968.87	2142.04	3389.1	8396.11	3613.7	3083.68	3335.41	3408.53	3310.11	3340.41
3529	Ser-Thr	0.9422			MS2 forward	207.097	316.183	3795.4	4139.49	3549.5	3839.08	3461.95	7109.93	4289.07	4395.22	4446.89	4862.89	2587.16	4057.83	7775.34	4472.42	2347.51	5513.27	6336.92	4592.32	7318.95	4567.62	5330.17	6088.28	6180.78	1247.7	6384.49	6193.14
3543	DL-3-Aminoisobutyric acid	0.48705			MS2 reverse	207.136	255.185	1815.78	1620.22	1877.56	1845.21	1848.81	2667.86	3710.4	2060.82	1336.38	2999.85	1905.72	2383.61	2197.08	2067.16	1599.92	3670.86	3401.5	4620.31	3305.17	3135.74	2586.88	1676.89	2013.81	2065.31	2201.16	2229.13
3558	Dihydrolipoate (dihydrolipoic acid)	0.5			MS2 reverse	208.062	281.998	18423.9	6718.71	13763.2	6993.84	14685.7	11895.1	8838.89	10200.5	10650.6	6338	28795	19335.8	27821.1	25620.6	22135.5	61193.1	44938.1	44800	41537.1	52700.3	15060.6	15778.5	18556.6	16485.6	17174.9	16951.7
3566	N-Acetyl-L-phenylalanine	0.6726			MS2 forward	208.098	162.839	1970.54	1577.7	1980.32	1596.21	2041.51	2728.36	1739.16	3210.33	2024.59	3399.7	2896.87	2945.78	2110.48	2971.65	2948.46	5774.99	3969.02	4006.74	3697.22	4196.22	1971.09	2046.76	2318.59	2003.49	2121.98	2162.78
3570	Diaminopimelic acid	0.3822			MS2 reverse	208.126	255.589	16724.6	5533.88	14573.6	1362.23	2298.9	12468.1	14549.3	1230.8	4025.74	2454.85	41092.9	2269.76	26036.4	4242.57	5148.39	364139	343156	284693	309853	269463	52647.3	40297.1	562.834	33252.1	36523	34241.8
3571	n-Propyl cinnamate	0.6365			MS2 forward	208.132	185.431	2371.54	2608.79	2809.71	2744.39	2036.39	2452.81	3446.36	2938.61	2643.81	2588.39	4689.29	4302.28	5658.17	4848.8	5620.42	9460.98	12410.9	9719.01	9759.58	9429.04	6231.09	2970.1	3287.17	3533.88	5479.02	4477.69
3602	Minoxidil	0.3769			MS2 reverse	209.127	37.697	6272.86	11442	7245.66	9083.63	8591.86	11780.1	17921.8	12911	18026.8	49253.6	4645.42	5473.59	5069.06	4311.06	6875.34	14472.1	12842.4	9921.87	12600.8	12955.2	8381.03	7028.42	8551.6	8433.72	11565.9	9021.96
3625	3-Methylglutaric acid	0.3986			MS2 reverse	210.075	125.697	6891.38	9996.91	7488.37	9372.74	6446.53	7638.82	15918.2	10276.3	7634.27	9698.21	7602.72	6229	35617.3	8622.79	7505.53	28407.7	24848.7	26933.3	20862.4	24490.6	13657.9	13104.3	13059.1	13062.8	13064.8	12722.6
3629	2,2-Dimethyl Succinic acid	0.3291			MS2 reverse	210.078	182.803	3293.12	2665.3	2976.7	1497.85	4099.16	5202.7	2670.27	2772.61	6230.3	1834.57	3131.62	2254.75	3538.79	4311.94	5238.96	6281.51	4915.3	5257.28	4375.18	4247.96	3083.49	2811.76	3323.06	3339.55	3805.57	4617.2
3631	Monomethyl glutaric acid	0.46485			MS2 reverse	210.074	230.918	4671.77	6390.07	4808.12	4747.76	3396.12	4541.5	5483.68	4837.64	5459.97	4799.4	4248.64	3516.88	4655.39	4401.9	3712.17	5515.48	3087.06	4124.12	688.436	14749.9	5644.12	5376.06	5276.46	2659.75	3220.87	5369.86
3636			Tetrahydrodipicolinate;2,3,4,5-Tetrahydrodipicolite;delta1-Piperidine-2,6-dicarboxylate;L-2,3,4,5-Tetrahydrodipicolite;(S)-2,3,4,5-Tetrahydropyridine-2,6-dicarboxylate;5-Amino-5-deoxy-3-dehydroshikimate;AminoDHS;5-Deoxy-5-amino-3-dehydroshikimic acid;2-Formyloxymethylclavam;Cetoniacytone B	-15.7755708858004;-15.7755708858004;-15.7755708858004;-15.7755708858004;-15.7755708858004	MS1 mz matched	210.111	40.258	109892	42334.2	67597.7	36307.1	72014.3	204650	317522	228680	256437	389423	18623.6	16675.6	10778.3	104122	104971	34251.2	20578.7	22732	18958.4	38975.7	87668.4	83605.6	86441.4	96507.4	93010.2	101589
3640			N-Heptanoylglycine;Polyethylene glycol;8-Amino-7-oxononoate;8-Amino-7-oxononoic acid;7-Keto-8-aminopelargonic acid;KAPA;(E)-2-Butenyl-4-methyl-threonine;2-Butenyl-4-methylthreonine	0.836892337333504;0.836892337333504;1.06882826498518;1.06882826498518	MS1 mz matched	210.112	357.413	23617.4	14297.2	22182.2	6441.04	5273.57	18976.1	17478.6	3846.65	11362.6	1964.03	45767.3	7220.48	25400	11227.5	10998	74446.8	83060.9	129593	77728.1	70564.9	21742.7	16856.1	18391.6	21973.6	20788.9	26031.5
3658	5-Hydroxydopamine	0.3642			MS2 reverse	211.105	337.15	14853.8	9408.13	9615.75	10267.5	10990.6	8220.73	13040.2	7224.15	12190.6	9272.98	11862.8	10868.9	14667.1	11207	12410.1	6354.28	12734.4	7835.95	14528.6	10521.4	8158.99	8497.74	8065.72	9916.72	11624.4	10205.8
3666	L-NG-Monomethylarginine	0.4745			MS2 reverse	211.114	39.977	13136	5283.14	8370.86	9616.04	8943.71	20618.1	29794	22461.5	25920.5	35538.2	3064.02	14650.5	11430.8	10593.3	11306.3	5032.65	15295.4	14504.7	11366.4	4725.51	8779.94	11325.6	11606.4	9791.79	12129.2	10314.1
3670	Traumatic Acid	0.846			MS2 forward	211.131	312.902	6251.51	4510.78	5830.86	3464.68	2072.95	7568.56	5781.27	2929.07	5254.92	4579.32	2893.81	1985.69	7405.19	2615.49	3098.22	26213.5	31527.4	9142.99	23716	27693.2	6405.76	5774.6	6371.27	6571.8	6066.02	7456.26
3673	Carvone	0.4292			MS2 reverse	211.132	181.931	7049.76	4234.58	4283.49	3745.04	4071.09	5987	4869.6	6764.84	4414.38	5385.02	15565.7	12654.2	6246.17	12460.4	14305	20103	18132.8	16081.2	15936.2	15667.4	5711.52	6249.55	5449.07	5860.65	10469.2	4954.58
3686	2-Amino-3-methoxy-benzoic acid	0.4475			MS2 reverse	212.032	164.585	371.69	794.324	203.488	307.482	360.888	343.516	511.906	738.471	374.522	216.629	694.022	924.799	581.361	907.793	601.221	420.62	140.264	347.793	245.219	277.433	585.941	511.584	621.146	919.348	786.402	1010.32
3690	(S)-Citramalic acid	0.49905			MS2 reverse	212.051	357.171	1692.46	1702.11	1265.72	1750.13	2655.55	5838.22	3259.83	1980.73	3737.12	3040.2	5114.52	5767.93	10376.7	8550.18	3844.81	2187.8	2770.8	2416.21	1935.41	3081.86	3046.04	3283.89	3751.19	3169.61	3103.89	2680.42
3696	D-Glucuronate	0.7106			MS2 forward	212.076	135.727	2897.09	3259.98	2866.68	4493.7	2813.04	3588.57	10534.7	3438.16	6651.27	1974.14	4025.73	2723.15	2309.41	2205.45	3438.79	6137.35	5788.36	7200.49	4644.57	6601.25	3059.66	2640.74	2813.34	2863.75	2715.82	2890.14
3702			2-Methoxy-3-methyl-9H-carbazole;Mebenil;4-Acetylaminobiphenyl	11.8470079973729;11.9133281572367;11.9133281572367	MS1 mz matched	212.102	281.334	123492	335176	95783.6	665419	282214	76253.1	326708	112880	121973	40468.5	129363	200247	157792	254958	200799	50377.9	80121.3	42132.4	42100.7	66171.8	218189	252907	248528	239119	239402	246460
3747	Limonene-1,2-epoxide	0.6363			MS2 forward	213.147	150.155	8365.12	11944.9	10760.4	11530.3	11607.7	2990.35	11927.2	17738.5	14385.1	11942.7	11953.6	11272.5	8851.6	12270.9	11558	64392	21055.6	22171.6	64395.1	58191.8	17684.3	16812.6	15302	14726.3	16926.7	14669.4
3748	Perillyl alcohol	0.7323			MS2 forward	213.147	224.858	697.13	1592.5	793.201	1505.87	1467.96	1414.31	1406.74	863.147	1187.82	1105.93	7863.21	4445.89	3458.89	6463.78	6841.96	11389.1	9768.45	10940.2	10418.8	10923.4	2991.82	3254.65	2331.8	2232.81	1775.64	2258.33
3762					Unmapped	214.005	373.481	4554.59	5262.49	4760.76	5750.46	11447.5	11815.5	6575.65	3583.99	6954.62	13351.1	15860.5	24476.9	18234.1	34582.2	12885.5	5912.61	8652.1	6189.23	8585.15	8348.37	11862	11574.8	11208.8	11462.7	8689.4	10275.8
3817	Methyl 2-aminobenzoate	0.41945			MS2 reverse	215.081	169.678	3853.57	3664.58	4140	4415.12	3033.52	5175.43	6610.28	4471.22	3322.36	3903.95	3496.99	3049.11	5027.1	4120.59	3607.48	23018.5	20643.5	25520.7	20830.2	18997.1	3200.15	3158.7	3292.39	5904.01	3129.71	3117.87
3822	Val-Asp	0.6176			MS2 forward	215.101	327.185	8787.14	7535.77	7484.68	10799.2	10360.4	11490.8	7740.51	18127.7	6744.12	10088.3	11620.8	4646.89	38845.7	10468.7	10760.7	33803.3	11259.7	10481.4	12030.6	10187.4	11310	9012.69	9601.13	10552.3	10699.5	12015.5
3823	N-Methyltyramine	0.4135			MS2 reverse	215.119	156.068	4385.54	4329.66	674.45	5100.72	4527	5057.98	5197.45	5075.43	3964.63	5452.6	3875.23	3439.94	4419.41	3610.04	3726.44	14205.9	17150.8	17287.4	10932	13251.1	5586.38	5753.15	5974.32	5957.27	5873.4	6118.02
3824	Val-Pro	0.7657			MS2 forward	215.138	246.864	45531.8	23533.1	45574.3	22510.6	40384.7	68937.7	16757.8	47975.1	21169.8	20325.1	40604.2	35677.1	53667.5	37649.9	48616.9	24227.3	22087.7	28172.2	24925.2	28222.9	31846.5	30672.9	38526.1	32837.5	33987.2	33502.6
3825	Pro-Val	0.975			MS2 forward	215.138	283.606	91684.9	56872.8	22953.2	25680.8	79514.3	175086	42709	93085.4	15803.2	25179.7	17743.2	20044.4	48244.6	32747.2	35258.8	14922	11929.8	14015.5	42049.1	35977.8	28375.7	105932	30959.2	103461	57429.2	29056
3853	Phenylacetylglycine	0.9995			MS2 forward	216.061	167.13	1624.09	1678.75	1571.57	1379.25	1102.41	2018.69	1512.63	1829.43	1367.48	1331.13	1588.35	874.611	2275.47	1423.81	1603.49	5734.55	5881.9	6978.36	5218.93	5883.75	1712.63	1780.69	1721.19	2045.87	1847.35	2125.43
3854	4-Methoxybenzoic acid	0.319			MS2 reverse	216.067	197.947	3575.81	4538.41	3282.13	4466.93	2706.87	5148.24	5988.47	5880.69	4728.27	3704.68	7166.51	3370.93	1046.97	5218.51	4123.78	2080.73	31810.8	34716.6	32140.3	33845.5	11372.1	12138.7	11739.3	11463.3	11350.9	11286.2
3876			Toxoflavine	1.0354	MS1 mz matched	216.158	239.002	924.489	1100.82	1397.65	942.408	4643.27	10069.9	2383.98	1210.2	1346.92	1075.75	7070.8	17764.5	204885	339025	8914.34	7572.43	7078.21	5066	5429.68	6513.94	12924.3	10406.1	11011.7	12139.5	11696.3	11215.9
3880	3-Hydroxydodecanoic acid	0.9404			MS2 forward	216.17	125.377	2121.05	1431.45	2733.65	1414.25	2199.81	823.086	1291.03	1548.52	1260.64	2167.71	913.295	959.788	3837.22	1401.52	1027.23	2080.35	1371.81	1607.84	2003.41	2246.9	1026.01	1333.56	1394.76	1473.12	1343.5	1179.15
3889	Phosphoglycolic acid	0.4058			MS2 reverse	217.063	202.465	14080.7	19632.6	4491.31	2919.88	14831.5	2892.65	26242.4	2183.36	26331.7	22940.7	52686.5	72168.1	31203	40606.8	50425.3	22136.4	18323.8	19062.4	20028.2	19090.7	7037.54	7167.64	7052.83	6516.89	7551.15	7843.95
3890	Thymol	0.3619			MS2 reverse	217.062	182.871	25789.8	1993.31	22161.5	28522.4	22615.9	797.28	4724.97	33800	821.383	1330.17	23483.9	20868.6	27691.9	29868.4	25084.2	29282.9	21836.6	22666.3	24882.1	27504.2	17580.9	19717.2	16631.7	1616.59	17718.5	16755.9
3895	Pro-Thr	0.9522			MS2 forward	217.116	316.024	13817	8872.88	6768.13	13765.9	8858.83	64290.9	15105.9	47114.6	15570.6	15400.9	7445.67	8934.67	27320.3	12832.6	12502.5	12116.8	8802.4	6626.84	15259.3	18403.3	15533.3	22423	5331.9	18959.7	14883	14049.2
3899	N-.alpha.-Acetyl-L-arginine	0.8872			MS2 forward	217.129	357.565	1.68283e+06	1.13747e+06	1.35674e+06	788666	3.02227e+06	299911	376682	87195.6	582453	222333	467072	391876	250105	386650	667183	475846	419125	305116	201997	713267	519835	514357	648862	482923	604369	559083
3900					Unmapped	217.124	26.52	18378.7	16496.5	14298.8	20400.3	16347.3	20855.6	21051.1	21699.8	23075	20225.2	16918.5	18784.1	16763.4	19791.2	19558.3	24852.6	14812.1	13479.6	17966.3	18458.3	15435.7	13975	14140.3	13458.6	13582.7	13842.6
3903	Confertifoline	0.3357			MS2 reverse	217.157	38.007	98739.3	88112.2	119475	245122	78500.9	81279.5	198763	112073	112304	98102.9	116107	67866.2	96504.9	52355.2	121356	16121.7	16086.7	19354.8	12677	35994.8	28557.1	27464.8	29559.4	33079.3	51783.9	29882.3
3904	Val-Val	0.9998			MS2 forward	217.154	200.675	404215	40951.7	328686	49072	150321	291593	25664	104583	34437.4	29356.5	80026.1	69415	95318.9	62813.4	100811	42589.8	30372.6	31951.8	28451.9	30957	98396.5	98542.1	97598.2	106737	104375	106187
3905			Butyl butyryllactate;Undecanedioic acid;5-Carboxy-2-oxohept-3-enedioate;5-Oxopent-3-ene-1,2,5-tricarboxylate;5-Carboxymethyl-2-hydroxymucote;4-Carboxy-2-hydroxy-6-methoxy-6-oxohexa-2,4-dienoate	22.3974554751164;22.3974554751164;-18.0434514069764;-18.0434514069764;-18.0434514069764	MS1 mz matched	217.153	378.871	10763.3	19716.3	10752.4	13143.1	11369.7	12401.3	9458.21	5922.19	6263.55	19330.9	13903.4	19712	20850.3	19812.9	19785.4	27152.2	16592.1	10136.8	10131.2	29351.8	19088.8	18381.9	17485.4	17543.5	18742.5	18771.8
3924	Salicyluric acid	0.34425			MS2 reverse	218.046	46.185	2380.14	2687.59	2060.5	2511.06	1781.59	21775	34143.2	33751.2	39152.2	32927.7	2426.58	2544.51	1162.57	2691.73	2328.37	5466.78	4761.89	4287.35	4372.77	5222.27	6501.28	10364.7	11000.6	11674.8	11538	7210.46
3929	3,4-Dihydroxyphenyl ethanol	0.30095			MS2 reverse	218.08	43.701	4638.3	4649.15	4505.82	2612.66	4427.11	14916.3	10659.7	21762.3	16371.1	10797.3	3954.26	4001.04	4696.83	5004.02	4872.97	8453.41	9739.5	10818	9037.77	10337.9	3400.3	4091.97	3802.56	4159.57	4008.02	4083.38
3931	N-Desmethylselegiline	0.4998			MS2 reverse	218.091	207.454	1777.79	1540.59	1268.29	1788.05	1618.05	2318.17	2152.35	2229.61	2296.12	1741.16	4650.35	5528.51	3454.37	4209.15	3617.01	6031.47	5610.87	6431.12	5620.97	4493.81	1913.82	1043.38	1107.32	1085.82	2016.53	914.902
3937			5-Hydroxysebacate;N-Acetyl-L-citrulline	1.84839223682567;7.83026563485072	MS1 mz matched	218.112	298.109	20569.4	22551.7	9734.59	12211.1	11208.4	14589.1	11667.8	19360.7	10400.3	8451.72	10221.7	10589.3	19994.6	21958.2	17214.6	7386.01	11276.6	12151.1	10417.8	16648.7	13527.2	15202.3	13156.7	13031.3	13749	11893.8
3951	Ala-Lys	0.93			MS2 forward	218.148	428.873	20001.4	15149.2	28087.4	18385.6	17037.9	29752.7	16405.8	7730.29	14217.9	9187.07	15746.4	14734.7	19964.1	24409.1	15947.9	20388.4	15606.2	18407.3	21999.4	16317.1	10092.7	33344.2	20228.8	22744.9	20905.9	21827.7
3974			(E,E)-1-Chloro-3,11-tridecadiene-5,7,9-triyn-2-ol;p-Chlorobenzhydrol;(4-Chlorophenyl)phenylmethanol;2-Chlorobenzhydrol	-7.5615739024705;-7.3657485583734;-7.3657485583734	MS1 mz matched	219.048	163.305	5013.33	3853.05	5066.58	4064.93	5678.43	3946.07	4769.13	1833.39	4086.3	5625.86	3949.35	3930.16	4629.24	5663.79	4196.33	5501.79	10302.3	6168.97	4747.12	5801.48	12398.3	13085.2	12819	15403.1	12330.8	14657.4
3975	3-Nonen-1-ol, (Z)-	0.3649			MS2 reverse	219.058	202.247	2599.81	2210.78	2333.87	2501.73	1426.35	2441.95	2805.04	2698.23	2859.78	2572.31	2807.86	3809.41	2078.53	2659.53	2718.96	7033.29	7830.07	8045.39	6928.02	6753.27	3105.95	2680.97	2987.26	3238.74	3286.29	561.394
3977	Ala-Glu	0.8839			MS2 forward	219.096	385.463	3615.95	765.225	2091.77	5628.73	3462.32	5933.35	4911.76	1092.45	3803.06	2484.03	10548.6	10485.7	12841.2	11572.4	8098.69	7358.16	11318.6	9533.14	6903.28	5567.88	4788.47	4520.22	4617.88	4921.49	5910.97	6574.67
3981	N-Acetylserotonin	0.8605			MS2 forward	219.112	49.411	9143.35	6280.76	17182	3995.47	13468.4	14601.5	8737.52	15895.5	14048	18710.6	4312.23	15724.8	20108.5	12025.7	8305.42	12254.9	29085.2	26827.6	14537.8	21438.4	6688.09	10693.9	7896.31	14655.8	12778	7908.87
3982	Arecoline	0.6097			MS2 forward	219.115	298.698	3283.3	2615.23	2605.89	2451.24	2211.89	3547.45	2735.28	1746.51	2775	2377.17	2885.54	2354.23	3160.68	2989.36	2916.06	5739.58	4987.35	5632.85	4429.07	5287.67	2925.37	2736.91	2826.11	2859.67	2885.35	2723.66
3984	Ser-Leu	0.4117			MS2 reverse	219.136	154.638	26567	30217.3	41529.2	43298.5	31985.4	26639.1	65539.8	65710	61661.8	80249.5	16694.5	26398.8	19863.2	18498.6	16408.9	23687.3	27378.6	30883.2	16458	19571.7	53300.9	52159.7	54489.6	57218.3	56789.3	57018.5
3985	Thr-Val	0.9233			MS2 forward	219.133	258.029	158595	15865.3	151971	20199.3	99197	128762	14250.3	55409.4	19413.8	13512.5	25568.9	57285.4	70770.1	18365.5	28177.2	23510.9	23071	21478.8	27304.9	21463.9	37960.9	39483.6	37265.2	38911.2	37433.5	38923.5
3989	Val-Thr	0.3591			MS2 reverse	219.136	81.054	12073.3	10314.2	10394.7	12942.3	8444.56	9689.04	13176.5	7362.11	10361.4	11480.6	9790.07	8523.36	10954.2	22852.8	25357.1	7406.47	8265.68	7759.96	6751.43	6794.1	7445.19	9035.75	9206.97	8878.11	9354.88	9785.48
4010	N-Acetyl-L-Histidine	0.9956			MS2 forward	220.068	294.586	10131.5	12409.5	5138.74	5074.81	8279.87	4384.97	2428.59	2364.44	3486.96	2086.54	3960.61	2677.78	7309.67	6704.53	3966.29	5911.53	6051.12	5103.64	4439.99	7506.48	5688.66	7377.49	7183.87	6223.64	6755.83	7656.77
4013			Citrulline;Argininic acid;L-Citrulline;2-Amino-5-ureidovaleric acid;Citrulline	-9.65928965725785;-9.65928965725785;-9.70897629124868	MS1 mz matched	220.065	377.632	12593.1	12123.3	14078.2	11726	16438.2	14411.8	10739.8	6880.41	9026.24	16617.5	19003.5	25298.1	14650.1	25747.1	19220.4	9868.8	18980.5	11139.5	13032.6	18035.6	14359.1	15344.5	16366.3	16060.5	16470	16630.1
4016	Ketorolac	0.4958			MS2 reverse	220.073	220.059	786.736	614.753	633.606	555.463	1246.61	1147.63	960.784	771.815	1061.76	645.124	894.055	648.455	1077	748.246	1113.63	788.46	1784.44	727.398	655.238	1572.33	563.666	599.111	629.852	656.53	681.145	633.709
4021	Pantothenate	0.9536			MS2 forward	220.117	255.923	146420	227970	91723.4	86379.6	142003	73755.9	105658	50749.6	71734.8	77771.4	374009	437332	389976	183780	404278	130573	427052	109356	153877	160095	170571	174900	165453	152793	185147	173599
4022	trans-Zeatin	0.893			MS2 forward	220.116	50.1275	4112.63	3925.02	4309.1	3284.58	3487.8	4873.07	4909.29	6443.42	4292.43	4747.65	2898.55	3137.62	4523.46	3093.49	4598.53	11474	4661.02	6991.08	7783.48	7097.59	3942.3	3875.57	3790.73	4596.6	1660.62	4040.69
4046	Met-Ala	0.8043			MS2 forward	221.091	216.523	4397.02	5015.48	5246.19	6322.42	8596.45	6487.11	5820.44	5845.51	7885.44	6305.3	4889.66	4936.55	4374.6	3520.85	3496.19	5288.46	5223.52	5501.66	4512.91	4466.31	4231.54	3494.62	4596.96	4470.32	4410.1	4807.05
4047	Indole-3-pyruvic acid	0.49835			MS2 reverse	221.087	116.357	5641	5495.4	9797.86	7492.68	8221.74	6945.99	8058.57	6952.49	6306.5	9714.24	7703.26	7510.4	9050.14	11242.2	7242.24	6924.31	6647.44	7138.73	5193.91	7214.95	5234.43	5560.22	5866.9	6006.82	5920.2	5854.64
4052	Thr-Thr	0.9613			MS2 forward	221.112	300.427	14783.5	8232.59	13363.4	9425.01	8505.69	23747.2	8723.71	22242.2	10022	10158.1	6546.93	7385.41	16281.7	7468.85	9145.07	3378.26	7252.33	3763.02	6291.35	4520.84	8911.72	9843.97	9136.21	9437	8993.59	8788.43
4075	Acetylcholine	0.4799			MS2 reverse	222.024	233.609	1591.87	2415.15	1461.22	1582.27	1582.86	1618.04	2036.26	1806.48	2326.53	1751.14	724.346	844.063	822.278	1452.96	819.345	1521.58	834.018	1189.31	1271.83	1468.64	1193.91	1116.81	1095.35	1138.17	1007.27	1253.46
4087	Nicotinuric acid	0.4865			MS2 reverse	222.086	119.63	1720.37	1225.36	1423.97	2066.65	1869.31	1448.94	1501.19	1746.79	1191.59	1581.53	1351.08	1181.43	1435.3	1490.24	1205.66	3723.09	2564.02	4457.41	1795.77	3236.43	1343.87	1662.23	1410.19	1524	1508.49	1041.73
4090	7,8-Dihydrobiopterin	0.7551			MS2 forward	222.097	135.959	3241.85	4433.87	2880.15	5142.77	7323.24	5282.72	5265.4	7813.7	2794.5	6922.48	42015.6	52513	63309	96864.7	60515.1	6231.59	5509.12	5690.21	2894.76	5202.74	20391.5	17746.9	17475.8	18187.3	18931.8	19284.9
4093	N-Acetyl-D-glucosamine	0.9714			MS2 forward	222.096	340.862	5368.27	4228.43	4829.7	3678.85	4332.02	5968.34	5431.94	9808.06	4658.16	6128.09	4658.18	2957.55	4193.22	4544.97	4554.73	6119.67	6603.33	5825.45	5967.79	5867.9	4424.91	4386.64	4420.79	4525.04	4394.49	5067.81
4126	Ethyl glucuronide	0.43855			MS2 reverse	223.081	28.671	2759.2	2805.72	2275.88	2742.07	9335.52	2940.41	3154.16	3202.22	3165.64	2792.39	2663.3	1230.97	2602.2	3205.5	1473.48	3137.41	2739.27	1984.32	3783.26	2765.84	2049.81	2253.1	2545.49	2311.79	1726.99	1464.64
4127	(Z)-4-Decen-1-ol	0.39385			MS2 reverse	223.104	104.768	3021.73	2761.91	2690.01	3722.25	2479.78	4213.31	4632.64	3453.59	3861	3332.33	2493.89	2180.92	3273.76	2710.12	2664.71	4377.17	4349.12	3621.26	2765.95	3061.86	2406.23	2398.11	2679.59	2988.44	2332.6	2179.16
4128	Phe-Gly	0.987			MS2 forward	223.106	216.751	5416.54	1751.51	3544.16	2155.16	2642.11	6061.44	2537.91	4529.06	2667.7	2229.4	4429.93	3982.89	6144.98	2450.97	4213.02	2230.5	2070.74	2250.32	2030.27	2286.11	2584.35	2338.18	2846.78	2932.49	2528.74	3021.86
4131	3-Amino-3-(4-hydroxyphenyl)propanoate	0.7117			MS2 forward	223.106	328.82	12636.4	4117.05	13543.7	6162.23	1749.41	10583.5	11693.2	2932.44	4404.25	4220.09	17671.4	2771.29	20990.2	3493.92	3776.88	180043	199970	185255	146882	179860	28680.8	29245.4	28972.6	30267.7	30537.7	25810.6
4140			(all-E)-1,7,9-Heptadecatriene-11,13,15-triyne;	8.54727977708636;	MS1 mz matched	223.143	337.084	49001.3	23554	57281.8	8661.7	13521.2	43790.4	36540.1	9482.45	26150.5	11552.8	76034.6	19003	74396.9	24302.6	25982.2	152888	192839	245457	166690	164554	61853.2	42496.4	62047.6	58158.5	51304.7	85895.6
4142	4-Hexen-1-ol, (E)-	0.4882			MS2 reverse	223.168	46.1235	12601.2	15090.5	16027.8	26491.6	16756.2	12643.5	30173.2	20369.4	16242.5	11989.8	9097.72	17354.9	11815.2	17609.4	12308.1	19190.2	25748.9	14730.9	30609.7	18408	12846.2	12633.4	8231.66	8915.03	11936.9	21350.1
4158			Benoxacor;M2;N-(3,5-Dichlorophenyl)-2-hydroxy-2-methyl-3-butemide;3',5'-Dichloro-2-hydroxy-2-methylbut-3-enilide	20.462001098682;20.462001098682	MS1 mz matched	224.003	33.2805	10863.9	10619.5	1044.57	917.636	10163.6	14948.5	10016.7	15075.8	1804.8	9783.08	8812.32	9448.64	788.376	1102.19	7330.08	16895.4	14462.2	14378	13906.4	13242.5	9323.75	3693.71	9692.89	10453	10413.4	3880.8
4168	Stavudine	0.4999			MS2 reverse	224.074	309.833	12596	8242.2	14976.9	7551.84	6111.69	11920.5	10455.6	8387	10834.4	11882.2	23306.6	5951.8	20653.4	7376.14	6898.58	123976	138851	90719.5	165386	129581	24448.5	24324.3	24209.7	32203.2	24706.5	16011.9
4169					Unmapped	224.091	357.154	15284.4	9850.26	16809.6	1726.02	6652.75	9634.93	12078.1	5976.9	8508.71	7488.32	30362.7	4149.07	7200.94	6030.56	6599.11	45266.4	65742.9	87702	55282.7	41740.6	14861.3	14795	13610.7	13489	22173	38527.4
4171	N-Acetyl-L-tyrosine	0.4075			MS2 reverse	224.089	204.672	3207.7	3554.77	2119.6	5893.55	9272.1	6031.45	5530.22	3785.94	4327.12	5469.45	30179.7	52655.5	24376.8	38016.3	39416.8	4755.77	5765.6	4662.06	4366.95	4506.75	10300.2	8820.71	8665.84	8564.75	9149.1	10334.4
4172	3,4-Dihydroxyhydrocinnamic acid	0.4951			MS2 reverse	224.093	102.358	3061.92	2427.11	2558.56	3389.26	2566.24	32788.2	3311.08	8020.16	3105.15	2820.73	6916.48	8086.55	39277.2	6392.58	7264.16	6240.08	8182.24	7422.33	7229.16	5774.64	3394.8	3502.78	3441.59	3899.66	3787.88	3598.63
4176	D-Sorbitol	0.3316			MS2 reverse	224.111	256.762	4354.6	4679.95	4280.56	2824.58	3080.21	4297.45	4335.07	3121.48	3831.8	6402.14	3688	3284.21	20259	5307.53	3581.35	4624.69	7797.73	6781.05	5161.21	6299.88	7673.26	6735.45	6204.28	6366.76	5460.18	6047.78
4184	Methacholine	0.46285			MS2 reverse	224.151	357.855	11756	6843.78	14576.4	2201.49	3075.82	7867.54	7220.81	1955.89	5219.63	456.678	26229.1	3206.02	5574.17	4933.55	6433.56	39688	62304.1	82401.9	48558.6	35668.9	12270.9	510.9	11180.1	381.236	607.769	2050.22
4203	3-Hydroxy-L-kynurenine	0.6517			MS2 forward	225.084	245.613	12808.9	3168.3	1758.08	1450.42	7193.94	12214.8	2601.34	5166.55	2825.03	2486.57	4666.8	3247.77	8585.41	4098.08	4503.47	10796.4	13559.7	1805.27	8408.34	4325.19	4722.56	4811.97	4534.55	4646.25	4908.69	4930.4
4214	Epinephrine	0.656			MS2 forward	225.122	346.342	11367.2	9106.96	9560.2	4782.16	6384	12920.9	9618.87	7289.15	8754.09	7748.73	16396.9	9830.76	14921.2	19118.7	9053.16	40603.1	30218	29086.7	25982.1	42682.2	13923.5	10564.9	10585.7	12010.2	10435.2	13707.4
4241					Unmapped	226.024	177.731	6203.99	2814.63	4605.15	2292.96	1994.56	2787.67	3874.48	3655.74	3181.35	3455.99	6149.16	1527.13	5553.18	1326.61	1366.37	71845.3	51289.9	66097	46722.5	55094.5	24263	23422.8	20823.9	29249.7	22461.4	26790.5
4242	DL-4-Hydroxy-2-ketoglutarate	0.49435			MS2 reverse	226.036	132.945	2492.77	5760.71	2491.67	6280.42	3048.9	1331.99	17782.9	1781.45	1233.26	4869.49	4378.91	4344.36	4170.21	5029.86	5299.6	5743.64	4713.55	3707.01	3039.39	4316.89	3140.76	3194.78	2825.96	3578.32	3224.95	3348.78
4245	Isovalerylglycine	0.47755			MS2 reverse	226.043	151.667	465.77	479.231	307.697	916.213	810.396	2018.95	1852.84	4715.8	1571.53	612.085	621.067	413.208	607.322	522.697	520.781	567.814	594.225	700.475	854.053	196.096	1201.66	525.975	640.747	653.524	505.07	642.858
4249	N-formylanthranilic acid	0.4409			MS2 reverse	226.068	110.831	3571.24	2682.62	3065.85	4126.41	768.015	4133.11	3624.6	3881.3	3938.41	2279.46	616.919	2082.3	3413.77	1383.96	2941.74	4994.84	5151.46	5742.58	2548.95	4558.01	2385.33	2423.73	2369.59	1016.39	2532.11	724.595
4258			Nnal-N-oxide;1-(Methylnitrosoamino)-4-(3-pyridinyl)-1,4-butanediol;alpha-[3-[(Hydroxymethyl)nitrosoamino]propyl]-3-pyridinemethanol;4-(Methylnitrosamino)-1-(3-pyridyl-N-oxide)-1-butanol;NL-N-oxide	-21.6537290821709;-21.4698240382124;-21.4698240382124;-21.4698240382124	MS1 mz matched	226.106	356.589	109687	72284.9	159050	12014.6	23860.5	62081.3	69295.6	9404.82	44930.8	29018.5	316123	22955.5	73404.9	43874	52281.7	510142	874286	1.52569e+06	786872	377960	155277	124489	138340	139551	158298	215824
4261	Pro-Gln	0.7972			MS2 forward	226.117	127.355	6660.24	9671.24	2687.86	6712.72	21490.6	7732.98	1284.91	2625.18	7226.43	6593.32	24000.4	18289.2	16420.9	20665.3	23129.7	20898.4	8981.29	5886	2272.6	7755.82	7661.84	9069.77	8176.71	8901.4	7935.91	7980.84
4266			Terbutaline;Terbutaline;Prelterol;N-Methylmescaline	-6.63375349234247;-6.66262467445915;-6.66262467445915;-6.66262467445915	MS1 mz matched	226.142	184.793	5982.06	8994.32	6159.59	5219.38	10873.5	20143.9	10537.4	23343.3	6967.35	5839.3	154616	177344	116585	156664	151110	11396.2	10308.3	9511.13	8956.16	9786.15	55517.1	57834	57433.7	54895.1	55097.2	58932.3
4276			N-Undecanoylglycine;	2.28757349404831;	MS1 mz matched	226.179	127.794	45728.6	56264.2	33765.7	49380.7	36737.7	65426.9	41452.5	87888	68182.9	35215	24526.7	33060.4	38486.2	64165.9	21563.6	21100.1	25693.2	27479.7	25717.1	19427.3	36006.2	37283.7	35583.2	36271.2	35581.5	34846.9
4283	Dimethyl sulfone	0.7643			MS2 forward	226.986	375.78	10380.3	10073.5	7908.3	11255.3	8485.16	36396.9	13438.9	14991.7	21108.3	12446.3	6894.36	9021.71	23815.7	21364.6	7377.85	8515.9	8634.73	8610.72	15279.9	9647.07	10445.7	9776.47	8527.14	12795.4	8265.11	8716.45
4287	N-Acetylglutamine	0.4352			MS2 reverse	227.041	290.153	6735.38	7932.16	4747.82	4692.74	5506	1945.17	3485.15	2911.21	5308.89	1966.7	1503.07	2206.87	3579.44	5809.61	1916.52	2347.35	2184.67	1081.63	1328.12	2373.5	3939.34	4159.87	5484.47	3577.46	3785.33	3966.29
4292	Gly-Glu	0.6319			MS2 forward	227.062	317.724	23789.3	3636.94	16328.8	2095.35	12238.1	36253.5	16630	22415.8	14365.1	10132.2	32180.8	17749.5	31396.9	17825.8	17683.6	61402.3	59412.9	63321.9	52541.3	57538	22344.3	21716.3	20303.1	411.539	23388	24600.3
4299	Phenyllactic acid	0.4294			MS2 reverse	227.092	53.14	12795.6	3522.75	2728.38	1383.97	5800.96	6551.95	1992.39	8708.2	2999.42	9157.74	2815.54	15151.4	16737.8	3683.67	14854.6	93938.7	30869.4	34205.9	89856.5	169573	9804.42	11712.7	10196.3	11563.3	16646.6	12373.4
4300	Glu-Pro	0.8656			MS2 forward	227.101	270.739	23260.5	9871.83	18578	7473.32	30590.7	24898.3	12143.6	19108	16287.4	10375.9	278116	243415	154737	201720	233105	14435.5	20618.2	21898.4	13388.6	13456.5	44000.5	49309.9	48554.8	49834.9	52906.7	68682.9
4313					Unmapped	227.138	329.815	16294.9	11449.2	15728.9	12377	16051	14640.1	14564	25886.8	14050	15295.4	22018.3	9738.21	21750.3	12681.7	13216.6	77753.8	74741.5	82799.1	52330.9	57915	21694.8	17766.1	18762.7	21951.1	19987.2	23656
4335			Glutarylglycine;N-Acetylglutamic acid;N-Acetyl-L-glutamate;N-Acetyl-L-glutamic acid;L-2-Amino-6-oxoheptanedioate;L-2-Amino-6-oxopimelate;AminoDHQ;5-Deoxy-5-amino-3-dehydroquinic acid	-3.82146289340767;-3.82146289340767;-3.70245583908089;-3.70245583908089;-3.70245583908089	MS1 mz matched	228.025	356.906	2331.18	3952.46	2524.16	2208.54	6178.98	12770.8	4612.22	1919.8	4630.82	5345.06	13451.5	22582.5	30579.6	28954.3	10823.8	4704.96	4787.64	4958.2	4099.95	5203.44	6552.72	6594.15	8182.18	7169.08	7922.53	7808.65
4338			Lamivudine sulfoxide;Chlorphenesin carbamate	-12.3506905723496;-6.12131216444681	MS1 mz matched	228.031	314.786	16124	18283.7	13474.3	28988	17927.2	14515.6	21549.8	14352.9	21675.6	16282	14438.1	8883.9	11728.8	9143.87	9449.34	23545.5	21352.5	26298.4	21255.4	32431.6	12228.9	11526.3	12534.9	12808.4	13282.2	12378.9
4345	trans-3-Coumaric acid	0.39835			MS2 reverse	228.068	265.716	1960.38	1407.37	2734.42	3036.74	3526.35	3266.93	1798.24	3606.13	3054.6	2977.5	4357.08	13588.5	4590.14	17461.5	15505.1	21522.7	25938.7	32518	28502.5	23417.1	7393.02	6367.32	6452.65	7292.05	6694.87	7936.66
4387	Ala-Thr	0.3428			MS2 reverse	229.062	134.394	819.447	6050.88	5059.07	5221.29	5190.48	4537.2	5950.73	8779.37	7870.81	862.221	1759.63	2198.33	7918.62	4468.46	12256.9	7676.18	7691.32	6858.22	6713.58	3270.83	2654.86	2723.34	5583.6	2984.46	2717.13	2996.35
4388	meso-2,6-Diaminoheptanedioate	0.3349			MS2 reverse	229.063	46.233	8130.69	7579.28	8050.86	7815.41	6918.72	1912.74	11006.8	9372.05	10456.2	9353.8	3472.38	2004.5	8643.96	12681.1	3509.35	5153.95	41837.4	50790.8	5517.98	146392	13326.7	13171.2	12436.5	1467.93	12248.1	12451
4398	L-2-Aminobutyric acid	0.48925			MS2 reverse	229.117	157.775	10707.1	15843.5	17822.6	23100.7	43245.3	18447.3	23386.2	23040	17543.3	35919.3	1.10301e+06	1.18996e+06	384244	726988	1.04366e+06	32183.5	111424	36264.4	29233.3	26612.8	196713	165249	197954	175924	205358	173898
4402	Jasmine lactone	0.6849			MS2 forward	229.141	38.47	6252.83	1831.72	5582.59	6839.55	3368.8	6995.01	5923.22	7720.12	8959.4	7789.56	4948.2	4242.11	9684.74	3087.95	6124.44	132045	41876.2	67065.2	104576	151635	10897	11363.2	10764.8	10944.4	9759.55	7721.18
4403	epsilon-Captrolactone	0.34675			MS2 reverse	229.142	213.46	654.293	728.936	488.945	719.592	549.566	867.107	1782.39	861.738	594.297	577.654	786.848	768.303	798.61	979.206	853.835	1409.53	942.67	1436.64	815.45	1161.28	831.105	608.193	626.056	692.44	634.022	700.622
4405	Ile-Pro	0.9927			MS2 forward	229.154	228.685	130837	68936.2	112559	50586.9	144643	144356	63622.2	147166	41735	26482.3	78326.1	74375.8	129583	139311	122725	166596	64042.2	47097	93010.9	70396.6	89677.9	90044.5	88270.4	89746.4	93141.5	94512.6
4406					Unmapped	229.154	289.304	63925.6	177693	120319	124529	326405	85250.9	117991	138535	64682.8	120348	1.03112e+06	1.23616e+06	534639	764082	1.22016e+06	252726	329447	101215	138836	98798.7	613367	590299	601726	630681	662567	693894
4407			N-Heptanoylglycine;Polyethylene glycol;8-Amino-7-oxononoate;8-Amino-7-oxononoic acid;7-Keto-8-aminopelargonic acid;KAPA;(E)-2-Butenyl-4-methyl-threonine;2-Butenyl-4-methylthreonine	-4.50724774794347;-4.50724774794347;-4.27531305978884;-4.27531305978884	MS1 mz matched	229.153	258.178	84223.6	21302.5	49508.4	45585.1	47502.9	156848	17193.6	138039	18321.4	8003.86	19855.3	20618.1	34964.7	93623.8	24760.4	121881	38192.9	71461.5	44385.9	45593.8	37818.3	39239.9	36745.2	39133.6	36288.1	37123.5
4441	Atrolactic acid	0.35605			MS2 reverse	230.083	373.4	7473.82	30716.4	1409.24	25384.3	17497.5	14747.8	32137.7	8283.02	25967.1	2534.25	3252.23	2650.75	4176.89	31198.3	3979.49	8282.04	3750.22	2530.31	20029.8	12844.2	2305.91	1837.15	1837.97	3932.17	1917.09	19066.7
4449	Pro-Asn	0.8395			MS2 forward	230.113	328.544	17426.8	13494.4	22589.7	19115.1	246037	148183	64173.6	17582.1	38010.8	27835	1.05588e+06	1.32583e+06	704554	1.04671e+06	999118	75228.9	54617.3	68976.2	41993.9	37802.6	162899	136506	185715	184459	220947	212616
4465			5-Methoxytryptophol;(E)-5-(3,4,5,6-Tetrahydro-3-pyridylidenemethyl)-2-furanmethanol;Ephedroxane	8.36704555436002;8.36704555436002;8.36704555436002	MS1 mz matched	230.186	354.78	628873	421584	573354	397337	4.20603e+06	690817	626143	110030	515232	669309	1.11477e+07	7.07229e+06	2.09964e+06	7.43692e+06	1.01019e+07	714510	836387	1.53977e+06	507889	1.17391e+06	1.47392e+06	1.02414e+06	1.62232e+06	1.16824e+06	2.54909e+06	1.89575e+06
4469					Unmapped	230.185	395.87	40209.6	32934.2	37319	34152.5	212103	63198.2	49419.3	24819.4	38556.8	64342.4	660297	205347	150185	349419	583264	59018.7	74855.9	125521	30094.5	76701.8	99548.8	65326.6	103696	65637.9	152738	144916
4470	3-(2-Hydroxyphenyl)propanoate	0.3371			MS2 reverse	230.193	98.119	1332.72	1248.81	1118	1440.13	1149.75	1473.54	1783.17	1487.32	1641.39	1407.33	1701.68	2313.76	7386.77	9555.47	3350.77	1312.16	1336.69	1421.77	1152.01	1247.77	1161.45	1075.41	1213.63	1178.47	1257.66	1254.61
4474			TES;N-Tris(hydroxymethyl)methyl-2-aminoethanesulfonic acid	-20.7253	MS1 mz matched	230.247	147.159	29231.7	25443.6	15447.7	17748.4	46657.4	46407.8	40881.7	16260	58389.8	17208.1	39113.7	168811	77145.7	32440.4	23827	49785.2	41314.7	31965.4	15406.7	23029.8	5196.45	6249.88	5926.26	4800.2	3608.45	6081.85
4491	Pro-Asp	0.8894			MS2 forward	231.096	396.033	2316.84	3440.93	2689.81	2990.67	4121.84	3403.19	3175.8	2760.46	3151	3082.43	5874.28	5430.43	9418.62	9555.32	5057.61	3971.01	4821.51	4079.65	2459.55	4094.33	4213.65	3054.19	3067.95	3165.04	2415.47	2888.47
4494	3-Methoxytyramine	0.46915			MS2 reverse	231.111	216.422	5974.49	6181.51	5423.14	5310.3	6711.57	6476.79	6713.23	4916.76	5471.28	5869.17	3219.96	133175	6806.63	142942	156936	50903.6	40949.2	52401	37247.8	48607.3	9941.17	9379.89	9550.04	8936.35	13298.4	12648.7
4501	Levetiracetam	0.4932			MS2 reverse	231.132	264.322	8110.96	13027.8	15703.4	12034.2	6175.51	6867.09	8958.5	12209.2	9469.13	9354.95	20678.8	15767.6	8569.28	8469.61	6261.77	19004.8	52259.6	22882.8	44635.7	37939.8	12070.2	11233.9	12972.5	12474.8	11608.8	11844.5
4505			Ammodendrine;Spherocarpine	21.1378	MS1 mz matched	231.144	328.193	30124.9	29402.9	38896.4	42906.3	302217	130401	75599.8	42986.5	58579.6	67284.2	898418	1.00149e+06	495033	617278	975716	63032.7	99179.9	84649.8	45130.9	97802.9	163487	137201	174458	159203	216828	205725
4506			Cyclohexyl cinnamate;Furanodienone;(2E,8Z)-Decadiene-4,6-diyn-1-yl 3-methylbutanoate;Curzerenone;8,12-Epoxy-4(15),7,11-eudesmatrien-1-one;Dehydrocostus lactone;Eremanthin;Dehydromyodesmone;3-(1,2,3,4-Tetrahydro-6-hydroxy-2-phthyl)cyclopentanone;Curzerenone;Furanodienone;Linderenol;Linderene;Atractylenolide I;Isodehydrocostus lactone	5.73674053870851;5.73674053870851;5.73674053870851;5.73674053870851;5.73674053870851;5.64896382801049;5.64896382801049;5.64896382801049;5.64896382801049;5.64896382801049;5.64896382801049;5.64896382801049;5.64896382801049;5.64896382801049	MS1 mz matched	231.14	191.208	4173	8141.9	4359.74	5748.25	6670.24	3117.58	6246.18	4577.79	6013.58	3789.26	9540.84	7803.88	12997.3	16622.2	7515.7	6834.56	6915.23	7946.07	6510.15	6269.63	8554.77	8637.12	8026.57	13913	8710.58	7407.17
4508	Desipramine	0.6326			MS2 forward	231.159	288.945	2226.17	8399.41	14233.6	2803.76	2702.72	1125.81	1574.65	1888.5	898.379	2150.9	7370.34	8923.54	4063.55	6146.25	9127.08	2231.25	4293.77	3042.87	4567.39	6910.32	4773.89	4341.53	4597.81	4412.93	4325.91	5043
4509	Leu-Val	0.9338			MS2 forward	231.17	183.901	1.72069e+06	177108	1.29399e+06	202149	707267	1.25817e+06	100492	681449	152504	100849	520446	484962	912172	378598	647570	232713	113548	147203	103428	123519	365489	374660	372895	376447	387219	383867
4511	Val-Leu	0.9806			MS2 forward	231.172	42.8865	19314.8	6714.74	23741.3	22016.6	18451.2	14346.3	18770.6	17062.3	9169.53	11230.3	20717.1	17189.7	10708.1	17351.2	20147.7	29114.8	28300.5	25929.3	13821.4	33809.5	13817.3	11860.5	13377.9	12618	12322.7	11902.5
4516	N-epsilon,N-epsilon,N-epsilon-Trimethyllysine	0.4882			MS2 reverse	231.189	355.013	60606.5	48212.8	63992.6	56792.3	384893	74435.1	67825	13816.3	55511.9	84072.1	1.05196e+06	657898	202099	686375	939404	62659.3	105386	142934	53086.7	107314	157390	110646	163094	118148	248501	196351
4542	Pyridoxamine (PM)	0.4402			MS2 reverse	232.106	49.392	5290.39	7127.5	5915.85	5424.66	3386.87	4225.87	6612.82	5749.59	3840.3	6488.39	5015.53	5017.12	5858.72	2949.47	817.428	11560.6	11114.7	15638.5	9318.82	11261.5	5567.84	4795.21	4855.95	5430.23	4806.81	4731.83
4544	Suberylglycine	0.9606			MS2 forward	232.116	338.606	38966.7	22910.9	43050.9	21325.9	35819.8	15365	17616.2	12611.4	10965.6	13119.7	20582.8	24942.7	19583.2	22731.9	28751.1	18156	37232	18670.8	26766.2	22508.3	20320	17948.2	20790.8	17837.6	17743.9	29197.6
4555	N1-Acetylspermidine	0.39			MS2 reverse	232.136	220.945	3474.86	3853.66	3387.15	4132.9	2931.86	4572.91	4702.87	4360.5	3900.44	3731.86	15233.8	11605.1	4723.61	12952.8	12690.7	15017	12934.3	16072.8	13528.3	13327.4	1911.85	1884.12	1912.01	2135.07	1706.42	1552.94
4557	Gly-Arg	0.9316			MS2 forward	232.139	436.111	23997	25493.4	38969.3	26752	26343.5	52161.6	27615.2	9428.5	25362.3	13888.3	29981.2	18425.1	37144.4	30843.3	20862.2	17981.1	25017.8	32825.6	29155.5	26883.7	17637.5	49671.7	27639.6	31232.8	29368	28333.8
4567	Alprenolol	0.30265			MS2 reverse	232.164	445.528	4551.16	4358.93	2297.91	5258.14	3463.93	5550.99	2916.56	5005.45	3080.85	2394.19	2498.83	4444.25	3481.66	6177.58	2337.72	3206.08	2080.8	2372.92	3989.22	2245.82	3165.05	6204.22	3852.31	3613.21	2741.02	3181.94
4597					Unmapped	233.098	216.574	75776.5	19147	1068.82	27139.1	44076.2	3829.52	10356.9	61018	5439.62	4720.49	35524.9	39019.9	79065.8	29407.5	24013.2	24374.3	14234	7406.41	24330.4	16742.8	34538.1	37927	38571.4	20870.2	38060.8	39141.9
4601	Glycylproline	0.8809			MS2 forward	233.112	403.639	2697.5	2232.7	2053.82	1961.49	3941.49	19212.2	5297.99	1328.02	3388.14	2043.33	8286.56	10196	68081.3	16421.3	5593.25	2259.87	2633.54	2894.47	3160.95	3067.05	5065.09	4439.11	6440.39	8063.93	4671.99	5501.4
4609	Ile-Thr	0.996			MS2 forward	233.148	223.614	96000.9	19523	84541	30728.6	63488.5	167633	20412.4	93205.2	31362.3	14108.1	56639.5	48717.3	118935	38395.7	65753.2	20884.3	8575.44	15053.9	19496.2	12357	43711.8	46521.1	44403.4	42770.4	43657.8	46687
4611	Thr-Leu	0.9769			MS2 forward	233.149	236.184	123049	13047.1	105212	16227.8	63416.1	105160	7985.18	52957	11214.1	12576.5	49161.3	65503.1	76544.2	41610.7	52485.5	55261.1	38789.1	35898.3	29139.9	50371.4	119685	54815.6	47741.8	51761	116928	48497.8
4615			Altretamine;	3.35650155911242;	MS1 mz matched	233.152	39.964	46568.6	48768.4	54798.3	66108.7	47909	41962	123357	105861	75351.1	64164.9	49328.4	59156.7	46691.9	32065	79276.1	41828.4	32115.2	41812.8	14424.4	19979.7	29565.4	29647.3	29549.3	34448.7	27940.2	28118
4632			2,4-Dihydroxy-7-methoxy-2H-1,4-benzoxazin-3(4H)-one;Betalamic acid;Topaquinone;Gentisuric acid;DIMBOA;2,4-Dihydroxy-7-methoxy-2H-1,4-benzoxazin-3(4H)-one;2,4-Dihydroxy-7-methoxy-1,4-benzoxazin-3-one;5-(2'-Formylethyl)-4,6-dihydroxypicolite;5-(beta-Formylethyl)-4,6-dihydroxypicolite;Betalamic acid	13.8717211045822;13.8717211045822;13.8717211045822;13.8717211045822;13.7409434151863;13.7409434151863;13.7409434151863	MS1 mz matched	234.041	47.6665	3835.04	2697.76	2936.61	2803.38	2407.85	3382.89	3956.47	4335.04	3773.8	4797.79	5197.11	5764.56	5497.67	4885.52	6050.71	11483.5	14410.3	17052.2	11969.8	12086.6	4492.32	5866.61	5012.55	5313.32	6307.05	5586.57
4636	4-(4-Chlorophenyl)-4-hydroxypiperidine	0.33735			MS2 reverse	234.068	310.986	1902.77	1842.09	1681.54	1911.98	2164.35	3279.49	2189.29	2985.39	2208.29	2087.93	938.662	999.192	973.178	3343.86	2053.44	4289	3180.37	10194.2	5113.11	7488.26	1859.97	1630.93	1758.88	1856.77	1753.51	2278.5
4642	5'-Deoxyadenosine	0.49995			MS2 reverse	234.097	316.386	4862.72	4554.06	4520.16	4705.05	4796.04	5533.82	5637.2	6853.2	4792.29	5452.24	8016.34	5414.7	7318.55	9769.77	5990.04	20034.6	18315.8	22759.1	17648.6	19593.5	6837.35	5338.72	5452.58	6351.41	6294.22	8625.52
4643	Metaproterenol	0.38725			MS2 reverse	234.114	403.639	1511.11	1205.97	1398.27	964.217	1324.86	2788.89	1339.37	1459.18	1129.86	837.154	3094.11	1215.13	5801.9	1737.78	3620.32	2542.93	2580.45	2443.2	1729.79	2386.13	1069.48	1134.99	1212.68	1456.74	1149.66	1020.88
4652	Lys-Ser	0.7826			MS2 forward	234.143	427.903	3806.03	1598.67	6849.08	3577.48	2687.1	7124.7	1698.96	2065.3	1430.16	2343.97	1023.35	3980.01	1779.96	2896.65	1836.97	3185.81	3042.14	3836.9	2936.97	2928.81	2000.08	7356.41	3246.01	4723.73	3635.32	4290.64
4674					Unmapped	234.916	375.811	18185.1	19708.5	14890.2	24934.2	18015	68571.6	22188.5	31817.9	34043.7	28309.5	11152.8	19182	44182.4	44064.2	14594.9	18052	15844.6	15548.9	31026.6	17345.3	22793	23143.2	18945.2	23137.6	15431.7	15911.3
4689	5-methoxytryptophan	0.7009			MS2 forward	235.108	86.5325	35088.8	58750.3	77072	40721	35317	23315.5	98626.8	36137.7	26611.9	70217.5	87785.1	42544.6	16168	15576.1	145579	672406	927598	666824	1.03723e+06	941830	111482	115873	171124	184456	174076	118122
4690	His-Pro	0.9633			MS2 forward	235.118	139.17	6629.17	4544.55	5417.86	2921.64	16271.4	22286.1	12857.2	20064.9	10281.4	11124.4	482225	441313	312011	348999	397397	23401.1	15219.4	7365.85	9004.82	8420.88	76660.7	76690.2	77413.9	78912.8	78865.3	82382.2
4714			Geranyl phosphate	-12.0903	MS1 mz matched	235.226	47.8405	200302	227741	350452	514411	230115	174578	232841	253094	312989	124265	84161.4	72529.8	210380	53364.3	79862.9	22525.9	20000.4	19337.5	21381.8	25690.4	91917.8	73048.8	70844	77278.9	67530.1	78848.5
4721			N-Lactoyl ethanolamine phosphate;4-Hydroxylamino-2,6-dinitrotoluene;2-Hydroxylamino-4,6-dinitrotoluene	-1.04956705461425;6.5715790471287;6.5715790471287	MS1 mz matched	236.028	199.819	3009.37	941.817	2155	389.012	388.587	2636.19	1450.35	669.977	911.821	669.799	3794.07	709.444	6141.71	1074.71	863.462	30668.6	23153.8	24905.5	28021.9	31995	4825.21	4585.17	5102.34	4968.07	5188.94	5539.81
4723					Unmapped	236.039	232.875	3135.6	4836.15	3339.94	4053.68	3032.42	3012.57	3644.13	3573.62	5260.54	2851.27	1232.04	1395.15	1436.92	2521.09	1695.97	2263.89	1230.88	1817.04	1806.75	1768.68	2763.71	2669.49	2918.1	2986.84	2696.55	2697.13
4735	Caffeine	0.4936			MS2 reverse	236.112	161.765	6507.17	72589.6	8530.16	68745.8	20234.6	10170.2	38410.4	40977.8	41693.3	58887.7	48292.2	99120.6	27083.6	136322	82113	29694.3	69791.3	83509.8	68092	34581.6	79020.5	77421.9	81174.2	89996.4	77355.3	84241.3
4767	Methylmalonic acid	0.42725			MS2 reverse	237.055	44.494	24096.9	991.086	31218.7	21215.8	1143.37	19681.3	2617.02	21857.2	1776.91	1607.5	7780.35	8515.32	1472.49	11810.2	12879.2	18845	14547.2	16016.2	14825.2	16097.8	16452.9	17748.3	18186.1	17979.9	18454.2	17536.9
4774	10-Hydroxycarbazepine	0.43665			MS2 reverse	237.097	147.478	6716.17	4658.25	2224.82	5287.46	1535.38	2829.59	9297.3	4180.76	5998.58	12224.8	12904.7	12772.3	10299.2	12806.7	17506.4	18980.6	33357.2	26110.6	22947.5	24917.6	14000.4	10609.7	12918.1	13465.4	11160	12221.1
4780	Phe-Ala	0.9959			MS2 forward	237.122	193.203	69775.2	5098.63	31028.4	4931.9	20172.1	65314.2	6379.62	32254.4	10002.7	6680.16	6061.29	4735.69	10894.8	7289.47	5048.21	8999.52	5542.7	6814.69	5239.99	7763.4	9825.19	11704.3	9260.13	10242.2	11113.5	10040.8
4786	3-Hydroxyisovaleric acid	0.4629			MS2 reverse	237.133	270.733	3599.95	2524.25	3309.8	1778.93	1761.24	3418.19	2623.94	3184.83	2404.78	1948.81	5139.37	2199.32	6032.05	2383.95	2240.44	69846.9	79123.4	74885.2	62920.5	74009.9	11340.7	11306.5	10937.4	11849.8	11477.7	12667.9
4792			Mintsulfide;1,5,5,8-Tetramethyl-12-thiabicyclo[9.1.0]dodeca-3,7-diene;3,7,7,10-Tetramethyl-12-thiabicyclo[9.1.0]dodeca-3,7-diene;	-5.32478270766822;-5.32478270766822;-5.32478270766822;	MS1 mz matched	237.159	320.255	141631	57277.1	132654	7536.47	16304.9	104463	72664.9	16996.5	39082.7	24832.9	228553	17525.5	190535	34329.3	42676.6	1.0116e+06	1.17151e+06	1.58417e+06	952330	1.0709e+06	205293	158366	159625	198513	182305	213247
4805	Bethanechol cation	0.3925			MS2 reverse	238.043	167.346	1312.2	2237.85	684.838	1368.77	1171.23	2715.9	1500.48	6228.36	1999.26	1322.51	903.841	850.033	947.513	1200.28	935.403	894.132	948.383	679.652	1369.51	767.057	1138.03	1003.64	1485.52	1213.9	1158.01	1486.77
4816			Dicrotophos	-14.7982	MS1 mz matched	238.073	290.919	7175.63	20272.8	10153.4	28309.3	10382.5	6520.62	32909.4	17180.2	11699.1	15156.3	8479.75	8024.92	6689.41	7526.69	8964.43	38270	29989.8	47221.2	30157.5	34439	13511.5	16908.2	17698	13402.7	13264.1	13908.8
4818	Biopterin	0.851			MS2 forward	238.092	246.486	2014.57	4133.57	1538.86	2213.96	2556.69	3168.67	3055.33	5336.52	2405.43	3219.51	2704.77	3563.35	3247.41	17467.5	4455.15	5903.51	5374.77	6298.59	4580.38	5254.25	1969.5	2606.28	2533.34	2261.69	2622.43	2451.05
4822	Homoveratric acid	0.4842			MS2 reverse	238.106	352.548	6098.06	7106.47	4905.57	7556.57	5894.34	13368.2	7781.18	5999.52	6407.98	6397.66	8886.29	1061.31	25283.7	8423.34	9504.86	18515.2	24121	32192.9	19740.1	16713	5140.6	6366.78	4170.73	6729.23	5464.78	6318.35
4825	Cantharidin	0.37625			MS2 reverse	238.103	205.535	2531.21	5190.71	1809.55	2428.16	1850.19	3372.15	2563.24	9089.06	2212.95	2219.46	6851.19	4540.83	964.993	5119.45	8956.35	9120.38	4691.57	5872.1	4871.82	4731.75	3800.74	14025.5	5711.96	5843.6	15855.4	6096
4826	Tryptophol	0.4087			MS2 reverse	238.118	163.172	7134.26	3726.27	2836.02	4149.32	5381.56	37589.4	3906.26	14792.6	2360.39	3851.12	110857	57790	7383.91	93109.2	166019	9320.5	3644.87	10438.9	6174.53	6325.33	16431.6	15988.1	16935.9	16520.2	16362.5	17718
4828	N-Methyl-1-deoxynojirimycin	0.30545			MS2 reverse	238.127	471.632	2798.23	9250.58	4632.11	2868.85	4597.75	11063.7	6316.8	2372.87	4731.23	3760.98	5052.07	4889.54	21061	10346.5	3581.76	4606.39	7493.28	10333.6	27322.9	19325.4	4782.16	3409.71	5039.8	6709.52	5117.58	5242.48
4866	L-Dopa	0.3093			MS2 reverse	239.103	147.993	3733.98	3335.16	1881.99	3697.66	2915.36	3639.42	4593.5	3772.93	3954.16	4106.11	3028.91	2325.92	2677.41	2011.18	2455.65	5904.51	6570.46	7217.24	5060.61	5476.33	2953.25	3687.06	4251.94	3567.58	3157.03	3054.97
4872			Valyl-Valine;Atractylone;Atractylol;Atractyloxide;Furanodiene	-1.81589051556008;-20.3561022505705;-20.3561022505705	MS1 mz matched	239.137	200.936	14520.5	4456.35	12296.8	5945.14	7308.89	15682.6	6308.03	16946.2	6660.01	4953.03	8421.62	2995.18	12208.2	6453.24	6451.51	34469.9	39133	47956.8	31213.5	30594.3	11927.3	11600.9	12185.9	12103.2	12496.8	12081
4873			Agroclavine	4.19909	MS1 mz matched	239.147	73.03	37930.3	28625.3	23675.9	18964.4	17201.7	24592.2	152731	165172	141531	28570.5	26587.2	17622.6	33585.2	22652	15239	61366.6	15741.1	10921.2	24019.8	13091.9	23870	67998.8	63117.9	99398.2	56699	36982.1
4907			Albendazole-2-aminosulfone	17.5679	MS1 mz matched	240.086	366.097	126680	62724.4	117993	9882.9	21745.9	146311	101141	4121.1	71147.3	31537	191447	19133.8	198095	41227.4	45912.5	584728	483706	556205	530724	580045	165203	131777	145971	191652	170438	196116
4911	Pyrrole-2-carboxylic acid	0.37025			MS2 reverse	240.094	322.089	20798.3	8320.84	13027.1	12070.9	10534.5	27092.9	11553.7	15720.5	9689.53	9635.38	12934	9488.68	23883.1	11976.2	13133	13277.5	13978.2	14280.7	15722.3	5850.45	8508.58	15538.5	14510.8	15409.7	13108.2	18332.3
4917	Phenacetine	0.3661			MS2 reverse	240.121	237.279	3252.39	4951.57	4460.74	2491.19	3806.82	4672.76	5315.17	4591.95	3377.45	876.071	10775.9	13051.3	9102.21	7854.79	8409.02	10117.8	2959.21	11418.4	9945.3	10127.7	12619.5	7822.06	12201.3	13381.1	11654.7	8424.3
4941			5-Hydroxysebacate;	0;	MS1 mz matched	240.231	158.192	5445.91	3472.16	5045.97	3929.08	3776.38	6803.62	3903.26	7203.32	5250.49	3949.58	5031.97	2823.34	6790.4	4270.58	3893.41	5798.43	4561.98	5108.35	4539.47	5801.09	9621.71	9194.83	9615.79	9728.76	9026.02	9551.27
4963	Acadesine (Drug)	0.9575			MS2 forward	241.089	36.912	4317.16	2417.65	3867.78	6597.35	5091.79	5755.05	9980.39	7514.22	6098.98	7162.76	4938.33	4200.73	3507.88	6744.31	2710.29	10511.5	7266.34	8590.17	7405.85	10649.1	4255.46	4558.65	2204.72	2752.58	2628.57	4084.47
4968	L-Anserine	0.9068			MS2 forward	241.128	401.225	7867.73	6827.53	5838.11	5777.74	6419.21	9079.6	8073.63	4459.79	6808.51	6020.67	8735.5	10363.7	10239.2	13255.6	5917.09	23081	11221.1	11442.3	8330.03	12978.5	6901.8	7395.84	7977.35	7435.01	7452.21	8276.55
4972			L-Gizzerosine;Dehydrofalcarinone	-21.265111677213;8.82318404139746	MS1 mz matched	241.154	362.906	10246	40109.9	26333.1	15998.8	189448	52156	29402.2	41672.7	18933.2	32524.4	183748	298567	282147	178005	225335	19364.7	39722.3	22736.8	19622.9	19464.7	78042.4	70172.7	75462.6	71022.8	80734.4	77911.8
4973			Mepanipyrim	18.3765	MS1 mz matched	241.154	292.441	12271.9	37335.8	28203.4	17201.6	258474	50563.7	28093.6	59111.5	19935.2	26608.8	307436	470897	367049	277009	391240	20439.8	26752.1	31663.6	33670.3	32701.8	90171	87004.8	90101.3	89542.9	96873	96410.7
4982					Unmapped	241.188	289.078	5900.06	22032.3	7182.68	7324.82	72018.9	28617.5	4867.77	28867	9382.94	12042.6	103783	35994	146277	96500.5	114431	9395.21	7372.14	12228.4	13575.5	13345.7	21044.8	30276.7	38445	22477.6	27541.3	65701.5
5005	D-Erythrose 4-phosphate	0.4309			MS2 reverse	242.04	355.723	2192.98	7442.56	1892.46	2743.14	2367.47	4715.35	2763.12	3022.95	2130.16	3185.12	1588.03	3207.68	2665.08	6878.82	1180.87	3163.99	3037.57	1999.73	3197.71	4200.06	3741.85	4268.28	4706.11	3663.04	3720.16	3526.22
5011	L-Gulonic gamma-lactone	0.3373			MS2 reverse	242.062	370.215	3292.72	2845.11	713.964	1444.01	2665.3	4186.4	4075.33	1700.95	3096.98	2733.87	4487.16	1264.66	5502.94	1871.95	2955.13	8838.65	1678.22	8750.27	1187.41	8728.48	1811.01	1424.97	1548.21	951.113	1323.05	1428.7
5023	Lys-Gly	0.43445			MS2 reverse	242.085	321.182	5070.61	5224.69	4566.58	4111.69	3838.5	6377.26	6187.75	3760.09	4921.16	5391.49	9522.26	6530.8	8307.51	6511.21	6133.63	22561.6	25787.6	30919.1	23577.4	27123.2	7362	6701.12	6563.53	6477.86	6915.13	8762.3
5024	His-Ser	0.375			MS2 reverse	242.098	257.363	10982.4	16868.9	7142.44	8530.39	11184.5	8757.26	9126.5	6643.09	8123.14	8513.86	27527.8	25980.5	44396.9	18020.9	24702.7	16201	38748.9	14350.4	16695.7	17467.3	11461.4	11471.2	12569.2	10316.2	12973.2	12679.2
5026	Arg-Cys	0.44715			MS2 reverse	242.111	189.627	1726.51	1907.88	1381.02	1638.51	1295.72	2105	2170.53	2366.46	1923.39	1556.26	1448.02	2412.38	3293.65	3597.06	1854.05	5013.96	4322.11	4497.96	4713.55	4211.8	2932.7	2717.15	2632.6	2678.17	2593.19	2783.89
5064	7-Methyluric acid	0.38985			MS2 reverse	243.078	184.651	3797.98	3132.66	2654.08	1943.32	6320.05	2475.34	3415.97	3589.52	2844.51	2974.65	14542.8	16837.9	12614.2	14470.3	12990.4	12269.8	12828.7	8035.74	2473.96	8029.55	3943.36	4305.35	4232.27	4433.37	4344.24	4867
5065	Lumichrome	0.9992			MS2 forward	243.086	52.943	35395.1	31081.5	65959.9	69045.2	25537.9	42959.2	30378.3	20780.3	52432.9	41166.5	15905	10236.1	46452.2	17607.3	10994.3	157243	468755	232365	277624	521578	23575.6	39093.5	33812.8	42193.7	33262.8	36740
5066					Unmapped	243.094	296.448	11774.4	23557	10043.3	38882	24610.7	26755.6	21280.7	26855.9	14353.5	13686.9	22815.9	20494.2	33209.7	24514.5	35495.1	28863	29443.5	30959.2	18532.2	27894.8	24509.5	29589.8	29987.2	32892.9	31772	31265.6
5070	Dacarbazine	0.477			MS2 reverse	243.115	386.148	3498.1	3189.31	3743.84	2908.24	2425.8	6029.26	4262.38	3243.2	3640.05	3084.47	4612.26	3616.57	1721.77	4143.49	3864.65	7264.96	1471.47	8492.57	3504.43	2640.18	2334.76	3229.82	3460.31	4023.26	1411.84	1177.72
5107	L-homocysteic acid	0.4982			MS2 reverse	244.048	216.779	1893.07	1425.61	1314.76	1831.86	1540.87	2714.46	1234.25	1098.04	2287.67	1430.72	2231.48	1838.84	3639.68	3111.87	2726.06	3593.93	3807.26	3362.56	463.655	3371.35	868.544	721.936	1765.35	780.444	895.96	660.024
5118	Cytidine	1			MS2 forward	244.091	232.643	11630.1	15063.9	16656	13738.7	17856.9	51360	24868.5	95288.5	50525	23646.8	14941	15223.2	66369.9	74869	13400.8	12068.4	12073.4	11697.6	15382.9	7870.45	15117.9	13330.9	12868.1	14205.2	13582.7	13127.6
5123			Prolyl-Gamma-glutamate;Gamma-glutamyl-Proline;Glutaminyl-Proline;Prolyl-Glutamine;	-20.3395904604014;-20.3395904604014;-20.3395904604014;-20.3395904604014;	MS1 mz matched	244.117	360.875	7906.34	5668.32	8646.7	3821	2260.14	5873.32	5795.52	5453.28	4328.46	4787.54	23823	4251.3	7314.98	7566.94	5697.37	29498.5	51461.5	85207.3	41910.2	19427.6	13280.9	10229.4	11845.9	11229.8	12846.7	15343.3
5126	Molsidomine	0.46935			MS2 reverse	244.118	156.443	2033.08	2194.2	3808	2583.32	3372.37	5632.23	3587.31	6219.76	5197.45	3289.4	3636.15	4132.05	4662.99	4912.84	3779.02	40658.6	9391.65	12915.3	9757.19	10654.4	6207.41	6660.34	6174.34	6846.05	5973.59	6520.8
5128	Arg-Ser	0.8461			MS2 forward	244.138	411.24	2193.14	7236.29	2007.69	3379.88	2690.86	3472.89	4866.51	2663.72	3757.49	4568.88	3119.52	2690.53	2762.8	4584.14	2661.23	3819.05	3471.32	3967.37	4554.13	3906.57	5097.03	4724.41	7989.13	3889.32	4292.65	4630.4
5129	Agomelatine	0.8071			MS2 forward	244.139	436.005	2425.78	2394.89	2808.89	2393.54	2879.18	6742.23	4242.76	2525.83	3537.8	2969.49	4161.09	3720.44	8888.81	4156.68	4369.28	2416.03	4188.31	5878.8	3606.72	4391.85	2656.43	2178.96	3199.09	3299.7	3669.28	3787.62
5134	Lys-Pro	0.8923			MS2 forward	244.164	466.309	7937.93	11659	12014.2	9748.64	11539.1	20191.3	10709.6	6069.2	10246	6509.04	15866.6	17366.3	17949.8	21297.4	15405.7	9831.25	14913.2	15329.1	16876.7	12356.5	6893.45	19722.4	15949.5	16892	16593.3	19121.5
5140			Phencyclidine	11.0293	MS1 mz matched	244.201	308.657	11649.6	16124.7	23492.2	32862.2	490500	92917.1	56240.9	4074.45	33667.4	67060.6	1.45516e+06	1.33312e+06	473145	664552	1.35941e+06	17175.1	59086.8	71738.3	23358	32742.2	161342	98087.5	150936	134223	226483	182012
5146	Myristoleic acid	0.6456			MS2 forward	244.225	118.925	4753.97	7039.24	4351.62	7134.1	1691.5	5807.87	6021.22	11611.9	9199.72	6294.32	3988.15	4218.5	4672.65	7908.84	4566.03	4597.28	5023.37	4481.49	4623.51	4726.84	5237.36	5986.94	5134.88	5734.66	5277.7	5612.78
5159	Nname,Cinoxacin	0.4156			MS2 reverse	245.061	378.721	8180.65	9094.02	15920.3	4537.1	5766.24	16027.5	11138.9	6704.46	8945.42	6565.13	25643.5	5853.13	16929.7	7901.77	9180.17	3141.56	1485.73	69094.6	3017.75	6314.25	17296.9	13108.9	14015.1	11258.8	16521.6	17526.9
5162	Uridine	0.9965			MS2 forward	245.075	157.441	5473.59	5081.22	834.986	4041.76	5328.98	4907.4	3486.52	6271.62	3993.65	2480.82	2207.86	2807.45	10306.1	5059.65	4005.99	3975.59	6342.59	6337.57	8804.21	5743.99	2455.8	2269.67	2694.32	2136.44	2339.97	4571.21
5163	.alpha.-L-Glu-L-Asp	0.4446			MS2 reverse	245.077	278.955	8828.46	6107.16	12027.1	3924.17	13174.2	10460.8	18238.6	11460.3	10262.9	20800.9	9263.12	7627.69	18823.7	34327.3	13908	22943.6	20197	34718.8	7310.44	35849.2	9169.29	10564.9	7015.34	4026.7	5616.59	12386.2
5166	D-Biotin	0.8696			MS2 forward	245.094	255.848	2715.49	7150.41	4017.83	3887.25	4480.46	4056.27	6003.51	3881.61	3568.2	3429.05	14354.6	17560.5	22376.9	10047	17103.5	31031.1	29879.3	22181	25610.2	29402.3	8007.27	7737.09	7151.31	7801.05	7342.86	7950.08
5175	Pro-Glu	0.9731			MS2 forward	245.111	390.26	10054	11265.6	16948.8	5287.74	6282.76	11423.3	11942.9	7644.69	7781	6087.28	7822.89	10600.2	22669.2	17596.8	6996.35	7768.94	68965.1	71907	7404.33	13908.2	8994.78	7282.06	10182.6	8889.45	8412.83	7577.28
5189			1,4-Dimethyl-7-ethylazulene;Chamazulene	-1.0889329622502;-1.08621742166004	MS1 mz matched	245.16	321.661	43194.4	39589.8	63725.2	37093.3	30215.5	25646.1	23177.3	27992.7	16952.7	42348.1	79659.2	109195	59634.2	85063.3	103999	7511.33	43232.4	7837.89	6912.68	10384.3	78601.8	69133.7	69471.2	65942.7	75652.4	88937.6
5191			Acetaldehyde butyl phenethyl acetal;2,6-Di-tert-butyl-1,4-benzenediol;Kobusone;Isokobusone;Rishitin;(10betaH,11xi)-11-Hydroxy-13-nor-6-eremophilen-8-one;Rishitin;Isokobusone;Kobusone	18.0953554780193;18.0953554780193;18.0953554780193;18.0953554780193;18.0953554780193;18.0953554780193;18.0048793222544;18.0048793222544;18.0048793222544	MS1 mz matched	245.161	305.109	13294	11126	20451.9	19189.8	68513.8	34755.3	21058.9	3426.62	14151.8	22916.6	267609	266365	143044	256566	302243	4859.44	14816.3	7448.03	5591.87	12725.5	49621.2	41925.7	46849.5	46980.3	54345.7	50984.1
5195	Ile-Ile	0.9996			MS2 forward	245.186	170.014	796429	72927.9	852201	91965.8	441784	672281	45989.2	277079	83334.7	60025.4	426691	422125	949606	311270	560751	183504	78333.3	98829.6	57856.3	84905.5	270734	297716	288541	310138	293659	316887
5198	Leu-Ile	0.7052			MS2 forward	245.187	40.376	19966.2	7582.53	39919.5	10614	17377.6	19917.7	8027.75	18672.9	8583	12272.7	32892.4	44678.4	15487.5	9815.91	40982.4	11482.2	18506.8	8785.98	5672.3	10360.3	10558.2	13950.6	9966.38	13733.9	12755	14382.6
5200	Ile-Leu	0.9998			MS2 forward	245.187	149.513	9617.66	7698.11	8909.09	8164.96	9615.05	12665.3	9830.85	11626.2	7899.8	8639.78	4117.72	5175.65	6513.51	5498.44	6494.56	16455.3	12303.5	14280.8	8635.11	13081.9	6353.56	7043.05	5693.68	6954.09	5826.15	8431.46
5225	3'-O-methyladenosine	0.49975			MS2 reverse	246.094	202.052	2927.8	2720.63	2839.86	3946.82	6751.13	5052.14	3494.32	2705.97	4166.54	3832.69	20312.9	21319.8	26158.6	27221.2	15737.6	5439.4	6119.98	4966.92	4303.35	4577.1	7659.02	7440.9	6665.55	6943.48	8069.82	8687.43
5227	L-Iditol	0.3475			MS2 reverse	246.1	291.564	28107.6	7036.41	17322.4	1027.48	787.498	21402.6	7000.14	6593.78	6090.82	4108.83	17169.5	14459.9	9364.37	6742.96	22726.5	12055.6	10457.5	9185.27	5119.83	8321.09	8147.21	1261.24	9855.36	9885.33	11173.4	8319.66
5230	Ala-Asp	0.37105			MS2 reverse	246.109	235.5	11142.8	15371.5	7203.09	18455.5	13721.3	6452.94	25775.8	5619.85	12024.4	9121.36	8238.54	13808.7	9546.18	8627.94	9346.2	9317.86	14296.4	7000.56	10194.5	5848.71	11610.4	10658.4	9221.25	8692.9	10465.7	11660
5239	Val-Gln	0.7624			MS2 forward	246.143	287.91	42986.7	7282.22	32312.6	22893.6	23196.8	50826.6	13461	23115.8	14716.8	11360.1	25258.4	15687.7	40030.8	8346.42	49765.9	24156.1	19367	18757	18046	17367	17801.8	18962.8	19121.2	19502	19411.7	19388.1
5242	Arg-Ala	0.7906			MS2 forward	246.155	409.903	150052	109681	216645	136509	125632	240620	117958	40139.4	100682	62264.7	83642.5	81355.5	140426	132115	111494	129581	59218.5	84260.6	129266	88257.6	71542.5	241078	135172	157445	146952	141731
5249	2-Methylbutyroylcarnitine	0.9946			MS2 forward	246.169	275.43	2527.4	2914.08	2986.58	2755.62	2382.77	3433.74	3380.38	2420.8	2721.64	2522.82	4288.53	3369.64	5162.36	3286.8	3233	8335.8	12445.6	9044.18	8104.12	12832.2	4144.06	3638.76	3662.32	4501.8	4255.53	4210.43
5250	Val-Lys	0.9397			MS2 forward	246.18	369.385	24994	10261.2	34745.1	18678.3	22780.5	20621.5	11752.4	7080.97	8973.03	9134.87	14618.5	13565.2	14302.2	16107.8	17225	23366.6	7196.57	7830.42	11144.6	9520.12	15739.5	28609.8	19092	17239.5	17353	20536.1
5253	Lys-Val	0.9797			MS2 forward	246.179	389.264	9975.24	8033.58	9955.65	8949.23	10551.7	14461.1	7800.54	6570.07	6314.47	5578.27	12125	12645.4	10677.9	19522.4	11455.3	7124.88	7252.8	7107.03	9941.78	8138.74	6777.34	10034.8	9877.4	9849.71	9191.43	9977.78
5269	DL-2-Phosphoglycerate	0.4875			MS2 reverse	247.018	246.467	1266.55	1169.23	980.103	2156.96	1206.61	1713.6	2934.32	1430.08	2567.72	1889.05	1302.37	757.601	1394.19	1312.19	1105.14	2298.15	1383.82	2781.51	2588.29	2352.18	984.39	1121.25	1031.36	1373.63	1333.82	1218.07
5272	trans-2-Octenoic acid, ethyl ester	0.3052			MS2 reverse	247.051	179.288	9750.22	5174.59	8592.2	1276.91	3221.73	10730.5	5025.57	4402.28	4887.2	3377.91	26280.7	21044.9	11279.8	22289.3	28975.3	13955.7	10846.9	12583.7	10722.3	12742.4	7055.17	6695.56	6552.87	6386.3	6387.99	6386.09
5274	(R)-3-Hydroxybutyric acid	0.4495			MS2 reverse	247.056	124.697	25894.5	24852.9	20598.2	12463.4	7597.39	6528.07	13968.1	4170.27	22827.4	17237.7	23444.4	18290.5	10293.9	32672.7	20601.2	42354.6	94023.7	42267.3	68702	69068.3	5796.62	14957.4	6310.1	21831.9	19448.4	22214.1
5277	P-Fluorophenylalanine	0.35105			MS2 reverse	247.08	228.591	1663.71	6873.29	2661.83	6920.29	3626.61	8489.42	8505.76	2781.98	3778.41	4398.56	4960.98	5730.45	8181.68	5661.77	7386.95	6418.3	4346.32	6340.54	5208.7	1571.01	2470.94	4337.78	2448.29	4567.38	1149.57	1316.53
5278	Met-Asp	0.38075			MS2 reverse	247.077	242.457	4943.31	2569.11	6082.26	2468.1	2882.56	3694.12	3999.57	3979.85	2896.3	2331.58	4763.25	4561.16	9101.76	4526.7	5192.56	6797.39	5576.68	5985.24	4744.55	4550.97	2506.94	2815.17	4763.26	3060.06	2556.88	3110.15
5287	Pro-Met	0.9335			MS2 forward	247.109	267.262	10198.2	5600.63	7426.67	4835.66	5897.04	13127.6	3833.95	8122.22	4030.59	3957.9	6287.79	5571.82	10082.1	7591.05	5890.36	8203.02	8337.9	16172.8	10794.1	14783.4	5911.58	6222.51	6672.6	7048.55	6280.32	7195.89
5289	Normetanephrine	0.3233			MS2 reverse	247.11	233.515	21531.5	9801.93	14673.7	5537.27	6529.94	11205.6	15107.8	12296.4	5126.86	6827.85	10751.7	11544.2	19549.8	10585.7	16319.8	5821.16	10766.2	6788.11	11046	11910.3	10723.4	11446.1	9954.43	11641.7	15208	10835.4
5290	Val-Glu	0.9836			MS2 forward	247.127	362.388	11471.9	12846.5	11062.7	12167.7	12198	17347	12340.7	7904.45	10983	9669.19	18735.7	17870.2	22868.1	23830.4	17207.1	14002.1	14368.3	14211.3	14967.2	15903.2	13630.5	14395.6	15180.7	14149.9	13641.5	13837.8
5291	gamma-L-Glutamyl-L-valine	0.6132			MS2 forward	247.128	311.716	13248.1	20943.4	10451.2	33984.2	9591.82	15982.8	23291.1	25014.6	23767.4	28248.2	9122.56	8780.9	6834.19	10318.4	11008.7	6176.31	12561.5	6187.93	7326.89	6434.52	17313.8	10846.1	14013.3	15970.5	12826.8	12636
5304			Geranyl 2-methylpropanoate;alpha-Terpineol butanoate;Terpinyl isobutyrate;Bornyl butyrate;Isobornyl isobutyrate;Linalyl isobutyrate;Goshuyic acid;Ethyl (2E,6Z)-dodecadienoate;Neryl butyrate;5,8-Tetradecadienoic acid;Linalyl butyrate;Allyl undecylenate;2-Propenyl cyclohexanepentanoate;	15.0327220428643;15.0327220428643;15.0327220428643;15.0327220428643;15.0327220428643;15.0327220428643;15.0327220428643;15.0327220428643;15.0327220428643;15.0327220428643;15.0327220428643;15.0327220428643;15.0327220428643;	MS1 mz matched	247.166	47.5945	32382.2	10680	44928.8	12523	26039.1	18999.8	9326.38	12664.6	21945.3	10553.9	18276.3	21089.6	25538.1	19647.9	19126.4	25477.3	31283.6	23607	28097.8	32401.7	14895.4	20826.2	18719.8	20963.9	15860.6	20916.8
5313	Undecanoic Acid	0.6377			MS2 forward	247.189	111.277	4874.84	3776.93	4965.9	7079.12	4545.03	5175.24	5446.97	5056.73	5905.31	5762.34	8489.08	7506.6	15493.4	54105.4	3924.69	6707.01	6496.64	6711.23	4992.44	6209.77	806.531	3472.92	3428.75	3987.51	3900.84	4090.67
5343			Amrinone;	23.723695808456;	MS1 mz matched	248.113	133.058	287604	363261	373681	445601	285164	192856	465778	257933	341894	297664	29936.7	11947	24772	33199.2	26197.9	488022	509179	609850	519975	362235	268264	266865	268864	268535	264856	268930
5344			Malonylcarnitine;Linamarin;Limarin;Phaseolutin;Valinopine	1.67013625433417;1.67013625433417;1.61874113733099;1.61874113733099	MS1 mz matched	248.111	366.041	21166.7	86515.3	26685.6	50916.6	38810.3	42146.9	63365.9	60856.5	51889.2	51506.1	19093.6	16247.2	10102.9	34988.9	17437.8	23927.6	37077.8	43170.5	17440.4	13215.9	45104	43881.3	41213.6	30160.8	33241.2	31158.4
5352					Unmapped	248.148	308.669	5263.02	5213.62	8959.27	10956.6	16459.9	8235.3	12065.3	5985.68	6426.61	22524.3	73386.8	92987	44984	59462.2	74397.6	14226.4	23130.6	20976.6	10021.5	10295.8	36692.6	32184.5	34490.1	35481.1	38135.9	38399.5
5353	Thr-Lys	0.9078			MS2 forward	248.159	412.298	11653.7	7800.2	15860.7	11767.7	10010.4	15074.4	6797.5	5355.9	6006.27	8267.16	6320.68	5726.41	8469.23	8708.91	6952.53	9326.59	3725.25	4754	10207	7007.99	7354.59	16651.2	10447.2	10579.3	10078.6	11252.9
5354			Cyclohexyl cinnamate;Furanodienone;(2E,8Z)-Decadiene-4,6-diyn-1-yl 3-methylbutanoate;Curzerenone;8,12-Epoxy-4(15),7,11-eudesmatrien-1-one;Dehydrocostus lactone;Eremanthin;Dehydromyodesmone;3-(1,2,3,4-Tetrahydro-6-hydroxy-2-phthyl)cyclopentanone;Curzerenone;Furanodienone;Linderenol;Linderene;Atractylenolide I;Isodehydrocostus lactone	5.73674053870851;5.73674053870851;5.73674053870851;5.73674053870851;5.73674053870851;5.64896382801049;5.64896382801049;5.64896382801049;5.64896382801049;5.64896382801049;5.64896382801049;5.64896382801049;5.64896382801049;5.64896382801049	MS1 mz matched	248.166	190.954	4873.44	9495.9	8602.38	9267.85	4865.63	3106.85	5742.7	3921.61	3366.99	2730.43	5167.72	8518.19	5682.74	9332.17	6473.42	4549.95	5574.29	5330.79	2793.95	4782.92	10690.2	10918.9	10696.5	9625.55	11730.8	13461
5380	Carbidopa	0.3108			MS2 reverse	249.083	271.07	2917.78	2811.42	2927.35	2900.08	3419.96	4070.6	3271.38	4025.36	3614.66	3732.41	26421.4	23492	22143.9	23956.4	23278.5	5027.14	4798.7	5914.52	4621.47	5762.94	4938.58	6117.83	7476.79	6019.54	5630.01	7829.61
5384	Phenethyl Caffeiate	0.49965			MS2 reverse	249.094	154.793	1258.27	1205.5	2417.07	1833.58	2345.3	2148.3	1844.52	3025.27	2372.83	2972.77	7642.74	7095.21	3363.95	5880.59	6375.36	8551.66	10485.3	12920.4	7306.14	5544.93	3723.31	3930.81	4110.76	4765.05	4431.65	4089.63
5389	alpha-N-Acetyl-L-glutamine	0.44575			MS2 reverse	249.106	163.797	2239.19	2852.19	1747.51	2718.26	1892.16	1793.2	2750.94	2944.34	1771.84	2197.85	933.907	3173.25	3115.15	3654.22	2674.8	2419.47	7537.66	7620.64	2057.22	6399.75	1668.07	1375.25	1512.83	3258.96	1445.23	3049.71
5391	Methylone	0.31705			MS2 reverse	249.123	250.894	10734.2	13462.2	12124.4	14792.5	13658.1	6465.16	8497.4	8059.27	5334.46	7011.61	11638.5	11264.1	15024	9043.07	10421.6	12806.9	12514.2	11707.8	11973.2	10907.5	8986.2	8653.55	9009.12	8695.68	9197.42	8864.96
5392	Val-Met	0.725			MS2 forward	249.125	188.879	40464.5	6724.78	34356.2	7952.22	17419.9	41889.8	6594.25	18869.7	6862.79	5624.14	22347.6	17441.4	77926.6	13524.7	20516.7	12251.9	10519.7	10489.7	8160.75	11035.3	14127.8	14493.9	15944.7	15760.3	14228.4	15515.2
5434	N4-Acetylcytidine	0.42885			MS2 reverse	250.086	306.786	44717.4	20747.9	38836.3	19447.4	36141.5	13563	14201.1	13186.5	7793.67	8153.71	4505.19	4151.69	16027.4	8561.97	3933.26	13432.3	30173.4	11194	20283.3	15843.4	17167.9	16654	16386.5	17270.7	16021.3	16052.9
5436	Deoxyguanosine	0.49875			MS2 reverse	250.092	155.785	14788.1	19777.7	22232.8	21204.6	15307.8	14781.6	18263	19244.6	16108.6	23144.5	20587.1	24415.7	16953.1	22724.7	20750.4	23973	42391.2	44071	25352.2	22197.6	17063.2	14811.3	15770.8	16583.8	16601.6	16361.6
5492			Hydroxymethoxyphenylcarboxylic acid-O-sulphate;3,4-Dihydroxyphenylglycol O-sulfate;	-24.165776790487;-24.165776790487;	MS1 mz matched	251.009	25.585	126867	120650	95692	133596	104626	169236	166946	179433	170232	134341	85137.5	88484.9	134974	131232	80445.1	78071.4	53152.3	59467.9	65920.3	59530.3	88789.8	95367.5	85638.4	89898.5	95725.4	98279.3
5496			(S)-Spirobrassinin;Cyclobrassinin sulfoxide;Blue pigment;Nicotine blue;(E)-2,2',5,5'-Tetrahydroxy-6H,6'H-[3,3'-bipyridinylidene]-6,6'-dione	-13.8159038305357;-13.8159038305357;-10.399059924987	MS1 mz matched	251.035	281.728	21864.2	9299.95	12732.1	38883.3	23988.7	38633.1	43164.6	4774.05	46647.5	14913.1	15327.3	13398.6	1197.15	2211.74	18280.4	13614.1	9819.48	1112.03	14876.9	1507.19	6799.25	5415.44	4277.86	4012.33	3550.41	3798.2
5502	Nname,cis-Vaccenic acid	0.48505			MS2 reverse	251.09	49.079	8388.14	14459.3	17026.1	13369.3	929.763	6687.43	10773.8	9358.12	7639.99	5933.98	6282.57	9686.97	8849.97	4262.79	6819.48	17390.7	2435.78	6626.37	8847.91	10542.9	8956.22	8088.53	8134.05	9013.33	8542.11	6138.54
5504	N-Benzyloxycarbonylglycine	0.4999			MS2 reverse	251.101	144.304	23388.7	13409.9	22229.7	11466.4	9424.81	15701.1	18946.7	11051.6	12198.3	12769.8	31758	8596.39	20848.7	2716.72	9897.43	210055	226129	227947	171808	231214	43834.7	37547.5	39626.9	46681	42213.5	45748.1
5509	N-(omega)-Hydroxyarginine	0.49265			MS2 reverse	251.138	364.124	9696.92	6486.7	11317.6	3681.07	5639.41	12579.7	7471.74	2431.34	7315.68	6177.48	12865.5	4607.37	17792.9	7469.7	7984.69	25541.8	34710.9	39567.8	20100.9	26500.9	7630.86	6605.32	7886.3	9903.08	8881.64	12177.1
5516			Rivastigmine;3-Hydroxylidocaine;cis-N-Methyl-(S)-7,8,13,14-tetrahydroprotoberberine	-21.8037367254365;-21.8037367254365;12.2857567727835	MS1 mz matched	251.163	34.113	61798	52158.7	73675.1	62643.4	73695.1	70315.2	50844.1	85079.8	67347.1	30448.1	28139.4	21955.8	26201.4	35641.9	23174.2	37720.4	2694.2	29466.6	28832.5	37338.8	24732.5	24986.2	19457.1	17239.4	15020	17257.1
5520			Citronellyl cinnamate;Androstenedione;Androstenedione;Androst-4-ene-3,17-dione;4-Androstene-3,17-dione;17alpha-Methylestradiol;Boldenone;17beta-Boldenone;17beta-Hydroxyandrosta-4,9(11)-dien-3-one;9(11)-Dehydrotestosterone;1-Methylestra-1,3,5(10)-triene-3,17beta-diol;1-Methylestradiol;Canbidivarin;CBDV;5-Androstene-3,17-dione	2.51543292625173;2.51543292625173;2.44589932746439;2.44589932746439;2.44589932746439;2.44589932746439;2.44589932746439;2.44589932746439;2.44589932746439	MS1 mz matched	251.178	142.567	93836.4	68081.3	85215.1	67028.6	66733.3	31352.5	45864.1	46295.5	28155	36105.5	10167.9	12036.2	12700.2	17699	13672.1	20708.7	27838.3	28455	19613.9	14424.8	26373.6	27981.1	26751.8	29763	26659.7	28978.4
5534			Deoxyguanidinoproclavaminic acid;Deoxyguanidinoproclavamite;Deoxyamidinoproclavamite	20.5916	MS1 mz matched	251.25	46.948	8110.4	7048.29	6297.57	8135.08	6911.76	5869.83	8750.3	7032.14	6738.07	4601.16	5575.07	6419.86	8434.43	5573.85	7158.46	6499.47	9226.25	1962.81	1617.29	7960.04	4682.49	5175.69	5215.44	5024.52	4597.66	5085.68
5543	Clopidol	0.41225			MS2 reverse	252.023	246.067	6275.09	2102.24	4204.69	2012.01	1994.16	5648.05	2109.47	2336.39	1225.21	1570.62	5572.34	1131.83	7503.1	1122.97	1187.2	17083.1	13092.7	14817.5	15904	16493.7	5575.85	5027.15	5289.6	4423.21	5435.36	6065.39
5555	Deoxyadenosine	0.9999			MS2 forward	252.109	140.981	332183	319655	54888.4	194019	158468	45036	123569	241895	64248.3	62151	866931	1.30533e+06	802672	1.9217e+06	1.48712e+06	410927	349617	262383	432154	334260	276980	282353	275517	299815	302828	291063
5560	Acetyl Tyrosine Ethyl Ester	0.36395			MS2 reverse	252.117	272.373	2086.58	1397.38	2241.48	1323.52	1623.92	1636.81	1481.62	1401.59	1162.67	1063.23	1572.42	1052.21	1582.83	1483.69	1261.22	9713.27	5915.22	6530.29	4946.35	6702.48	1719.38	1374.02	1773.01	1808.46	1034.96	1732.95
5580			3-Oxohexobarbital	-13.9299	MS1 mz matched	252.267	108.313	9282.13	13810.6	24108.2	54966.7	17840.5	9950.9	20385.8	17608	33542.4	5214.9	1973.58	2068.79	2075.89	4303.43	3351.59	4004.09	12071.9	25591	12406.2	8019.47	4453.48	5713.71	5664.62	5615.17	4574.03	4476.22
5589	Deoxyinosine	0.9992			MS2 forward	253.091	174.821	3969.29	4692.39	2226.8	2306.25	3281.2	1488.43	1792.37	5095.53	1503.46	1390.25	7728.26	9653.02	7668.74	10443.2	19447.7	6262.27	10707.1	8834.93	3359.46	6574.04	4321.82	3263.93	2859.17	2681.58	3476.49	2790.39
5598	Tyr-Ala	0.9882			MS2 forward	253.117	236.184	21939.6	6121.28	15120.9	6332.65	10231.9	22063.7	4913.96	10706	5295.53	4685.32	5827.08	4875.73	10689.1	5188.32	6105.85	9240.81	12734	7033.84	6943.62	7547.96	8144.13	7581.52	7354.85	7372.67	7292.77	7179.45
5615	Heptadecanoic acid	0.8225			MS2 forward	253.251	46.867	4652.39	6002.2	4785.75	4305.49	2867.74	4510.63	4915.35	3026.91	6165.59	5198.5	8419.09	17162.7	14591.7	15810.2	23449.1	6192.58	9600.63	5889.16	4233.77	10769.5	4501.73	4293.77	5769.15	4611.05	3728.99	13636
5639	5-Methoxytryptamine	0.43715			MS2 reverse	254.123	151.147	3845.6	4279.44	2623.74	2669.47	2343.24	3462.74	3670.64	3512.59	3523.39	3402.15	2642.2	1870	2423.04	2409.48	2411.53	10731	4861.36	8223.11	5199.39	10046.1	2516.03	1380	4750.67	4057.67	793.296	4497.82
5646					Unmapped	254.161	320.409	20581.5	921435	2.05607e+06	4.0501e+06	2.81004e+06	1.79201e+06	1.49717e+06	35219.1	1.27878e+06	6.25039e+06	6.04766e+06	4.10389e+06	4.31337e+06	2.88047e+06	3.34749e+06	14008.8	3.20893e+06	1.27499e+06	1.17601e+06	14809.8	2.17004e+06	2.04102e+06	2.09081e+06	1.64244e+06	2.48338e+06	5.42432e+06
5653			Luteolinidin;Pelargonidin;3,5,7-Trihydroxy-2-(4-hydroxyphenyl)benzopyrylium chloride;3,4',5,7-Tetrahydroxyflavylium chloride;Pelargonidin chloride;Pelargonidol chloride;Luteolinidin	22.8575810484789;22.8575810484789;22.8575810484789	MS1 mz matched	254.246	112.377	63215.6	300977	394280	643887	262610	77327.3	261666	38198.3	211883	108051	118748	100822	39895.9	129166	106223	11645.5	15237.1	31166.1	27460	34148.3	21953.7	26408.8	25028.4	22187.1	22347	20249.6
5663	(+)-Catechin	0.4619			MS2 reverse	255.061	344.084	8680.38	6725.61	4536.42	3754.67	4305.26	9496.58	74640	92696.7	6950.97	8106.37	6707	23730.5	8692.77	5681.77	1202.85	16793.4	15480.5	18918.4	12626.3	14653.1	6929.04	6434.96	13325	9446.32	6922.73	7185.72
5665	Daidzein	0.9704			MS2 forward	255.064	47.59	4651.08	2407.61	2329.61	8794.98	3395.09	1999.86	5979.1	3659.74	4160.67	11045.2	2638.9	1505.58	2409.47	11954.7	1755.93	51593.7	8288.07	15253.4	51802.1	12134.6	5628.71	5765.02	6739.7	7535.07	7050.78	7544.82
5667	Pectin (Galacturonic acid)	0.5			MS2 reverse	255.073	177.987	1435.35	1576.23	970.838	1231.3	1080.94	2210.64	1244.95	1994.65	1333.8	1070.19	1016.01	858.476	844.188	1262.36	970.025	2453.66	3087.7	2978.07	2019.56	2338.09	749.156	1119.4	473.34	797.361	1200.49	1288.09
5685	His-Val	0.7369			MS2 forward	255.143	295.387	77235	24836	41098.5	26071.5	37290.2	90357.1	19953	46757.8	27908.5	12765.6	23582.4	22326.3	43742.7	32105.5	28354.2	28303.5	23939	18069	17128.2	26328.5	22483.3	28882.3	23190	23873.2	23856.2	23092.4
5687	Diethyltoluamide	0.4886			MS2 reverse	255.144	350.03	187785	278020	127747	176578	55260.6	69348.3	89292.7	113461	105027	46607.4	27196.4	28713.6	31402.8	80244.1	25959.4	45234.7	18050	54809.7	239473	75702.4	88482.2	94732.9	94950.5	91919.2	77950.3	71519.6
5692	Viloxazine	0.38685			MS2 reverse	255.171	209.74	3797.18	3416.16	3364.72	4034.94	3573.97	3457.07	4342.4	4437.52	4350.09	4904.39	3022.13	2949.77	3124.3	2946.95	2644.57	9419.12	12611.8	8038.13	7180.48	9296.33	5893.54	5215.38	5471.36	5814.98	6103.59	5765.7
5695			Theaspirane;beta-Ionol;7,8-Dehydro-3,4-dihydro-beta-ionol;4,7-Megastigmadien-9-ol;4-(2,6,6-Trimethyl-1-cyclohexen-1-yl)-2-butanone;(E)-2-(2-Octenyl)cyclopentanone;Geranylacetone;(+/-)-[R-(E)]-5-Isopropyl-8-methylnona-6,8-dien-2-one;(3S,6E)-Nerolidol;5-Isopropyl-2-(2-methylpropyl)-2-cyclohexen-1-one;Octahydro-6-isopropyl-2(1H)-naphthalenone;Dihydro-alpha-ionone;Oxidized Latia luciferin	20.2645077522427;20.2645077522427;20.2645077522427;20.2645077522427;20.2645077522427;20.2645077522427;20.2645077522427;20.2645077522427;20.2645077522427;20.2645077522427;20.2645077522427;20.2645077522427;20.0857920831457	MS1 mz matched	255.207	40.0185	79643.3	64169.6	38038.3	59527.4	31971.9	184956	89740.2	248214	297118	124975	9214.52	38472	28566.7	19985.5	45099.2	69345	52356.2	74450.8	48649.3	41898.9	40209.1	35467.3	34356.7	45233.1	40697.4	35851.5
5713	Securinine	0.4979			MS2 reverse	256.068	298.241	1398.78	2269.79	2874.57	877.888	1768.77	5036.75	2794.96	1648.11	719.756	546.606	2796.46	947.139	2031.86	1910.35	1890.13	6226.74	6761.27	4338.85	3363.84	1334.24	1126.49	1500.02	1312.89	1258.59	1379.14	1445.56
5715			Hirsutin;Lomustine;1-(2-Chloroethyl)-3-cyclohexyl-1-nitrosourea	-3.4561637810339;-13.2994069751066	MS1 mz matched	256.08	316.505	27064.4	35904.4	45100.4	36456.1	78321.7	73041.4	56311.4	29644.8	100344	241516	123379	287365	207413	34115.2	145161	27934.3	73033.4	34849.5	41611.7	20574.3	71864.3	60584	64888.7	62690.3	69716.8	67469.4
5719	3-Hydroxyflavone	0.3413			MS2 reverse	256.096	47.613	2734.73	1796.63	2059.36	1864.08	1741.25	1488.81	2639.41	2586.84	1265.54	2172.06	1694.74	2173.67	2043.29	1897.99	3187.7	8109.62	5234.9	6645.55	10169.9	4949.19	649.19	3607.09	2403.91	3379.9	2571.13	2243.96
5732	L-homoserine	0.41045			MS2 reverse	256.153	43.7955	1759.65	4524.94	5670.7	5132.01	4747	2487.96	3471.48	2926.76	3009.96	17473	3846.11	3393.67	3476.01	3652.44	45421.5	28221.7	8041.77	13157.2	20084	27280.7	7293.62	3110.07	7591.6	1664.41	7336.07	2854.55
5734	d-Dethiobiotin	0.6673			MS2 forward	256.165	320.604	1711.32	6776.64	11941.8	25600.2	16965.5	10805	9821.14	1944.96	7868.39	32302.4	34482.5	17438.9	20645.9	16680.2	16914.2	2847.83	18438.5	9295.91	7641.5	9010.81	12758.7	11316.2	11417	9063.02	13061.8	30880.4
5744			(x)-1,2-Propanediol 1-O-b-D-glucopyranoside;Hexadecel;2-trans-Hexadecel;Bombykol	-20.9876802318042;1.25928882914908;1.25928882914908	MS1 mz matched	256.262	36.037	66058.9	70341.8	53377.9	78041.5	65921	111072	89993.2	116029	110902	72144.1	102786	79497.1	70808.6	74459	102003	26913.3	44464.8	35188.2	31973.5	32354.8	7492.3	10565.2	7355.31	6525.44	5545.54	9466.45
5745			Hexadecasphinganine	-13.9058	MS1 mz matched	256.262	137.824	129329	126373	5417.14	6405.41	146434	197044	162860	181866	175136	139201	145403	131712	158315	185384	148061	98607.4	102663	3896.82	106913	122517	92263.4	101151	100098	93288.7	100867	97728.2
5746					Unmapped	256.299	110.245	673084	628413	508183	743345	651837	885350	755147	827668	885774	659270	558755	512436	704984	831569	605429	620225	486582	490357	565754	508706	441192	471178	442759	440378	456708	448265
5747			Phosfolan	15.421	MS1 mz matched	256.299	137.926	122335	131265	97503.3	127595	138482	422907	162663	189730	173082	136547	151305	266960	164660	173569	166630	101682	96161	98110.1	113469	113036	93566.8	101171	100987	95665.3	101081	94846.1
5748			Phosfolan	15.4465	MS1 mz matched	256.299	577.66	156182	145546	126508	164947	148839	203101	249577	198887	234591	184165	133277	131338	220137	166481	138264	155600	172780	130144	144942	152880	132520	109618	164515	110226	99211.8	107492
5771					Unmapped	256.321	26.708	32667.1	29261.1	25819.3	34377.2	30459.2	38003.3	40986.6	42244.7	43184.3	34303	30877.8	32863.9	31523.1	34635.4	30861.9	37215.2	29963.7	30745	32433.5	32220.1	25996.8	25317.8	25957.3	25500.6	25021.6	27381.5
5778			Paraquat dichloride;Methyl viologen;Paraquat dichloride;1,1'-Dimethyl-4,4'-bipyridinium dichloride	-1.57740531400409;-1.56217414028979	MS1 mz matched	257.057	136.168	5353.5	6691.21	5740.84	6426.59	5352.14	5820.3	10343.1	7652.63	4831.01	7263.88	3352.19	5138.18	3799.05	4007.88	4773.3	14685.6	13591.3	826.447	3060.49	9962.57	4625.05	4028.28	4071.78	4077.11	4454.5	3959.08
5779	His-Gly	0.4781			MS2 reverse	257.063	330.165	9544.13	2651.87	6221.97	5569.11	710.636	20539.2	1928.33	1167.04	1414.27	6695.52	4869.6	6595.24	14058.8	1616.98	6146.14	5591.48	6006.39	5863.29	6274.62	4937.06	5122.85	6045.15	5428.16	5334.19	5689.35	5243.67
5781	Harmine	0.4967			MS2 reverse	257.066	250.297	2124.9	2965.11	2161.44	3409.05	9679.47	3835.75	3677.96	2159.37	2825.03	3029.41	150140	169465	53173.5	82010.3	172797	5989.36	1188.85	3364.1	1946.39	2093.19	16567.8	14870	14811.3	16092.2	17822.9	718.988
5785	EDTA	0.4133			MS2 reverse	257.079	42.2485	5284.66	6683.77	6774.12	6189.09	6016.92	12625.2	10785.5	13442.7	10396	9028.7	5258.85	4607.71	5835.91	6153.51	6365.83	14265.2	15484.9	6567.33	15665.6	18352.3	2382.77	3840.35	9449.57	10391.7	9517.39	10204
5786	Hippuric acid, methyl ester	0.4999			MS2 reverse	257.087	155.774	4034.6	2708.8	1808.72	8311.83	1872.29	4851.94	1725.91	1451.34	3464.99	4118.81	4802.29	5015.65	3909.22	5401.17	5936.04	16151.3	5891.66	7554.46	11544.6	11920.2	6184.38	6081.81	5569.06	5932.77	5370.07	6346.09
5792	2'-O-methylcytidine	0.49965			MS2 reverse	257.102	59.4235	7047.17	4193.51	4084.61	5589.98	3958.97	10529.3	5454.62	11479.6	21278.6	11592.6	4724.96	3885.63	8380.87	5663.03	12768.3	15900.7	5283.36	5732.9	8138.11	7004.26	4790.63	4662.58	4535.35	4935.35	4691.48	4846.98
5793			D-Glucuronic acid 1-phosphate;4,4'-Dihydroxy-3,5-dimethoxydihydrostilbene	-12.0385540165333;-16.4161381582453	MS1 mz matched	257.112	355.057	5947.4	10726.8	3463.66	5220.31	36919.8	54781.4	25350.2	7985.98	16714.2	8252.36	93083.7	126806	210661	85226.7	151023	10418	10648.1	19654.3	25032.2	15312	32469.2	29500.7	38232.4	38824.9	44579.3	35755.2
5796	His-His	0.6736			MS2 forward	257.112	140.548	10020.6	12330.5	9570.1	11428.3	10578.2	9121.95	14851.2	12248.3	10019.9	14137.9	13015.2	13205.2	18812.3	16537.6	12409.3	28741.3	28674	32764.1	21538.7	21723.6	25116.4	23742.3	24890.7	26020.8	26416.2	26701
5843	D-Pinitol	0.30895			MS2 reverse	258.094	161.816	10283.2	138130	15889.5	156220	38357	17067	86177.2	67944.6	87246.6	135523	89908.2	175909	60010.8	266018	163276	38518.1	131846	111618	93264.3	42093.1	85773	82619.4	86002	101025	96955.8	96242.6
5845	Glycerophosphocholine	0.9928			MS2 forward	258.108	395.461	5892.5	6192.34	6772.34	5816.89	5699.14	8862.67	7475.66	6789.52	6679.88	7368.53	10652.8	6933.21	11341.3	9530.98	7162.49	27321.8	26528.4	27414.5	26121.7	28590.3	9337.18	9099.2	9466.28	10083.5	10023.4	9600.76
5849	5-Methylcytidine	0.5			MS2 reverse	258.111	146.237	3393.89	3480.74	3536.46	3833.94	3540.64	4396.41	5096.03	4565.53	3246.86	7019.39	6185.77	9206.25	11482.7	5782.53	6347.63	10571	12509.5	12001.4	10141.3	12018.3	17907.9	17727.6	18502.3	18945.4	18532.7	19197.2
5861	Undecanedioic acid	0.3236			MS2 reverse	258.169	149.445	2120.3	2274.77	2425.01	2181.29	2107.49	2535.52	3042.81	668.034	2668.02	2945.96	1239.84	1630.34	1316.71	1322.06	1378.31	5775.92	6901.62	5866.8	5646.37	12047.9	2812.76	2859.6	2761.53	2827.91	2767.97	3179.79
5864	7,8-Dihydro-.alpha.-ionone	0.369			MS2 reverse	258.18	236.656	2986.45	3994.3	2987.66	2624.77	1864.61	2972.66	2815.78	2857.84	2609.95	2558.99	2794.19	2283.95	3191.95	2929.45	2414.03	8697.34	10370.8	9433.01	6309.7	10691.6	3759.53	3267.06	3277.68	3704.88	3334.65	3397.07
5866					Unmapped	258.205	305.536	57803.9	30487.1	58302.6	3496.44	7439.7	60711.2	38962.6	2378.22	26260.9	12176.1	83875.7	7777.73	95595.3	17598.4	21428.6	502544	644595	615319	485267	621697	95921.8	84380.9	83037.8	103840	98156.2	104549
5882	1-Methylpseudouridine	0.8432			MS2 forward	259.096	161.484	5644.08	12314.8	2419.85	14327.2	3739.34	1521.33	7679.28	6385.95	7353	11384.9	9152.83	16217.9	14335.9	24442.1	14636.1	10120.9	15390.8	9831.06	9807.53	4060.09	10772.1	9152.34	9732.12	10503.4	9458.23	10848.1
5883	Ribothymidine	0.6977			MS2 forward	259.091	329.984	8275.08	38872.1	6852.79	39803.4	18896.3	15262.1	33015.7	39897.3	32420.5	43553.5	14203.7	17675.5	15992.8	28696.5	9577.32	10177.6	21164.2	1164.01	10683.7	13724.6	43816.1	33053.8	24916.5	17329.8	16007	18384
5894	Ile-Tyr	0.49725			MS2 reverse	259.143	299.109	1347.8	666.798	1243.21	1739.21	549.587	1252.96	1853.62	1649.54	1651.86	1269.24	1548.07	1168.1	1077.59	1422.52	1334.88	5757.84	7714.57	11144.6	6031.06	4979.8	2004.53	1165.09	953.984	1490.19	1306.83	1587.25
5899	Cycloleucine	0.4668			MS2 reverse	259.164	377.19	6898.47	4388.1	8799.68	3448.38	3114.27	6218.66	7578.65	2277.88	4980.42	449.661	11860.1	2857.04	8291.64	3796.84	4411.36	25360.1	31793.5	36985	23137.7	29005.8	9221.86	7278.63	6423.63	7927.27	8300.75	8972.1
5900	Primaquine	0.7766			MS2 forward	259.169	124.285	10597.9	9998.28	9120.88	11073.5	15500.2	7513.38	14996.6	14232.6	11877.7	20104.9	8253.43	6104.44	14924.3	7924.05	12570.5	12450.2	13388.3	14690	10378.4	14213.2	8913.8	9318.08	8815.93	9420.51	9821.74	8585.77
5907	Metformin	0.4475			MS2 reverse	259.208	305.798	8264.83	4064.53	8007.34	1449.47	1209.47	8976.99	5830.45	3495.06	4108.09	1486.12	11429.7	2182.09	13477.9	2707.11	3545.96	60867.3	73494.1	69594.6	57077	73032.9	12357.7	10229.1	10580	13751.4	11760.6	13365.1
5917			N-Acetyl-b-D-galactosamine;N-Acetyl-D-glucosamine;N-Acetylgalactosamine;Avenic acid B;Beta-N-Acetylglucosamine;N-Acetylmannosamine;N-Acetyl-D-glucosamine;N-Acetylchitosamine;2-Acetamido-2-deoxy-D-glucose;Glcc;N-Acetyl-D-mannosamine;2-Acetamido-2-deoxy-D-mannose;N-Acetyl-D-galactosamine;N-Acetyl-D-chondrosamine;2-Acetamido-2-deoxy-D-galactose;N-Acetylhexosamine;N-Acetyl-D-hexosamine;N-Acetyl-beta-…	-4.23899889736751;-4.23899889736751;-4.23899889736751;-4.23899889736751;-4.23899889736751;-4.23899889736751;-4.07074226367399;-4.07074226367399;-4.07074226367399;-4.07074226367399;-4.07074226367399;-4.07074226367399;-4.07074226367399;-4.07074226367399;-4.	MS1 mz matched	260.051	246.653	49361.6	41554.3	19903.7	39991.3	54767.2	76590	51235.3	111100	53454.2	44344.3	20873	22684.7	73500.4	54915.6	39592.3	25469.3	41622.6	30112.2	54507.8	20832.8	21331.8	22001.3	21052.1	24710.3	28611.6	23213
5918	Kinetin	0.4957			MS2 reverse	260.052	267.772	56629.6	27302.9	18555.9	35525.6	51563.7	66876	28011.7	85543.2	31923.6	23241.3	10575.7	15415.3	37742.9	31014.1	24292.2	37909.7	49893.9	72027.2	53320.1	44952.6	13034.3	15914.7	17216.4	16416.9	5914.13	16974.7
5919			N-Acetyl-b-D-galactosamine;N-Acetyl-D-glucosamine;N-Acetylgalactosamine;Avenic acid B;Beta-N-Acetylglucosamine;N-Acetylmannosamine;N-Acetyl-D-glucosamine;N-Acetylchitosamine;2-Acetamido-2-deoxy-D-glucose;Glcc;N-Acetyl-D-mannosamine;2-Acetamido-2-deoxy-D-mannose;N-Acetyl-D-galactosamine;N-Acetyl-D-chondrosamine;2-Acetamido-2-deoxy-D-galactose;N-Acetylhexosamine;N-Acetyl-D-hexosamine;N-Acetyl-beta-…	-4.23899889736751;-4.23899889736751;-4.23899889736751;-4.23899889736751;-4.23899889736751;-4.23899889736751;-4.07074226367399;-4.07074226367399;-4.07074226367399;-4.07074226367399;-4.07074226367399;-4.07074226367399;-4.07074226367399;-4.07074226367399;-4.	MS1 mz matched	260.052	279.477	2564.81	14668	8959.61	10920.2	17511.6	21717	13906.2	27942.3	14425.4	12891.7	9073.27	12779.3	27364.4	21672.9	16056.8	7069.1	11674.3	5648.15	12297.7	15487	7537.52	10946.8	10482.1	11497.7	11020.7	10111.5
5922	3,7-Dimethyluric acid	0.32305			MS2 reverse	260.074	245.215	38142.9	34117.9	20509.7	37942.4	45367	56084.6	44323.9	81753.8	45040	32764.1	15958.6	18690.9	59528.6	45709.1	33677.9	13611.7	22460.3	15043.6	29111.8	15314.2	15343.6	17974.3	14564.9	19776.9	17762.9	17015.4
5933	Nname,Clomipramine	0.4799			MS2 reverse	260.103	273.667	5574.72	13832.7	3642.9	14507.1	23100.3	4137.03	18469.5	33909.6	18194.4	16034.5	11061.4	19274.4	16119.9	1318.83	21367.4	33273.1	49350.5	63329.7	39106.8	33969.1	6112.83	5916.46	8142.04	8221.48	8369.66	8047.86
5935	Gln-Asn	0.376			MS2 reverse	260.11	257.927	7037.74	1763.45	3609	2655.89	5025.79	11940.9	4975.52	14044	6398.46	4112.98	4270.85	4018.21	18414.9	7840.92	5507.84	4178.52	6147.44	5426.25	6652.22	3811.93	3852.68	3704.56	4949.95	3588.28	4338.01	4903.88
5937	Sumatriptan	0.4813			MS2 reverse	260.123	332.95	51512.2	26020.2	57340.7	8880.51	10393.4	34067.4	30871.6	8287.03	26650.3	11942.2	100447	13971.4	50226.4	21276.7	28792	248949	362600	522708	286005	220877	63248.9	56716.7	61262.4	71643.7	60960.4	76076.5
5947	Ile-Ser	0.4985			MS2 reverse	260.159	270.04	62062.9	17928.9	61642.2	26148.3	37645.2	58136.5	13100.7	25428.5	17996.9	13104.8	27683.5	34320.8	54944.1	28666.4	35980.9	47509.5	11582	14675.4	18225.6	21495.5	27971.6	34639.3	25285.3	28803.4	32238.6	31163.2
5948					Unmapped	260.158	371.1	21037.2	9110.65	37505.3	16332.9	16144.1	10789.3	8447.63	9719.84	10615.3	9400.36	9098.52	8806.86	12252.9	7312.75	15194.6	25225.6	15252.8	14232.9	7153.49	14889.7	12526.3	13854	11685.8	10493.9	12475.8	12688.4
5950	N-Acetyl-D-galactosamine	0.38865			MS2 reverse	260.168	215.519	406.026	677.236	756.193	846.683	1164.42	788.636	1010.26	855.661	743.912	630.622	4854.52	3228.34	1748.51	2558.2	6525.49	1218.86	1445.49	916.702	1043.95	1115.85	2208.95	1465.2	1929.21	1470.09	1792.79	3096.44
5957	Ile-Lys	0.8607			MS2 forward	260.195	344.767	28054.3	10522.3	38683.8	19054.5	21427.8	24579.3	10488.5	12380.9	9575.76	10287.2	13818.6	10600.6	15027.8	19700.1	15730.1	13494.3	6962.73	7158.89	9043.2	8159.77	14892.8	23654.7	15928.7	15764.4	16374.8	15751.1
5966			Fumarycarnitine;Osmaronin;Kokusaginine;Furo(2,3-b)quinoline, 4,6,7-trimethoxy-;Maculosidine;Furo(2,3-b)quinoline, 4,6,8-trimethoxy-;Skimmianine	4.47897404785504;4.47897404785504;-1.30680987578221;-1.30680987578221;-1.30680987578221	MS1 mz matched	260.257	140.866	9923.08	19198.2	18717.7	33535.4	24325.2	5026.69	18560.8	7735.17	14885.6	7935.45	20100.3	21542.5	17395.9	11212.7	23706.4	18676.1	38452.5	30182.9	15765.3	38965.8	3478.31	3156.07	3400.75	3025.8	2989.78	3427.15
5980	Met-Glu	0.30065			MS2 reverse	261.089	202.842	4995.21	5642.57	7498.2	7192.28	17841	8302.47	7448.48	7568.93	7162.58	7179.36	57594.9	73071.5	34005.7	41915.5	51765.2	9104.36	9248.66	12656.5	10671.4	9530.85	9803.85	9860.37	9839.16	10261.3	9993.29	9652.56
6006	Lys-Asn	0.9103			MS2 forward	261.158	210.043	1506.06	1990.33	1368	1302.59	875.98	1790.94	643.8	1494.17	2362.25	2067.73	9865.8	8205.7	5503.84	1982.48	10208.4	4289.05	1696.86	3387.92	869.561	3488.69	1425.46	1081.87	1695.65	1608.12	8222.37	7756.68
6024			Glutamyl-Asparagine;Asparaginyl-Glutamate;	23.057058534296;23.057058534296;	MS1 mz matched	261.242	28.9105	5084.72	4914.07	8591.31	7173.41	1645.1	2282.45	15240.1	3276.42	7945.39	3979.12	14833.8	12280	3370.91	7073.07	20088.8	85581.5	136564	46182.8	85505.5	106079	11571.2	11453.2	11984.4	12188.8	12592.7	12729
6036	O-Phosphotyrosine	0.3917			MS2 reverse	262.052	40.718	8600.69	7849.21	14430.5	9964.42	6987.31	8129.95	11952.8	9858.9	12954.1	13533.4	8063.54	8683.92	7502.65	9820.47	8966.98	2347.31	12338.9	14781.4	1952.42	3650.62	7123.41	7377.13	7147.7	7444.24	6957.54	7181.51
6048	Bupropion	0.36585			MS2 reverse	262.091	369.848	2850.34	4048.76	2399.67	2638.51	2203.93	1837.18	1803.16	2096.55	1837.29	2078.69	3682.85	3190.35	2812.85	4455.15	3397.87	3243.87	4636.65	1744.35	2134.6	1740.35	2229.78	1829.43	2550.07	2548.55	2012.75	2524.93
6062	Ser-Arg	0.9542			MS2 forward	262.149	412.718	28451.5	17662.4	34257.7	29537.5	22688.7	38951.5	19531	10856.6	18341.2	9453.41	13023.8	13684.6	11296	16655.5	14079.3	24179.7	12489.2	14439.7	22053.2	14307	20294.3	39759.3	22253.5	24059.7	21066.3	21441.3
6079	N1-Acetylspermine	0.36135			MS2 reverse	262.264	140.968	421.061	727.504	541.019	902.191	645.133	406.007	575.235	337.466	524.747	655.778	578.844	560.805	709.49	553.877	774.734	807.378	1111.04	843.742	712.517	1871.63	386.721	362.291	432.791	454.621	338.449	303.898
6088	L-Histidinol phosphate	0.3566			MS2 reverse	263.085	184.801	2687.25	1447.38	2538.89	1641.51	2268.07	3512.48	3406.96	1828.24	2806.72	1866.38	5632.72	7115.27	6461.4	5178.72	4763.04	5927.27	4105.99	4808.65	3726.94	4964.69	2339.47	2443.46	2257.41	2777.38	2453.66	2415.21
6090	Phe-Asp	0.49665			MS2 reverse	263.101	228.532	33633	6813.22	28596.4	3816.18	6032.37	18024.4	5531.41	9252.91	8138.36	4760.7	31172.6	50257.9	22168.4	35987.3	38707.2	8628.98	19850.9	15712.8	17682.8	21638.5	13546.6	13824	13119.8	13672.6	14617.8	14516.7
6103	Phe-Pro	0.9696			MS2 forward	263.137	258.899	9108.51	5610.08	7566.11	3845.09	5544.48	18675	3727.99	12258.7	6519.87	3421.83	4465.52	4001.42	17460.3	8645.41	4864.73	11331.7	8310.28	8261.7	8536.51	8612.86	6037.04	6600.79	6331.62	6619.17	6575.07	6899.73
6106	Ile-Met	0.9849			MS2 forward	263.141	174.07	43503.2	8552.38	45259	10388	25909.7	34600.6	18859.7	17601.5	7983.1	5893.77	24275.9	24998.9	117273	13202.3	21197.6	36575.2	34339.4	32355.4	27823.6	14519.8	21286.4	22363.5	20250	22131.1	20899.4	23490.3
6107			Thioxanthine monophosphate;Triethylene glycol diglycidyl ether;Etoglucid	17.6039520866351;11.500273134803	MS1 mz matched	263.145	33.298	36800.8	30266.1	38995.9	38178.3	32531.5	35094.6	44463	31810.6	48487.5	50166.2	14984.4	11184.9	14239.8	10565.5	12217.5	8356.9	18884.3	7632.07	4849.57	7187.06	13805.8	14216.9	15062.5	14092	15136.3	13239
6110	Nortriptyline	0.32535			MS2 reverse	263.173	204.032	4898.62	6961.45	4204.85	2585.36	3227.74	3154.07	4211.64	2953.52	3973.83	2047.94	3893.58	2659.46	1705.62	2499.58	1617.31	2848.98	3047.29	3931.26	2825.62	2853.36	3570.5	2810.49	3035.55	3359.58	3876.34	3326.52
6117	Linoleic acid	0.7621			MS2 forward	263.235	36.2	33549.7	34154.5	14464.1	31339.2	28679.9	46040.8	36373.6	27894	22773.2	34691	48394.3	41576.3	807247	34188.8	130840	406270	131020	279361	389274	459751	38272.9	40082.8	42706.3	46454.6	39623.9	40285.7
6128			Gemcitabine;Gemcitabine	19.9097765348008;19.7664667972854	MS1 mz matched	264.089	337.805	5453.33	26941	5152.41	12158.9	14626.6	6964.49	10486.8	9676.9	9497.98	9868	9797.56	17346.4	19529.2	16916.7	17147.2	20219.5	41438.7	5535.48	18700.4	25452.1	14270.5	13561.6	18712	13488.2	14734.5	13126.5
6129	Tetrahydro-L-biopterin	0.9445			MS2 forward	264.107	160.655	14270.9	15325.2	14791.4	23185.7	14142.9	23420.6	26238.6	32280.5	27685.4	17343.9	4617.83	4531.55	5403.98	3452.27	2554.02	17632.4	20310.6	18525.8	14069.4	12647.2	12742.4	11827.3	13326.3	13852.6	14174.4	13033.2
6136	Indole-3-butyric acid	0.3064			MS2 reverse	264.117	369.024	23598.5	16055.5	23538.1	10704.2	16203.2	11722.7	9920.37	11724.9	12661.1	8728.03	10429.1	9599.93	10058.3	6091.3	15744.9	15092.2	2671.9	12961.1	16350.9	10975.5	9078.14	5875.01	12400	8174.42	6015.55	8334.55
6179					Unmapped	265.026	26.268	151808	137204	119966	158166	121874	184302	185146	195848	205215	136310	120123	119972	161442	154292	109297	117486	85804.3	91414.6	94082.4	92804.7	99960.3	104856	102742	121819	111608	118727
6183	Ala-His	0.31185			MS2 reverse	265.068	144.612	1443.83	1582.06	1738.35	1567.6	1301.51	1839.62	2337.1	2203.63	1879.47	2278.6	1932.37	1640.95	2058.79	1895.3	2041.85	5976.26	5951.99	5306.4	4906.67	4963.8	2393.08	2609.06	2431.8	2261.28	2465.89	2602.95
6190	2'-O-methylinosine	0.49975			MS2 reverse	265.091	337.864	3690.74	2574.62	5371.08	2610.81	1006.57	6259.32	4634.99	2325.13	1478.15	1744.47	6344.17	2857.44	7468.57	2595.4	1201.08	4880.41	8051.74	7687.31	5054.18	6559.66	1704.79	1710.93	2925.52	1860.84	4110.76	4989.96
6192	Thiamine	0.999			MS2 forward	265.112	367.674	4.59438e+06	3.822e+06	6.77326e+06	1.06806e+06	1.86829e+06	7.69498e+06	3.9917e+06	61306.4	3.39942e+06	2.21896e+06	6.34153e+06	2.14615e+06	1.0238e+07	3.74843e+06	3.3507e+06	1.12255e+07	1.7771e+07	2.344e+07	9.18341e+06	1.82953e+07	3.17493e+06	1.62477e+06	2.34171e+06	4.34089e+06	3.83598e+06	4.93347e+06
6194	Alpha-N-Phenylacetyl-L-glutamine	0.8934			MS2 forward	265.115	205.019	4484.24	3670.96	4657.22	2444.43	3163.25	6949.73	5456.05	7415.91	4690.83	3226.64	6588.79	2153.27	8540.69	3375.72	4304.63	9621.65	9855.25	8953.66	8522.26	9097.74	4117.09	4030.67	3833.72	4040.05	3982.88	4075.78
6196	Anisomycin	0.39585			MS2 reverse	265.127	52.426	3601.54	2235.6	7696.93	3091.5	3827.88	4209.55	4207.27	6791.33	1892.97	3031.39	3043.73	3409.66	918.854	3119.07	3286.72	16844.7	10284.2	7870.07	6332.64	7760.4	4168.89	2285.42	1680.96	1582.5	3560.78	2065.66
6201	Phe-Val	0.9946			MS2 forward	265.153	164.726	168970	16703.9	124305	22181.2	70884.8	128618	10751.3	41833.7	13289.4	13215.6	35156.1	31330.5	80495.4	12087.2	19104.7	24753.4	19991	22480.9	17035.3	19977.5	35754.3	37080	34702.8	38356	36624	37528.9
6205	Val-Phe	0.35455			MS2 reverse	265.154	51.909	5677.42	20297.4	3729.93	22132.4	21596.8	4766.99	7622	2335.82	6271.82	12361.4	4683.2	6481.25	4642.26	24489	5238.25	43049.7	28111.6	14254.4	21684.2	24008.2	4194.63	17332.6	6470.83	7658.85	6575.01	4891.26
6222	trans-Vaccenic acid	0.7366			MS2 forward	265.251	50.635	20601.5	29784.5	32290.2	23889	22547.5	12792.3	10930.1	10351.1	10212.5	13498.2	16188.1	53489.9	143537	48391	34036.4	13034.9	41012.3	22987.1	18591	30435.8	15735	21097.8	18049.4	18497.6	21156.5	20273.8
6228			Glutarylglycine;N-Acetylglutamic acid;N-Acetyl-L-glutamate;N-Acetyl-L-glutamic acid;L-2-Amino-6-oxoheptanedioate;L-2-Amino-6-oxopimelate;AminoDHQ;5-Deoxy-5-amino-3-dehydroquinic acid	-3.82146289340767;-3.82146289340767;-3.70245583908089;-3.70245583908089;-3.70245583908089	MS1 mz matched	265.981	356.9	747.067	991.138	1081.57	916.177	1820.04	3949.7	1100.02	963.94	1108.19	1386.1	4576.46	5871.81	14034	8563.7	3242.04	1140.74	1558.6	1729.25	1365.02	1579.42	1939.52	1693.22	2085.77	2064.48	2261.9	2375.59
6234			Cytidine;Cytarabine;gamma-Glutamyl-beta-cyanoalanine;Cytidine;Cytosine arabinoside;Cytarabine;Cytosine-1-beta-D-arabinofuranoside;gamma-Glutamyl-beta-cyanoalanine	-6.25500028496365;-6.25500028496365;-6.25500028496365;-6.17066834505946;-6.17066834505946;-6.17066834505946	MS1 mz matched	266.074	232.823	40167.7	37605.4	25432.6	40830.4	60457.4	194219	87076.7	294055	163816	54316.2	52231.5	46370.3	213378	194678	52842.8	19142.1	21588.4	17014.5	27385.5	9359.75	21163.8	23458.5	22041.9	25521.7	25839.6	25302.3
6242	Indolelactic acid	0.49245			MS2 reverse	266.105	164.785	5760.09	5595.35	6151.49	6661.16	4977.6	3504.54	5810.34	4624.85	7429.3	7026.41	5931.62	5942.37	8193.48	6009.26	7162.7	4453.57	6642.7	5221.92	7066.65	4732.18	4756.1	4260.94	4092.3	4637.78	4832.05	5316.51
6260			UH-301	3.02092	MS1 mz matched	266.185	506.895	11189.6	9489.1	17721.1	4493.38	7190.39	25770.4	24972.2	2804.91	15897	6676.87	26450.7	7672.28	34330.1	14195.8	18179.6	27259.2	39824.7	59553	24018.5	45641	10385.9	8802.85	11060.4	19351.2	16900.1	24510.3
6277	4-Hydroxybenzaldehyde	0.3553			MS2 reverse	267.057	235.153	4077.19	2361.51	4356.35	916.356	5388.59	8393.59	8751.84	13611.9	8433	1663.42	746.371	1198.07	10544	12461.2	919.813	5389.31	847.232	4816.77	578.844	4661.4	861.532	879.693	1196.28	1012.07	844.777	975.431
6284	Sulfapyridine	0.30235			MS2 reverse	267.096	332.15	10876	6251.52	10003.8	4367.41	5022.25	9601.08	8257.16	4589.58	6084.27	9431.64	31151.5	20616.4	11210.7	7468.68	14727.7	37768.9	2865.4	62818.7	37183.7	60381.6	4213.34	14018.6	5496.65	5389.72	4687.62	5295.51
6291	Gly-Gln	0.33855			MS2 reverse	267.107	367.511	121953	106869	162089	36032.2	55585	204042	112567	6093.57	99997.6	78723.8	176874	58646.6	282447	104507	100471	317717	470662	625360	252461	542496	98621.2	46939.3	72059.1	115895	107290	128384
6293	His-Phe	0.4971			MS2 reverse	267.12	336.9	9615.46	4638.73	8614.01	2762.07	3228.19	11082.4	5839.81	3396.49	5155.59	5319.8	23735.2	3166.43	15397.7	4631.92	5044.3	60330.3	51851.6	54611.7	31221.8	54983.1	8287	12800.2	11642.2	19697.9	18738.7	17532.6
6298	Phe-Thr	0.9932			MS2 forward	267.133	198.425	41421.2	5213.99	27491.9	3889.91	21869.6	53482.2	1550.07	27135.3	5088.49	3149.03	5756.13	4577.75	13407.1	13672.8	6606.34	12066.5	10626	15331.9	9224.62	11712	10004.6	9731.82	10091.7	12105.3	10498.4	11303.6
6301	Gly-Lys	0.7939			MS2 forward	267.142	282.599	3936.51	3760.19	3373.93	4138.99	2839.61	4973.23	4375.11	4544.59	5638.58	4584.91	4321.15	3770.55	4942.55	4705.02	3800.81	9221.66	4091.79	7103.34	7099.33	8415.36	1362.6	4073.72	4347.73	4361.81	4335.97	4763.63
6304	Enterodiol	0.41555			MS2 reverse	267.143	259.863	9367.76	2051.91	4882.33	1931.51	3353.36	1703.92	1058.71	1167.28	1272.72	1399.08	2670.28	2122.87	3582.72	2259.07	3035.38	2396.16	4918.31	2940.44	2414.3	1512.32	1208.09	2063.38	1757.73	2237.36	2044.89	1623.24
6307	Leu-Leu	0.4992			MS2 reverse	267.164	350.106	5565.2	7078.52	16777.4	11083	4255.55	10631	12123.7	3570.21	9465.73	45153.3	13722.6	4497.08	12668.1	6214.42	9463.04	16751	39305.2	26711.7	32112.9	26338.9	35377.5	29627.2	31396.8	29785.8	24811.4	37549.6
6309			Ellagic acid;Testololactone;3-Oxo-13,17-secoandrost-4-ene-17,13alpha-lactone;16alpha-Hydroxyandrost-4-ene-3,17-dione;4-Androsten-16alpha-ol-3,17-dione;11beta-Hydroxyandrost-4-ene-3,17-dione;Androst-4-ene-3,17-dione-11beta-ol;4-Androsten-11beta-ol-3,17-dione;19-Hydroxyandrost-4-ene-3,17-dione;19-Hydroxyandrostenedione;19-Oxotestosterone;7alpha-Hydroxyandrost-4-ene-3,17-dione;7alpha-Hydroxyandroste…	1.3236591496828;15.8841410749619;15.8841410749619;15.8841410749619;15.8841410749619;15.8841410749619;15.8841410749619;15.8841410749619;15.8841410749619;15.8841410749619;15.8841410749619;15.8841410749619;15.8841410749619;15.8841410749619;15.8841410749619;15.8841410749619;15.8841410749619	MS1 mz matched	267.173	195.585	19531.9	24965.6	31309.9	30774.6	24533.6	38352.2	62081.2	57959.3	88337.2	118562	33600.2	92806.3	43529.1	66854.1	28479.2	32122.6	18001.4	19656	15354.1	19937.1	26972.5	36226.5	28756.4	38973.9	40657.5	42943.7
6336	Acetyl-L-tyrosine	0.30275			MS2 reverse	268.059	48.9415	4170.05	6894.32	5962.31	5170.53	8030.95	6112.7	7507.09	6214.65	5900.27	6366.13	93387.1	143130	18020.4	33206	107618	7265.84	5018.73	1931.59	5783.68	4181.16	8566.25	10062.1	10945	9776.07	11031.4	9987.76
6342	Adenosine	1			MS2 forward	268.104	166.645	222292	157087	213429	214075	249765	1.13991e+06	438226	1.28806e+06	1.17666e+06	567721	642242	788641	4.66421e+06	1.41945e+06	507422	1.04098e+06	581608	722962	1.29279e+06	585730	391422	377196	387255	410995	397837	406332
6355			Elaeocarpidine;Auramine	-1.8714430884357;-1.8714430884357	MS1 mz matched	268.176	445.766	161280	121039	154908	16464.7	39551.2	211539	123899	4010.09	98794.8	44990.2	249851	47184.2	247867	79127.7	72818	711494	695217	971038	625093	817250	162864	111976	141172	221331	178953	247958
6363			Neostigmine;Neostigmine	-11.1961270358529;-11.1961270358529	MS1 mz matched	268.262	110.266	82692.7	172052	354518	587568	200513	106741	276722	43279.4	219818	57801.1	45903.6	38688.2	33899.2	48862.2	48175.9	15262.5	48737.7	101227	68209.7	61612.5	88200.5	44758.8	42343.2	35417	31723.4	29002.9
6374	4-Pyridinecarboxylic acid	0.4131			MS2 reverse	269.058	312.812	1755.33	37093.2	2217.97	15483	10949.8	1938.18	33296.2	17282.6	16748	16194.3	3699.47	9263.22	3176.3	18031.9	9108.07	7373.61	7341.94	10328.1	7208.84	7372.65	2771.86	2217.87	2281.48	2412.03	2416.92	3322.15
6378	Inosine	0.9996			MS2 forward	269.087	210.581	5722.01	2768.53	6229.05	4210.01	4424.44	20312	11244.3	16512.6	20674.1	17964.7	2645.81	3297.55	82532.4	5495.14	3405.65	3048.04	13651.6	2971.35	25976.2	5058.89	10668.5	8466.71	9513.09	9120.17	9819.77	10715.5
6379	Phe-Cys	0.4831			MS2 reverse	269.095	256.518	1445.02	2338.93	966.952	2644.61	6457.91	1429.21	5193.2	2061.59	1197.05	939.004	1039.74	2169.04	1822.15	947.919	2028.86	3340.65	3920.45	4729.52	3108.13	4210.59	1739.88	1400.48	1808.91	1859.55	1811.25	1826.5
6391			Garcinia acid;cis-1,2-Diphenylcyclobutane;2,4-Diphenyl-1-butene;trans-1,2-Diphenylcyclobutane	14.8950451873275;3.84384015005456;3.84384015005456;3.84384015005456	MS1 mz matched	269.149	388.494	30711.5	18478.8	33233.9	11112.9	15062.1	48915	38364.1	16114	18821	11401.6	100498	11177	42990.6	19012.9	19286	172248	161748	272872	174772	192632	56438.1	36372.2	44569.6	56567.7	54138.6	48218.4
6392	His-Leu	0.39515			MS2 reverse	269.159	425.755	16880.4	23117.2	25290.1	40621.1	12862.2	13832	8143.08	3840.57	8555.82	5287.99	6589.49	8452.99	8498.16	14768.9	12306.6	13755.3	4782.31	5887.41	11694.3	10675.7	13735.8	17192.4	14089.3	13715.9	15123.9	14599.7
6393	His-Ile	0.9891			MS2 forward	269.159	279.971	67306.3	17103.4	47748.8	18855.4	33742.5	64576.5	8238.75	32863.7	13103.1	8132.38	23206.9	23456.3	29967.4	33061.3	28462.3	22637.6	3855.86	12158	10568.1	14914.1	25457.9	29304.4	25703.9	25739.5	26047.1	25316.1
6397			Citronellyl cinnamate;Androstenedione;Androstenedione;Androst-4-ene-3,17-dione;4-Androstene-3,17-dione;17alpha-Methylestradiol;Boldenone;17beta-Boldenone;17beta-Hydroxyandrosta-4,9(11)-dien-3-one;9(11)-Dehydrotestosterone;1-Methylestra-1,3,5(10)-triene-3,17beta-diol;1-Methylestradiol;Canbidivarin;CBDV;5-Androstene-3,17-dione	2.51543292625173;2.51543292625173;2.44589932746439;2.44589932746439;2.44589932746439;2.44589932746439;2.44589932746439;2.44589932746439;2.44589932746439	MS1 mz matched	269.189	142.653	171365	123173	152403	120257	114141	56313.7	80729.6	81381.6	49468.7	105807	24790.8	17852.5	20874.5	38793	20520.4	47972	68737.3	72086.3	43803.7	24292.4	53614.7	78318.9	53962.8	56400.7	52004.3	53094.6
6399			DHAP(6:0);	-22.7836755147618;	MS1 mz matched	269.195	53.1895	28800.8	16127.4	51153.8	16538	17613.8	11625.2	12160.4	20066.5	12371.8	10203.9	26607.7	11072.7	10570.6	12173	909739	38400.5	43367	28699.6	12259.9	89588.8	44430.1	41957.4	41805	47611.9	42377.1	61701
6420	N-Desmethyldiazepam (Nordazepam)	0.32695			MS2 reverse	270.057	409.809	4887.03	4027.23	4817.64	3051.16	3290.19	5890.02	4615.2	2935.51	3864.94	3439.79	6130.88	1193.99	1059.88	3278.64	3266.84	8506.97	9579.97	12126.4	8625.58	8164.18	3790.2	4418.93	3971.31	4646.2	4502.43	5767.65
6434	1,2,3-Benzenetriol	0.4854			MS2 reverse	270.097	111.111	2151.51	1898.71	2155.64	2463.09	2407.15	12130	2622.11	11511.3	5799.41	2834.65	14426.7	14166.5	13277.4	11401	12500.9	6017.03	5311.31	6389.7	4732.29	5289.14	3154.19	3052.05	3119.95	3304.99	3314.68	3208.47
6436	Lycorine	0.3431			MS2 reverse	270.108	246.278	4812.26	4633.36	2419.04	3990.72	3698.19	5627.46	5002.23	7606.38	4934.18	4449.93	2903.26	3565.46	7034.74	3349.58	3387.09	4378.64	2419.94	4399.98	6231.34	4494.83	3345.51	3373.01	3560.55	3791.27	2468.84	3546.85
6442	Propoxur	0.4421			MS2 reverse	270.128	292.366	10497.1	13172.8	9286.12	15442.2	8341.98	9599.47	13454.9	7365.4	11942.5	10785.3	11263.4	9444.21	9891.55	9276.25	10544.1	27273.5	28632.1	25549.5	20137.9	23440.6	15833.1	15237.3	14535.6	14353.2	15268.3	21815.2
6445	Lys-Thr	0.4979			MS2 reverse	270.147	264.372	3789.8	1826.45	4609.15	2197.67	2062.15	3449.27	3284.99	2359.39	3095.14	2758.12	5362.24	2070.29	4729.5	3168.24	2428.4	22095.7	21414.9	25872.4	19064	24617.4	6138.69	5581.95	5880.6	5606.66	4745.36	5347.78
6451	Melamine	0.48065			MS2 reverse	270.168	179.855	3589.62	4189.03	3000.35	3305.54	2837.2	3911.34	4370.26	5942.78	3861.81	3246.28	5157.06	5209.18	5276.53	6132.58	3571.87	9690.96	7877.56	6211.34	7202.03	7649.27	7304.63	7150.52	7162.82	6933.09	7549.12	7182.05
6468			Sulfamethoxazole N4-hydroxylamine;5-Hydroxysulfamethoxazole;sulfamethoxazole hydroxylamine;Capsi-amide;N-(13-Methyltetradecyl)acetamide;CAP-A	2.46586229061102;2.46586229061102;2.46586229061102;21.4058726513952	MS1 mz matched	270.278	43.6305	6604.71	18994.2	9194.96	25373.4	12515.2	11993.3	12917	4757.75	13676.5	10207.7	216008	238612	93472.5	14620.6	134148	11985.8	42545.9	19512.3	11688.6	12561	12080.1	11868.3	11760.8	12059.8	10238	9913.52
6469			Sulfamethoxazole N4-hydroxylamine;5-Hydroxysulfamethoxazole;sulfamethoxazole hydroxylamine;Capsi-amide;N-(13-Methyltetradecyl)acetamide;CAP-A	1.54599167415092;1.54599167415092;1.54599167415092;20.485984612619	MS1 mz matched	270.277	135.351	8361.96	6994.93	10694.9	13008.2	7068.89	3982.04	12452.9	3964.98	10872.8	5010.75	3725.86	3074.6	3269.37	3416.73	3577.63	5466.74	9269.64	25916	5626.12	10208.1	7322.99	9645.36	6612.04	6080.96	7812.44	4722.19
6478	Apigenin	0.5			MS2 reverse	271.058	44.257	2705.68	2166.16	6108.34	2294.24	6043.01	6029.21	684.764	985.28	8140.22	1108.01	7692.95	6828.22	1804.29	2512.71	9941.98	21523	9978.52	11882.6	23830.6	10608.2	6145.3	6445.6	1688.41	1170.32	6483.65	1520.87
6480	D-Galactarate	0.41805			MS2 reverse	271.073	234.778	2355.97	5966.58	3706.1	3728.83	3230.05	4230.32	3374.35	3339.14	2874.26	4928.21	5776.85	7583.71	12828.5	4605.84	4919.38	5541.16	4761.96	4658.17	5237.67	5728.81	4663.98	3122.2	4227.64	3257.94	3332.63	3236.51
6490	Tolbutamide	0.4113			MS2 reverse	271.109	188.545	3414.16	3026.39	2917.93	1865.86	2114.73	3290.62	2663.19	2737.03	2038.53	2642.72	3439.47	3125.67	3861.95	3763.17	3552.4	16399.6	9546.22	12765.5	17101.1	9546.26	4156.57	3791.01	4131.67	3847.72	1808.6	4262.32
6506			D-Glucaric acid;Glucaric acid;Galactaric acid;Calcium glycerophosphate;Calcium beta-glycerophosphate	-18.0832859044235;-18.0832859044235;-18.0832859044235;-3.80706190948013	MS1 mz matched	271.164	380.954	40978.8	24509.7	55346.7	3619.35	8983.9	34060.8	33197.5	4253.55	23213.5	10463.3	89796.1	8544.3	47270.5	16393	21265.4	205297	306777	333532	242679	214119	54861.4	40394.1	47071.9	60725.8	59861.3	75776.1
6512	Androstanedione	0.35335			MS2 reverse	271.204	48.518	25473.9	25439.4	22978	32923.7	49411.1	17631.3	58136.7	39090.2	21821	19902.6	28590.9	30761.9	26104.3	34725.4	19441.2	24246.8	55616.6	23413.1	22056.2	20519.8	16671.7	25969.4	24789.5	28512.2	26326.3	27691.8
6530	Nicorandil	0.45045			MS2 reverse	272.093	324.087	3355.49	10411.6	2457.74	4610.36	3503	3811.63	4649	3910.24	6537.11	7578.02	4528.13	5607.87	15164.7	8311.87	5256.42	7981.64	3232.68	6867.24	7786.38	8941.79	8879.7	8502.21	10682.5	7564.4	9072.54	10109.5
6535	5,2'-O-dimethylcytidine	0.999			MS2 forward	272.123	133.603	5089.04	6402.57	5741.38	4981.25	5922.56	4116.12	2222.82	4014.14	3798.01	2891.57	14846.8	19283.9	18254.1	10551.6	10125.5	9138.91	5509.01	12075.7	8491.25	8872.69	6455.2	6696.74	7121.81	6836.51	6665.99	6911.95
6549	Pro-Arg	0.8783			MS2 forward	272.168	380.932	9707.88	6470.62	12740.7	6233.28	5858.68	9452.07	7912.47	4675.01	6826.28	4084.37	13286.1	3469.87	8581.04	5208.47	5406.98	26680.8	36204	37730.2	26838.4	26677	9968.48	8664.78	8490.31	10483.1	10883.5	12062.3
6592	Phenylacetic acid	0.49835			MS2 reverse	273.118	246.254	1847.31	1694.21	3082.37	2855.45	1478.26	2172.45	3229.26	1711.25	2353.08	8170.26	1995.05	1491.27	2301.56	1901.23	2960.52	5478.29	8412.18	5894.23	6428.63	5839.69	6131.4	5705	5400.07	6386.49	6215.32	6753.61
6595			Clausine L;Methyl 6-methoxy-9H-carbazole-3-carboxylate;Ketorolac;Mukonine;Pranoprofen;1-Hydroxy-3-methoxy-10-methylacridone;1,6-Dimethoxy-9H-carbazole-3-carboxaldehyde;Ketorolac;3-Methoxy-8,9-methylenedioxy-3,4-dihydrophenthridine;3-Methoxy-3,4-dihydro-[1,3]-dioxolo-[4,5-j]-phenthridine;(E)-1-Methoxy-4-[2-(4-nitrophenyl)ethenyl]benzene;(E)-Methoxy-4'-nitrostilbene;alpha-(p-Methoxyphenyl)-4-pyridi…	-17.8106085463935;-17.8106085463935;-17.8106085463935;-17.8106085463935;-17.8106085463935;-17.8106085463935;-17.8106085463935;-17.6408672249499;-17.6408672249499;-17.6408672249499;-17.6408672249499	MS1 mz matched	273.123	53.131	12616.9	9217.67	11073	10089.7	7941.35	6610.67	10250.5	8916.01	7363.18	7072.18	10228.7	6906.37	10059.7	7680.59	7326.07	272925	272418	284283	328819	382665	36646.5	66146.5	38654.5	65368.2	39000.7	52211.5
6616	3alpha-Hydroxy-5alpha-androstan-17-one (Androsterone)	0.3764			MS2 reverse	273.219	149.505	22451.7	11632.4	27024.2	19503.2	20652.6	13867.9	24155.1	24408.4	16894.9	23793	11316.4	11683.7	27995.4	17654.2	16470.5	35592.8	33231.1	34292.5	26910.3	4994.2	19798.3	18923.3	5425.01	10741.6	6916.19	19937.3
6617	5.alpha.-Androstan-17.beta.-ol-3-one	0.3601			MS2 reverse	273.22	111.616	7037.18	6707.15	6997.06	7794.85	6734.58	8481.32	8989.52	8203.16	9619.06	8578.57	5753.3	5226.02	15533.4	5912.94	5522.36	12213.9	12818.4	13430.8	13101.7	5497.37	6500.24	7043.35	6967.71	6017.22	5577.79	6142.94
6625	Geranylgeraniol	0.7789			MS2 forward	273.258	114.602	17472.3	26051.1	28613.4	48481.5	23391.9	20926.9	35814.5	12794.7	33166.4	18895.7	15488.4	9887.18	17114.3	16931.8	10272.5	4385.96	5594.74	12616.2	5584.46	5005.98	15588.5	5542.25	5853.21	6080.94	5734.19	6034.06
6639	5-Hydroxymethylcytidine	0.9849			MS2 forward	274.102	210.545	1485.2	1304.05	1336.3	1664.78	1409.25	1937	1718.52	1937.18	1477.35	4617.21	8544.1	7908.57	5368.67	6275.41	7521.88	7735.29	3111.92	4320.08	3541.74	3452.62	4976.38	4628.31	4470.79	5180.18	5344.93	6006.69
6642	Dihydro-4,4-dimethyl-2,3-furandione	0.4673			MS2 reverse	274.122	166.867	2307.74	11319.8	4186.96	14293.3	4577.97	2982.53	8985.81	6469.37	8066.88	20934.5	9006.86	14140.4	8501.29	24194.9	14792.5	5137.33	18571.3	10751.6	9498.59	6046.56	28650.6	26073.2	27011.6	28447.5	27920	31275.2
6650	His-Thr	0.36505			MS2 reverse	274.149	398.27	3442.23	3341.57	3816.07	3850.62	2823.45	4272.84	3937.25	1887.69	3468.43	4225.65	5924.85	3884.11	2738.88	3021.02	3236.61	7418.63	6543.06	6419.13	4899.01	5811.32	3148.47	3356.92	3987.99	3794.9	3975.81	4759.07
6659	Altretamine	0.44425			MS2 reverse	274.182	179.49	17172.4	21536	21157.3	22176	16047.9	4782.8	11201.2	3267.33	6151.75	5733.74	8348.7	12097	9295.28	11885.3	12592.1	9647.02	12396.5	19836.6	7568.15	6351.4	19994.3	19255.7	17478.9	19213.1	16449.9	16036.1
6660	Arg-Val	0.9218			MS2 forward	274.185	369.772	29086.2	19216.6	26083.8	26963.2	26782.3	44329.4	21897.4	24561.9	23567.3	19065	28513.3	37802.7	37729	54711.7	43652	18689.2	10353.5	10386.7	17576.2	10616.7	21937.2	25488.8	27068.6	24100.5	23220	27853.4
6662	Val-Arg	0.9768			MS2 forward	274.185	348.6	76356.1	29101.9	67108.4	45594.4	36551.2	60225.9	26633.8	23079.2	25829.6	18892	14653.3	9023.71	24698.4	18390.2	15101.2	35755.4	11641.2	10986.9	20177.2	18521.8	22094.3	44469.6	24057	30463.3	25637.5	21849.5
6663	Lys-Lys	0.49255			MS2 reverse	274.2	332.205	4059.8	2901.1	3103.36	3695.85	3142.34	3645	3993.16	2822.36	2857.12	2930.84	5340.87	2399.68	5132.46	4079.94	3771.31	16240.8	15954	18898.9	16901.2	20512.8	4397.27	3613.91	3620.97	6576.3	4434.4	5855.74
6671	Palmitic acid	0.3967			MS2 reverse	274.273	61.0455	194972	123753	89027	109935	140039	251588	211829	149130	273687	131500	144786	403648	296821	132846	103552	326989	156224	134264	88853.5	129351	12014.7	9351.82	9596.48	11601	11749.1	12100
6673			Hexadecasphinganine	-13.9058	MS1 mz matched	274.272	137.628	31876.5	33282	70843.1	117139	42480.7	17077.3	72669.4	19697.1	92577.7	24811.5	6488.42	6297.33	5513.89	9097.01	6274.46	14481	13109.4	22652.4	10695	17986.5	19660.5	21122.3	19061.6	16323.8	13600.2	14205.6
6683	Asp-Pro	0.6947			MS2 forward	275.058	199.685	1537.54	1608.64	983.086	1282.42	1231.39	1802.87	1809.37	2027.44	1665.64	1714.87	1823.85	1936.03	6035.28	2958.01	1576.68	4942.97	1078.37	849.666	1318.69	641.038	606.431	492.045	1959.17	2044.35	1848.03	1937.51
6685			Deoxyinosine;Nebularine;Nebularine;Purine riboside;N-D-Ribosylpurine;Deoxyinosine;N-D-Ribosylpurine;Purine nucleoside;Purine ribonucleoside;5'-Deoxyinosine	4.54250001633959;4.54250001633959;4.36359193425603;4.36359193425603;4.36359193425603;4.36359193425603	MS1 mz matched	275.074	175.128	71689.8	112414	24201.8	28414.4	38415.4	20194.5	45923.5	60885	27976.9	39333	78604.1	145680	101364	129638	177349	8094.22	40842.9	11583.8	21090.4	8572.1	52104.6	49568.1	48789.4	64039.3	55747.8	55411.9
6687	Phloretin	0.4958			MS2 reverse	275.091	162.5	1304.39	2191.68	2218.88	2500.77	1563.02	1351.24	2519.9	1769.88	1733.95	1238.12	493.245	2483.94	2074.51	3685.82	2766.84	3598.85	1169.76	5564.56	3043.29	3637.61	6940.22	551.3	7396.86	7488.88	10764.8	9381.6
6688	2-Methyl-3-hydroxybutyric acid	0.44705			MS2 reverse	275.095	326.557	3165.1	4331.44	9143.03	5650.15	6479.05	28321.5	10855.4	4297.46	7268.11	52717.7	17055.5	30316.7	267416	9639.69	17751.9	5642.66	24466.9	5904.1	5734.97	5261.53	38274.4	34496.8	34986	37871.9	38329.2	47384.1
6691	Anthranilic acid	0.32135			MS2 reverse	275.105	349.07	2990	2284.04	1435.79	1866.58	1506.88	2142.01	2742.09	4394.95	2260.25	1459.28	2233.75	1573.87	5409.59	2977.62	3299.33	7936.49	2007.84	3628.72	3572.88	4969.1	2307.46	2597.86	2624.88	2924.65	2205.82	2763.51
6694			D-Glucuronic acid 1-phosphate;4,4'-Dihydroxy-3,5-dimethoxydihydrostilbene	-12.0385540165333;-16.4161381582453	MS1 mz matched	275.123	355.232	5401.47	16753.5	9982.11	14495.9	141945	230577	86500.9	6896.01	57028.5	20948.6	362862	538573	879528	326788	647101	18168.5	20090.8	51655.7	44079.1	29585.9	121940	106057	143411	159307	174480	141439
6699	3-methylcytidine	0.49975			MS2 reverse	275.133	398.62	2277.76	3821.55	5501.27	4736.36	7720.6	84480.9	20311.3	5137.06	15335	6321.6	6433.22	12458.5	305583	40331.4	10464.8	6846.22	6473.46	7558.91	8514.93	7944.73	15563	14566.4	14747	30360.7	16285	15835.7
6700			Imazamethabenz;N2-Succinyl-L-arginine;(2S)-2-(3-Carboxypropanoylamino)-5-(diaminomethylideneamino)pentanoic acid	4.58721047238209;19.3340548947698	MS1 mz matched	275.138	267.635	10662.6	6177.69	10162.2	2525.23	3549.09	13150	8520.4	1666.76	6148.28	3168.24	14527	6950.91	17852.2	6888.94	3349.2	87858.5	99795.6	102112	84926.3	99734.5	17427	16516.7	16469.6	18421	17471.9	20051.6
6705	.gamma.-L-Glu-.epsilon.-L-Lys	0.6876			MS2 forward	275.149	243.064	1231.46	1450.55	2169.62	1689.12	6684.63	2175.68	1905.94	1611.19	1494.99	4323.72	69254.2	79572.7	22845.6	36599.5	78043.8	3726.25	4069.36	3891.01	3053.17	2626.37	8329.61	7879.27	7865.52	8467.4	9775.14	10130.2
6707	Ser-Lys	0.7965			MS2 forward	275.169	435.228	11183.6	6637.01	13676.9	9252.16	8590.96	11716.5	6009.42	5465.98	5185.07	5189.19	5905.61	4453.44	5522.9	9353.14	1328.87	11041.5	4294.74	6756.76	8569.41	6156.2	5696.57	17132.4	8978.2	9578.44	8268.35	7826.41
6747	gamma-L-Glutamyl-L-glutamic acid	0.3015			MS2 reverse	276.097	326.69	5162.65	4391	7718.37	4943.76	4224.65	4518.24	6496.73	3148.97	2342.19	30692.8	3221.58	4481.55	33385.3	8597.43	4260.38	7883.99	14860.7	8835.33	8406.59	11841.5	14897.5	15183	16192.9	16346.4	17166	22239.9
6752	Acetomenaphthone	0.49275			MS2 reverse	276.124	354.991	4876.65	18828.4	6821.7	39743.7	19505.8	23014.5	11402.5	4736.68	13192.2	12876.6	45905.3	54250.5	74048.3	37416.9	65850.3	5306.02	8204.72	8181.62	6205.62	9683.12	28912.7	25121.4	24491.9	22356.3	30559.8	23759.5
6758			Epsilon-(gamma-Glutamyl)-lysine;L-a-glutamyl-L-Lysine;	-17.7188199063922;-17.7188199063922;	MS1 mz matched	276.143	376.841	6489.84	34071.8	35357.9	58689.8	93010	26610.7	33256.7	13801.9	27895.5	64261.2	228229	275906	87113.3	179446	195112	8890.03	78971.3	41750.6	20744.4	13781.2	104465	97155.8	113658	82127.2	108622	127895
6763	Thr-Arg	0.8674			MS2 forward	276.165	395.53	72869.7	26447.3	103966	49316.9	66710.8	82010.6	32557.2	21226.4	25927.3	20293.2	22949.6	22657.2	34620.4	35408	30919.3	45486.1	18321.9	22743.3	36392.9	24188.2	33994.9	84220.2	41628	49434.2	45407.2	51011.1
6793			Dyphylline;Dyphylline;Diprophylline	5.88347558195523;5.90315287403409	MS1 mz matched	277.089	303.274	9429.9	17382.3	5595.9	8915.7	11295.6	351695	60957.3	16782.3	41854.3	12929.8	19937.8	9752.69	2.07471e+06	26290	15078.9	11510.5	9330.31	11069.1	16973.7	22227	42774.4	53287	53977.4	84180.9	55715.2	58556.2
6828	Stearidonic Acid	0.8375			MS2 forward	277.215	134.344	26631.3	27319.3	47626.7	42241.9	26158.7	33269.3	55880.6	46920.7	123216	98401.1	16398.7	13512.1	23056	20721.3	18745.3	302744	254545	278611	510080	456706	74047.1	86913.7	65745.7	142421	72083.4	74464.4
6839	1-Deoxy-D-xylulose 5-phosphate	0.4137			MS2 reverse	278.041	366.151	725.497	713.581	1005.39	363.536	543.263	1198.34	937.977	343.813	878.114	436.727	2070.65	568.015	2120.14	800.115	685.58	3187.76	2764.62	2791.64	2694.57	2672.07	1438.56	1307.54	1548.93	1440.07	1678.92	1799.52
6857	Pro-Tyr	0.49995			MS2 reverse	278.132	355.403	4822.8	11723.6	7002.3	21703.4	5016.71	2719.9	6612.47	7682.01	3970.94	9139.62	6022.58	3969.06	3140.01	14974.6	7054.99	1983.48	23749.2	6907.32	4107.28	3743.1	21569.5	24121.8	21445.9	18413.1	24600.9	21903.7
6906	Tyr-Asp	0.48045			MS2 reverse	279.091	206.432	41443.6	67161.1	34122.6	71593.1	36609.6	68445.4	95030.1	59804.4	59704.6	45232.3	54798.5	42564.8	43361.3	78564.8	46888.9	31674.6	34435.6	27302.2	34512.9	33005.4	30266.5	29431.9	45526.2	33059.1	33450.1	31292.6
6927					Unmapped	279.119	26.554	41645.8	36366.5	32726.9	41648.1	37190.4	48614.4	50365.2	50460.5	51224.4	42709.4	39708.7	34965.1	38422.2	42303.6	40786.9	45956.7	38237.2	40222.2	40101.3	44261.2	32996.1	32083.3	31007.5	34269.9	33847.5	32920.4
6930	Tyr-Pro	0.8018			MS2 forward	279.133	256.522	21258.2	26176.6	26509.7	25115	10988.1	36326.1	27689.7	20428.4	30147.8	23026.7	19904.6	12225.6	18617.2	13990.9	11570.5	28290.5	20914.9	21601.3	24987.8	20746.2	11902.5	12858.1	18833.5	15096.8	15237.8	12956.6
6931			Pentoxifylline;N-Benzoyl-D-arginine;Pentoxifylline	10.4289997841839;10.3948437089007;10.3948437089007	MS1 mz matched	279.141	45.7735	119058	98754.2	135449	128892	90382.2	117141	171300	119260	173332	202263	95389.8	102264	47826.8	64594.3	80979.4	23339.5	16028.2	15874.6	18023.4	19142.3	73688.5	76416.4	70537.3	73048.4	70589.8	88291.4
6932	Leu-Phe	0.8069			MS2 forward	279.168	155.894	200248	52180.5	160774	60366.7	124611	143689	57725.1	47769.1	60233.3	58503.9	117506	104560	312019	42160	124911	140712	65690.9	67739.8	28895.9	68359.3	81896.8	72533.9	78573.4	84415.4	80217.1	83359.9
6933			Triprolidine;	-4.66858847751896;	MS1 mz matched	279.185	26.5355	45495.3	38811.8	32493.9	46326.7	39456.3	47579.3	52273.8	54456.3	56714	48991.4	41043.7	38169.6	42374.5	45440.5	36735.9	48804.5	36482.9	36932.6	42525.5	44164.7	34283.3	31340.2	32293.6	32263.8	30678.3	31577.3
6940	all cis-(6,9,12)-Linolenic acid	0.7177			MS2 forward	279.23	234.938	47344	5889.97	5167.18	5287.58	3490.34	62910.6	60293.2	63110	62811.1	5591.79	5227.39	3709.97	5474.67	55528.1	3604.38	22654.6	19023.1	11343.6	20620.8	27466.4	6868.95	8489.63	8132.49	6400.49	6170.03	7917.89
6943	alpha-Linolenic acid	0.9166			MS2 forward	279.23	87.4405	59462.9	50784.5	40707.6	61362.8	53551.8	82648.2	69502.5	80574.4	76606.8	68565.4	50702.3	45553	62257.7	64818.8	47017.6	50967	55661.2	42609.8	52841.3	74853.2	44552.3	42313.4	40759.1	41955.1	39635.5	40609.6
6953	3'-O-methylcytidine	0.4996			MS2 reverse	280.091	374	33674.2	23548.3	13286	23298.9	24439.9	26840.5	59704.7	40939.8	53203.4	35134.8	58904.5	35414	31994.9	43921.3	29878.5	22420.2	46226.4	33534	39329	28882.9	35022.7	30985.2	45371.4	40209.4	27185.5	49288.1
6975			Hexadecenal;(??)-2-Dodecylcyclobutanone;3-Methylcyclopentadecanone;Hexadecel;2-trans-Hexadecel;Bombykol	-19.5844627001391;-19.5844627001391;-19.5844627001391;-19.7288583246082;-19.7288583246082	MS1 mz matched	280.262	109.915	15159.8	49767.1	59633.6	192160	52934.2	17732.7	69929.8	10065.1	21897.5	25548.4	22863.9	19108.1	27149.5	28158.4	28388.6	41310.7	150859	222197	169806	157167	7069.91	5758.24	6050.64	5600.86	5267.65	8593.37
6978			(x)-1,2-Propanediol 1-O-b-D-glucopyranoside;Hexadecel;2-trans-Hexadecel;Bombykol	-20.9876802318042;1.25928882914908;1.25928882914908	MS1 mz matched	280.261	36.226	51085.8	62922.9	49149.4	61504.3	57943.7	72311	79402.1	78842.8	90488.4	50472.2	70295.9	58050.7	56941.6	74348.5	79901.2	38885.6	41235.9	39591.4	34938	41160.7	13310	11016.2	12804.2	13349.9	11444.9	13172.6
6981			Acrylic acid-2-acrylamido-2-methyl propane sulfonic acid copolymer;	3.58025133355896;	MS1 mz matched	280.31	37.8245	19876.7	16594.8	2004.09	17812.7	15246.1	25904.2	24019.8	24120.8	26077.9	19185.9	22409.4	16787.4	23543.6	16772.3	17561.8	16524.7	16098.5	16219.2	17027.1	24174.8	7028.15	5132.69	5808.78	5536.19	5454.06	425.507
6988	3'-O-methyluridine	0.49305			MS2 reverse	281.074	278.702	1824.7	1926.58	2101.09	1525.35	2249.2	1780.92	2015.37	3160.77	1745.35	2228.84	2073.28	793.296	1981.82	5799.64	675.846	965.999	4181.16	6711.34	5362.49	5077.91	1975.26	1964.15	969.736	719.456	1697.27	2013
6995			Zingiberene;gamma-Muurolene;Sesquisabinene;alpha-Panasinsene;(-)-3,5-Cadinadiene;Aristolene;alpha-Guaiene;beta-Bisabolene;beta-Caryophyllene;delta-Patchoulene;Sesquithujene;beta-Bulnesene;beta-Humulene;(4alpha,5beta,6alpha,7alpha,10alpha)-1-Aromadendrene;alpha-Farnesene;(4alpha,10alpha)-1(5),6-Guaiadiene;alpha-Cadinene;beta-Selinene;(1beta,4alpha,5beta,6alpha,7alpha)-9-Aromadendrene;beta-Sesquiph…	-8.8193319724703;-8.8193319724703;-8.8193319724703;-8.8193319724703;-8.8193319724703;-8.8193319724703;-8.8193319724703;-8.8193319724703;-8.8193319724703;-8.8193319724703;-8.8193319724703;-8.8193319724703;-8.8193319724703;-8.8193319724703;-8.8193319724703;	MS1 mz matched	281.105	93.425	36331.7	18543.6	18347.4	14790.9	14686.6	17927.8	14028.4	32197.8	18742.5	10956.6	41103.3	35967.5	24023.7	34665.3	30003.2	1.05469e+06	84927.9	223709	181694	83548	53534.9	50760.3	50515.5	55110.1	52051.2	53588.8
7006	Tyr-Val	0.9942			MS2 forward	281.148	202.179	67837.9	9625.57	46795.2	15645.2	30743.5	60035.6	4739.53	23501.5	5285	5137.01	13345	12393.1	29616.8	8566.94	13391.2	9903.85	6702.25	6828.28	7823.76	7013.9	12916	15059.3	13155.7	13902.5	14878.4	15122.1
7008					Unmapped	281.156	33.2085	462389	405194	479710	482396	387277	563542	540223	434493	593224	776797	111577	138941	74751.9	121931	111914	12876.4	11623.5	8713.88	7443.88	178860	214923	219313	244217	324346	247093	238627
7035	3-Methoxy-4-Hydroxyphenylglycol Sulfate	0.42725			MS2 reverse	282.063	173.26	930.977	722.359	839.435	1046.03	732.847	3624.49	2714.13	4051.28	7058.21	3272.79	1197.85	917.881	1706.73	1070.48	1000.68	1310.14	1783.41	1027.05	1253.57	1150.7	2471.73	2021.48	2161.08	2139.49	612.032	2707.31
7040	Nitrazepam	0.4963			MS2 reverse	282.092	258.435	1308.59	1256.21	690.355	1168.37	943.735	1563.99	896.638	906.01	759.505	727.655	2590.07	2825.18	2072.85	2260.03	2534.08	1281.6	2082.16	2524.49	2011.99	1294.48	1123.81	1013.4	692.54	1126.05	1283.47	1000.57
7044	N4-acetyl-2'-O-methylcytidine	0.33215			MS2 reverse	282.107	93.388	8390.28	5604.66	5778.57	6254.69	5906.37	5148.55	5176.64	6707.37	5118.39	4540.88	10798.8	9574.43	2690.07	8669.97	10473.5	99974.2	12783.9	27567.1	22916.4	11798.2	9856.15	8361.42	8779.61	9571.86	9681.05	9736.39
7048	1-Methyladenosine	1			MS2 forward	282.118	241.966	4268.18	4514.54	9042.06	7522.72	54912.4	17907.8	14573.9	4433.19	8108	16181.3	435707	561930	252435	278640	486260	5364.95	16270.5	7195.39	6021.8	5767.58	50287.1	45326.1	49366.6	50595.7	55559.9	52316.2
7064	(Z)-6-Octadecenoic acid	0.3784			MS2 reverse	282.25	46.976	15743.6	19487.8	12047.1	20437.6	11531.5	10809.1	9156.41	13714.6	18220.4	12150.7	39269	48829.3	65864	47501.4	69360.3	20519.8	43909.3	30425.7	21359.6	37878.7	12500	14958.3	14880.8	18412.1	12199.6	13129.7
7065			Oleamide;Dodemorph;Oleamide;Oleyl amide;(Z)-9-Octadecemide	18.2574250911427;18.1319214609435;18.1319214609435	MS1 mz matched	282.279	108.644	898609	1.30815e+06	2.65341e+06	5.36541e+06	1.84841e+06	1.10164e+06	2.06349e+06	450694	3.49302e+06	657591	110554	121179	107234	222626	186953	206995	1.07374e+06	2.5124e+06	1.12899e+06	887044	362161	476885	492619	445581	374084	363994
7066			Oleamide;Dodemorph;Oleamide;Oleyl amide;(Z)-9-Octadecemide	24.0464861539325;23.9209817971983;23.9209817971983	MS1 mz matched	282.279	35.432	369258	398025	336336	351161	360515	617109	601050	604958	665401	355111	332540	239115	288932	449695	601563	179113	208543	41251.2	178759	191845	57322.1	54233.1	59153.5	55141.5	53907.7	55239.7
7077			N-Methoxyspirobrassinol;4,5-Methylenedioxy-6-hydroxyaurone;Pseudobaptigenin	4.92856454828055;-6.17189405669157;-6.17189405669157	MS1 mz matched	283.051	232.877	3089.77	1003.93	4550.42	4199.73	2939.14	4623.91	2499.1	4642.8	3620.17	1313.55	7648.15	8012.76	3702.23	3620.83	11865.5	21468.9	16961.5	25607.4	18942.4	19827.6	6913.58	6083.83	7580.75	6796.66	831.616	7372.33
7078	Oxotremorine	0.41795			MS2 reverse	283.057	47.371	5184.64	8115.84	10517	6631.85	7269.03	4084.14	3989.29	10233.8	4834.99	3102.68	18694.5	13365.1	26685.3	48277.8	8410.26	1438.28	1325.7	12280.4	9802.68	1819.81	384.464	19626.7	18180.1	20888	17196.9	18239
7080	Tyr-Gly	0.46765			MS2 reverse	283.07	202.423	2987.85	3180.06	2375.99	3391.27	7416.62	1848.95	3387.01	1111.51	3464.24	3701.36	17245.5	17278.2	16241	14402.3	11240.3	8086.79	8909.09	7891.32	6989.8	6261.44	2977.8	3039.78	3437.5	3211.49	3454.39	3600.82
7095	Pantothenic Acid	0.30575			MS2 reverse	283.122	242.414	9516.81	3735.87	8958.65	4004	10011.7	13659.2	5971.21	5208.15	1098.71	5070.37	42388.5	50579.2	30751.2	30980.6	48368.4	20111.3	19645.9	19565.3	15533.3	12880.8	10217.1	8595.05	9793.84	11087	10689.9	12232
7099			Asparaginyl-Lysine;Lysyl-Asparagine;Baptifoline;Cyclo(L-leucyl-L-phenylalanyl);(3S,6S)-3-Benzyl-6-(2-methylpropyl)piperazine-2,5-dione	-1.74938574891328;-1.74938574891328;-17.2975466311123;-17.2975466311123	MS1 mz matched	283.139	302.749	26317.1	149722	34167.9	201643	69997.3	33015.8	115473	68692.3	59919.8	65456.1	56138.4	79855.1	41180.1	82108.4	66748.3	36526.3	33200.8	22800	29212.7	26900.7	65360.2	67359.9	69142	61182.2	64202	64896.2
7106			(-)-(E)-1-(4-Hydroxyphenyl)-7-phenyl-6-hepten-3-ol;Miltirone;4-Prenyldihydropinosylvin;Miltirone;Diethylstilbestrol monomethyl ether;Mestilbol;3-Hydroxy-1-methylestra-1,3,5(10),6-tetraen-17-one;1-Methyl-6-dehydroestrone	8.04573316646944;8.04573316646944;7.97449692030154;7.97449692030154;7.97449692030154;7.97449692030154	MS1 mz matched	283.164	381.612	51971	27037.5	58949.7	5267.76	13577	57817.6	38372.3	29738.1	26316.8	13072.4	99189	10525.6	68025.2	23839.4	22406.2	264319	331772	425520	271268	305360	68868.5	52453.2	57910.2	79361.9	71722	93670.8
7110			(-)-(E)-1-(4-Hydroxyphenyl)-7-phenyl-6-hepten-3-ol;Miltirone;4-Prenyldihydropinosylvin;Miltirone;Diethylstilbestrol monomethyl ether;Mestilbol;3-Hydroxy-1-methylestra-1,3,5(10),6-tetraen-17-one;1-Methyl-6-dehydroestrone	3.61529927018061;3.61529927018061;3.54406333961765;3.54406333961765;3.54406333961765;3.54406333961765	MS1 mz matched	283.17	172.334	7964.61	8241.19	6916.66	8627.62	6879.37	6405.1	7811.67	10986.7	14012.9	8035.04	6140.22	7036.68	5757.86	7558.81	5991.78	8215.86	10361.6	8949.61	6594.44	9221.31	6960.84	6571.38	6779.41	6572.62	6397.09	6875.18
7111			(-)-(E)-1-(4-Hydroxyphenyl)-7-phenyl-6-hepten-3-ol;Miltirone;4-Prenyldihydropinosylvin;Miltirone;Diethylstilbestrol monomethyl ether;Mestilbol;3-Hydroxy-1-methylestra-1,3,5(10),6-tetraen-17-one;1-Methyl-6-dehydroestrone	14.2474900460219;14.2474900460219;14.1762533580677;14.1762533580677;14.1762533580677;14.1762533580677	MS1 mz matched	283.172	81.146	34379.5	26860.9	19471.8	20754	17225.2	24445.5	120759	141938	101530	26781.8	18488.7	13559.5	27995.6	21897.7	13417.5	51511.7	16213.1	13667.8	22445.3	13699.4	18309.2	51458.6	38661.8	58144.9	34651.9	37151.5
7115	Agmatine	0.4809			MS2 reverse	283.239	34.74	20371	8399.19	21083.6	9880.7	5142.21	27557.7	29120.9	29190.8	33980.9	31523.4	8363.89	9631.1	6147.95	6540.82	9336.92	2517.07	19290.1	19754.7	3524.09	9426.59	1739.56	5936.13	5206.42	10522.3	10155.8	9573.41
7116	Oleic acid	0.925			MS2 forward	283.262	50.182	14785.3	35289.6	32901.5	34001.8	32392.1	8691.81	94897.8	99826	21399.1	9450.66	29193.5	41959.1	367861	126337	37768.5	16381.4	44752.4	29845.1	27313.2	26585.4	19258.6	23886.6	23835.8	21724.1	15985.5	20720.8
7136	Guanosine	1			MS2 forward	284.098	252.651	3968.11	6644.4	6226.24	5639.93	5703.9	24487.4	11641.6	45714.5	26943.5	11812.9	582.825	9789.54	55865.7	18771.1	7111.94	5634.42	15217.8	8203.8	24595.4	4791.26	9492.15	8670.71	7015.59	9666.96	9242.09	8375.91
7155	Prilocaine	0.49705			MS2 reverse	284.167	381.674	14232.3	5849.17	10120.9	3333.41	4511.65	9905.47	8129.19	5147.61	6110.85	4468.06	15237.3	3365.26	11575.4	5499.77	5143.3	39249.7	42691.4	51535.1	33827.7	40049.6	10342.4	8393.51	8757.05	15646	9262.75	13810.7
7166	Pentadecanoic Acid	0.31705			MS2 reverse	284.256	144.957	1372.73	1567.45	14262.4	2969.09	11700.9	8014.67	18734.4	7047.28	46323.8	8522.64	5371.14	4227.98	4409.64	4745.64	5079.3	9847.09	11258.8	37850.8	11084.5	14241.1	9605.12	14237.2	12005.1	12052.4	10590.8	9100.99
7171			Octadecanamide;Octadecamide;Stearamide;Stearic acid amide	17.8670069649349;17.9192516435943	MS1 mz matched	284.293	133.212	9729.54	7766.19	13289.9	27403.3	10444.7	7691.91	19354.5	10113.4	46758	7864.11	3833.61	3168.66	3102.19	3604.09	3323.25	11106.4	11528.6	41126.4	11684.1	14928	18422.9	16617.3	16053	15687.2	12569.7	13872.8
7180	Marmesin	0.3284			MS2 reverse	285.054	251.117	4881.77	4899.34	5746.53	8591.91	5313.44	6351.04	5702.85	8083.46	6872.98	4501.9	4197.82	4069.35	8914.51	6149.03	4251.28	2846.12	8635.89	9369.81	7852.44	5081.72	5687.65	4610.36	4847.32	5068.26	5349.53	4847.86
7182	Glycitein	0.9248			MS2 forward	285.075	47.137	5300.48	14050.6	13981.6	13795	13875.9	13225.3	5014.42	1705.94	2794.47	16409	2543.4	1810.9	2837.72	4561.68	12054.8	105291	5850.23	29075.7	55601.8	40991	6229.42	6462.49	9132.29	5507.25	4015.22	4856.33
7186	cis-4-Hydroxy-D-proline	0.35005			MS2 reverse	285.099	267.151	2978.22	2358.77	3231.53	2636.11	2682.98	3999.02	3732.26	4789.02	4369.5	4146.11	3694.24	3208.18	8030.58	4539.37	4383.09	6539.19	7187.76	6339.22	5536.52	2489.29	3613.33	4315.87	4189.61	3946.14	3778.91	3335.03
7192	Glu-His	0.8885			MS2 forward	285.118	308.919	2012.61	1327.71	3130.92	2158.3	4100.46	2442.01	1915.15	3073.62	2505.49	3192.87	3356.64	3359.43	5428.4	9786.03	6332.14	3325.79	3749.99	5352.43	5450.29	5824.08	2488.73	2619.05	2419.89	3346.96	3079.93	2855.79
7214			Melanostatin;Pencozole	-0.083748309549162;1.81889006528374	MS1 mz matched	285.185	170.607	19335.7	17030.5	22238	25031.9	13124.6	11233.2	17801.5	9877.75	10964.7	11604.4	15822.5	15474.4	32312.6	17382.3	20467.1	33981.3	5139.11	33433.6	29860.4	40786.5	13784.6	17459.8	14176.4	14890.6	15063.2	18393.5
7216	trans-2-Octenoic acid	0.41505			MS2 reverse	285.203	277.864	2816.25	2253.22	3051.24	2229.79	1692.24	3091.65	3201.14	2703.75	2596.31	2787.05	1667.24	3661.01	3995.42	3316.35	3947.15	7584.52	7097.56	5336.3	8446.72	6726.79	4109.68	1651.1	1660.39	1797.24	1541.12	1855.23
7220	Glycerol 1-myristate	0.7624			MS2 forward	285.241	144.275	5221.14	6199.65	4811.77	3436.54	9376.95	9355.27	5433.83	10965.6	13305.2	6820.19	23911.9	12210.1	9179.56	55037.7	14427.8	25410.6	16275.2	9016.57	9014.1	16725.4	10905.6	7958.8	7460.23	9542.66	10311	10335.5
7232	Gemcitabine	0.9171			MS2 forward	286.06	127.46	664.163	896.922	718.636	1852.93	891.164	1665.59	1848.82	2569.05	1582.6	3179.8	1340.28	1454.64	2397.26	1889.18	1627.61	4796.52	4106.45	4420.3	3780.68	4368.82	2121.35	2147.01	2387.51	2255.5	2179.89	1881.33
7238			Pyridoxal 5'-phosphate;Pyridoxal phosphate;Pyridoxal 5-phosphate;Pyridoxal 5'-phosphate;PLP	-11.7341494905663;-11.7341494905663	MS1 mz matched	286.099	294.674	11839.8	15338.6	25466.5	20237.8	13720.9	7445.27	15659.7	10259.5	13760.8	39146.4	14823.7	14610.8	11283.6	20109.4	17381.7	3163.63	12131.7	3778	10597.5	3290.52	11832.4	12509.8	12669.2	14135.8	17646.8	13489.3
7241	Allopurinol riboside	0.49985			MS2 reverse	286.113	236.448	3893.7	5851.47	4203.43	3883.43	5773.5	3749.7	9397.26	14148.6	6799.78	5587.38	10174.5	9568.24	7850.01	11912.2	11101.1	6638.24	6759.77	5998.68	5519.3	5026.59	8840.04	8209.51	3994.24	3477.32	8309.47	8640.37
7256	Prometon	0.31825			MS2 reverse	286.193	301.025	4051.3	1413.97	6451.73	1800.35	2470.9	3056.69	1615.72	2381.59	1568.8	1837.84	1401.01	1188.25	1730.66	1346.05	7032.14	1522.07	1738.31	1010.39	1170.4	1088.16	1025.13	1144.06	938.383	1580.4	1584.41	1685.73
7265	N1,N12-Diacetylspermine	0.42085			MS2 reverse	286.243	34.842	5750.76	2694.56	5253.03	6346.62	5521.25	4515.84	6716.33	5902.91	10341	5104.8	7549.52	5338.63	4045.51	5933.42	6655.28	5699.48	4680.99	5018.82	4224.88	4370.33	2516.04	2836.67	3279.62	2719.51	2652.71	967.581
7267	.alpha.-Linolenoyl ethanolamide	0.37125			MS2 reverse	286.259	33.394	1806.87	1778.36	1203.17	2965.01	2071.59	1857.14	1347.46	1451.71	3314.54	13619.6	1778.92	1793.71	1581.53	1634.85	2769.75	693.774	938.444	2291.08	915.804	830.496	685.711	888.972	992.403	1028.79	1206.41	890.551
7268			Flumazenil;Flumazenil	-24.3992186975113;-24.3992186975113	MS1 mz matched	286.273	45.366	168318	388940	235421	747165	481773	123737	169870	48255.9	313382	196168	1.52255e+06	1.51762e+06	3.21121e+06	562482	1.79588e+06	138649	144130	206360	132311	184869	159592	167550	157803	157057	133238	128919
7280			Ethyl 2-benzylacetoacetate;1-(5-Acetyl-2-hydroxyphenyl)-3-methyl-1-butanone;Ethyl methyl-p-tolylglycidate;Precocene II;Precocene 2;Flossonol;1,2-Dimethoxy-4-[2-(2-propenyloxy)ethenyl]-benzene	-4.29058306545238;-4.29058306545238;-4.29058306545238;-4.08886651623328;-4.08886651623328;-4.08886651623328	MS1 mz matched	287.068	304.746	7264.69	8294.77	6281.98	16613.1	7499.15	7611.06	9521.98	7410.46	11468.4	11292.9	9360.66	10493	12178.1	9190.35	11901.7	13723.9	9829.15	8077.65	8155.59	10750.3	7188.81	7959.63	8583.8	7873.34	7541.73	8240.48
7285	4',5-Dihydroxy-7-methoxyflavanone	0.4908			MS2 reverse	287.089	45.711	12649.2	12763.8	13364	4043.99	10714.6	1384.1	3570.14	7381.45	9028.38	7771.24	1690.91	2259.25	7010.23	2519.77	5870.51	7097.99	6221.5	5874.58	6359.97	8426.96	5363.04	1857.65	5832.27	6756.38	6575.92	2380.94
7291	His-Met	0.4949			MS2 reverse	287.116	320.445	37190.7	8154.18	15913.6	1236.7	3857.41	26832.4	16019.4	2753.4	9732.2	3977.64	43854.1	3722.72	39989.9	7620.59	7739.95	420144	142092	248055	179512	222224	43794.7	37970	37206.3	46736.7	43483.8	45601.7
7341	3-Hydroxykynurenine	0.31365			MS2 reverse	288.096	49.807	3142.83	5877.24	5530.3	8952	4700.18	3241.81	6173.22	6091.74	6231.01	5505.33	3792.71	3692.01	1762.35	4356.43	4771.94	44545.8	5717.96	18828.7	18148.7	22480.8	2982.47	1695.65	8051.76	8690.34	8207.72	8452.71
7342	L-Homocysteine	0.33625			MS2 reverse	288.099	339.022	2022.78	1856.21	2187.51	1254.4	1938.78	2951.78	2175.85	5912.03	1815.82	1909.76	5188.35	3540.05	3524.07	3786.79	3632.1	5133.67	6948.2	10170.5	4711.57	3256.18	2903.13	2192.09	2899.82	1916.28	2870.94	3248.46
7354	Ile-Asp	0.4966			MS2 reverse	288.16	214.353	16053.3	1935.8	13828.9	5590.6	9095.98	11705.3	1257.99	6410.97	2756.69	2219.35	10086	10376.6	12270.4	2360.67	1373.72	7191.36	6535.99	5904.06	5988.45	6061.24	1896.82	1706.19	1205.58	7975.41	8127.86	1459.63
7360			N-[2-(4-Prenyloxyphenyl)ethyl]tiglamide;Isolobinine;4-Aminoestra-1,3,5(10)-triene-3,17beta-diol;2-Aminoestra-1,3,5(10)-triene-3,17beta-diol;2-Aminoestradiol	1.64003764929118;1.74101678878165;1.74101678878165;1.74101678878165	MS1 mz matched	288.191	377.92	6293.47	16878.7	20202.2	35610.2	132415	20479.6	27196	4570.21	17800.8	26047.2	544052	480699	67587.5	381004	513238	9485.08	33565	40093.6	14007.3	9968.9	83218.2	65382.9	89286.6	66725.5	109747	108376
7364	Ile-Arg	0.9962			MS2 forward	288.202	325.992	512199	169876	881959	323631	530946	646537	145939	108225	135459	113932	89918.6	74652.6	217242	122919	156361	231535	61962	84360.1	126139	109367	199150	380147	246390	243631	271090	250189
7373					Unmapped	288.251	235.714	6360.92	3731.33	2862.05	3891.7	3456.83	3032.83	4487.71	3208.62	5540.22	3006.63	2869.12	2323.52	2698.42	2498.4	2345.66	8168.05	6031.22	6183.54	1536.32	7090.08	2238.63	2366.15	2410.29	2185.51	2282.99	2284.51
7383			Nifurtimox	-15.1167	MS1 mz matched	288.288	135.949	31995.3	53452.8	59792.7	148099	67854.8	18816.3	66355.3	24918.9	98361.5	33012.6	20233.6	14066.1	20236	13970.1	17639.7	38054.6	77905.1	327787	37437.1	74343.3	51627.8	54268.9	53051	46506.2	36408.7	38342.5
7398	IBMX	0.4857			MS2 reverse	289.066	154.897	3127.8	786.329	2163.93	2271.06	2623.5	3092.83	4708.95	3958.2	3245.98	3536.11	951.95	3206.98	2984.83	2879.08	4539.4	3029.77	4164.98	1768.06	4692.52	1855.73	1012.61	744.965	1187.65	3018.77	1387.01	3262.09
7400			Glucosylisomaltol;Phlorin;Iprobenfos;IBP;Kitazin P;S-Benzyl O,O-diisopropyl phosphorothioate	16.3570053707303;16.3570053707303;-19.6820561558701	MS1 mz matched	289.089	353.421	2482.06	19986.7	2447.11	7016.67	3340.81	4417.06	4795.91	6348.21	2735.67	4800.44	5279.34	3803.05	5973.69	7768.81	4122.81	5188.83	5371.48	4769.02	9822.87	940.076	6978.74	7607.72	8143.63	7261.17	6905.25	6589.38
7403	Acyclovir	0.49195			MS2 reverse	289.095	49.7795	17311.4	21274.4	23671.7	35787.8	33194.5	18123.3	25299.7	13795.2	22801.3	24260.2	22046.7	19004	14395.2	11286.4	29784.6	12844.6	5347.01	8366.66	8429.79	3752.24	6126.57	6786.6	7484.31	7808.89	8689.74	8647.87
7413	Terbutaline	0.4858			MS2 reverse	289.152	249.706	6018.85	7514.73	5962.12	4473.79	4186.38	8257.48	8677.1	10991.1	12495.6	11087.1	6706.89	6733.68	6706.46	7991.57	7166	8996.77	2604.72	9167.67	8293.28	8339.2	6305.51	5851.34	4141.6	4675.38	4603.8	9680.4
7418			Diflunisal;Methyl farnesoate;Methyl (2E,6E)-farnesoate	-22.3823090228961;-5.1959824663023	MS1 mz matched	289.16	415.1	30563.6	19089.7	46464.8	33614.4	30399.1	47620.8	18683.6	11531.1	15133.6	9954.97	10968.4	10948.6	12853.8	17779.4	15101.5	24909.5	9756.81	13770.3	22317.9	13157.1	14950.5	48741.4	28234.5	28872.2	26360	25530.2
7450	Bufexamac	0.4954			MS2 reverse	290.068	335.107	1749.88	2442.52	2189.19	1742.34	1964.35	2916.3	2912.14	4120.24	3296.67	2853.79	3251.55	2780	3515.93	3000.34	2433.72	1425.63	4480.35	4759.28	4836.94	3400.55	2834.23	2656.18	2904.85	2844.86	2783.43	2866.01
7465	Benomyl	0.36925			MS2 reverse	290.134	383.399	46617.1	35746	68277	6926.56	15420.4	36592	37927.6	3088.58	25506.3	20367.6	178292	17673.8	65881.7	32282.2	39434.2	255290	464868	602823	529793	209726	74960.7	61676.6	71554.7	84756.1	92787.8	118987
7466	Pinacidil	0.377			MS2 reverse	290.14	353.138	1186.67	3579.77	1371.47	1401.55	1168.51	1448.17	1426.51	1690.53	1377.2	1417.49	3607.89	1977.71	1925.04	2542.12	2156.22	3110.63	3191.35	4847.36	3817.35	15803.6	1545.24	1861.07	2155.52	2050.53	2033.27	2279.9
7467	Thr-Glu	0.3838			MS2 reverse	290.139	47.576	6487.19	7229.13	12100.5	14799.9	9778.78	11342.6	3717.68	10331.5	10371.8	3165.82	13516.5	16337.2	5153.7	20343.7	11960.5	10298.7	18221.1	9357.96	7963.24	17325.6	3794.88	4217.62	5383.78	7090.38	5267.26	3657.31
7471	Sotalol	0.3782			MS2 reverse	290.158	372.596	2105.72	20079.9	15747.9	40209.8	49972.2	11827.8	18378.9	9983.11	11671.5	49922.3	98376.5	178520	44805.5	105466	129571	3008.24	17537.7	3802.33	5706.3	3591.8	60450.2	54097.1	53620.9	38578	53813.1	60215.9
7486	norpropoxyphene	0.36545			MS2 reverse	290.195	242.838	1981.63	1716.31	2514.93	1449.15	1268.9	2917.72	14612.8	21200.1	8331.95	2763.53	1960.69	1727.08	1727.91	2240.57	1604.92	3749.85	8165.65	7494.66	4910.47	5853.28	2171.97	2150.14	2060.54	1837.5	1935.57	2129.7
7509			Deoxyinosine;Nebularine;Nebularine;Purine riboside;N-D-Ribosylpurine;Deoxyinosine;N-D-Ribosylpurine;Purine nucleoside;Purine ribonucleoside;5'-Deoxyinosine	4.54250001633959;4.54250001633959;4.36359193425603;4.36359193425603;4.36359193425603;4.36359193425603	MS1 mz matched	291.047	175.134	26614.8	43795.8	9160.27	13173.4	16399.9	9966.92	18913.7	23905.1	12240.5	12793.4	33626.5	57926.4	45338	63133.8	72498.7	2211.58	13456.2	2718.54	6291.07	2791.98	17868.1	17272.6	16523.9	20144	19295.9	18492.1
7510			Allopurinol riboside;Arabinosylhypoxanthine;Inosine;Inosine	4.59003457172513;4.59003457172513;4.59003457172513;4.47626238053226	MS1 mz matched	291.069	210.518	19489.9	60661.3	70277.6	36707.4	33548.2	373714	232195	357836	778623	495096	30950	33406.3	929776	51060.3	36035.6	20209.4	100510	38051.8	226713	90725.4	139071	137634	140609	153747	133118	147851
7525			trans-3,4-Dihydro-3,4-dihydroxy-7,12-dimethylbenz[a]anthracene;2-(4-Methyl-3-pentenyl)anthraquinone;trans-5,6-Dihydro-5,6-dihydroxy-7,12-dimethylbenz[a]anthracene;trans-3,4-Dihydro-3,4-dihydroxy-7,12-dimethylbenz[a]anthracene;trans-DMBA-3,4-dihydrodiol;trans-5,6-Dihydro-5,6-dihydroxy-7,12-dimethylbenz[a]anthracene;trans-DMBA-5,6-dihydrodiol	7.25535128335872;7.25535128335872;7.25535128335872;7.18572698454246;7.18572698454246	MS1 mz matched	291.133	42.947	6203.78	32727.3	5486.81	49091.6	2729.48	31128	18092.3	30002.6	22322.4	22852	1263.7	24972.5	32781.4	21361.4	28931.1	20005.1	18362.4	18070.9	13081.4	15175.1	14996.1	5811.87	4229.27	16427.2	16229.3	16794.6
7532	Isobutyrylglycine	0.45735			MS2 reverse	291.155	185.656	11541.9	15761.9	11721.3	16420.4	5882.74	9087.62	9396.92	12807.1	11847.3	13991.6	10861.7	8136.53	8727.23	10776	8560.36	9542.81	27461.6	15247.3	6918.52	32783.6	13732.4	14893.8	13366.6	14002.6	14811	14262.2
7535	Procaterol	0.4832			MS2 reverse	291.168	241.298	8363.49	18044.4	12222.2	11058.5	7192.19	6138.77	7686.64	8882.44	8304.62	10539.6	3937.63	3415.3	4421.85	6217.12	4491.33	10405.1	9295.08	8843.71	8624	10289.5	10324.9	9540.08	9686.91	9465.21	9026.02	9586.49
7546			5b-Dihydrotestosterone;5-Androstenediol;4-Androstenediol;Etiocholanolone;Androsterone;4-Methylphenyl dodecanoate;Epietiocholanolone;Dihydrotestosterone;Epiandrosterone;Androsterone;3alpha-Hydroxy-5alpha-androstan-17-one;16-Oxosteroid;Dihydrotestosterone;17beta-Hydroxyandrostan-3-one;Androstanolone;17beta-Hydroxy-5alpha-androstan-3-one;Androstenediol;Androst-5-ene-3beta,17beta-diol;3beta,17beta-Di…	5.01266984013084;5.01266984013084;5.01266984013084;5.01266984013084;5.01266984013084;5.01266984013084;5.01266984013084;5.01266984013084;5.01266984013084;4.94444647357582;4.94444647357582;4.94444647357582;4.94444647357582;4.94444647357582;4.94444647357582;4.94444647357582;4.94444647357582;4.94444647357582;4.94444647357582;4.94444647357582;4.94444647357582	MS1 mz matched	291.226	189.794	19456	23710.7	19173.3	24805.6	15140.4	21410.5	32557.4	29547.5	21724.3	25375	22444.5	25067.2	21612.1	22094.3	19706.5	51508.4	46325.1	42368.2	46772.9	56988.5	22785.6	23408	22945	23362.6	23663.4	23713.6
7567	N-Acetylneuraminic acid	0.9168			MS2 forward	292.103	280.549	2817.56	2613.63	421.928	2088.11	3030.12	3641.26	2956.23	3285.14	3236.06	4637.32	6488.78	7654.6	7309.87	9431.58	2728.82	5463.73	10521.9	4875.27	11809.8	3283.33	3877.26	3786.31	3887.06	4200.28	4212.68	4095.19
7568	Fisetinidol	0.34375			MS2 reverse	292.119	326.608	2448.33	26619.2	7558.55	9241.58	8895.46	37076.5	10441.3	6518.46	14574.4	20989.5	19198.3	39272.3	374953	15875.4	19201.2	3270.08	16945.8	6559.95	28184.6	5020.44	26262.2	43107.8	27673.7	48133.8	27229.2	32344.8
7603	alpha-ketoglutarate	0.4508			MS2 reverse	293.047	175.2	2021.59	2793.41	953.173	1141.38	1297.75	1010.82	1683.52	1742.51	1089.11	1735.87	2398.07	3985.66	5042.79	4238.27	4637.79	5267.68	1497.44	6028.89	920.838	4795.74	1718.61	1584.85	1756.66	2113.74	2013.82	2298.75
7616	Tyr-Glu	0.7741			MS2 forward	293.119	36.227	5611.77	3508.49	5731.28	7904.41	2599.63	7676.05	3965.55	9273.44	10317.3	5982.66	6297.84	6014.52	3906.39	4628.58	7631.97	19722.6	17994.5	17274.4	17544.2	17124.1	7109.22	7463	6874.42	7985.14	7058.19	6861
7630			Ethylene brassylate;(10S)-Juvenile hormone III acid diol	10.6990403932193;10.7334618632852	MS1 mz matched	293.183	272.531	4486.22	5225.45	4263.3	1755.43	1926.54	1998.73	1714.09	4175.81	2485.81	4266.79	1270.16	1068.02	2014.23	4269.33	1009.83	3675.69	3547.54	3507.02	4015.33	3999.59	2689.18	2454.78	2454.36	2823.27	2894.97	2741.97
7635			Thiozin	7.25107	MS1 mz matched	293.209	47.376	32303.6	30830.6	29651	34371.3	27720.3	29659.7	42699.2	56042.6	59068.4	28347.3	22262.9	22253	57935.7	41870.6	24612.2	197038	120871	145472	164895	232556	38861.3	38355.1	35270	35297.4	33955.8	34900.2
7660	Met-Cys	0.30725			MS2 reverse	294.097	219.155	681.683	836.901	648.754	781.574	699.631	1041.81	1005.11	959.505	862.952	839.037	1107.67	902.027	937.284	1034.92	1108.47	2052.14	1588.13	1727.38	2051.91	1447.97	959.324	991.321	994.857	865.505	1023.27	967.537
7663	Ergothioneine	0.4774			MS2 reverse	294.116	287.847	45148.4	53804.2	25378.8	68215.4	34812.8	30022	32021.5	24849.7	24362.5	19988	60099.3	48275.3	8991.72	26206	55172.7	14221.8	43666.5	15628.2	25770.5	11134.9	17891.3	18964.2	20105.7	19945.5	20162.8	20491.2
7666	gamma-L-Glutamyl-L-phenylalanine	0.4753			MS2 reverse	294.125	28.4255	2641.89	6335.02	6342.86	2774.93	3119.89	2004.18	2323.25	1990.18	2360.9	3521.22	1202.93	1080.98	1524.37	1093.36	1313.17	2506.82	3267	829.496	988.859	1999.39	1614.9	1821.04	1498.87	2354.42	1642.05	1935.96
7668			N-Desmethyltramadol;O-Desmethyltramadol;Alprenolol;N,O-Didesmethylvenlafaxine;Lophocerine;Nupharidine	8.51216235301713;8.51216235301713;8.51216235301713;8.51216235301713;8.42788280753192;8.42788280753192	MS1 mz matched	294.143	372.304	6944.62	21449.2	9736.66	32075.5	13226.8	6600.34	27390.1	10946.7	16822.8	21365.7	12973.9	14841.1	9164.86	12784.9	15673.7	4197.75	3837.59	3715.69	6519.07	17922.1	13435.8	14407.8	17147.1	11907.5	13425.5	16506.7
7669	Phe-Gln	0.9719			MS2 forward	294.144	244.524	10027.8	2240.8	6458.78	2785.53	3672.45	7654.8	2482.45	3889.55	2569.75	1988.11	6301.68	12190.9	6794.42	7064.03	11386.1	7228.48	4938.55	5856.05	5019.49	5870.86	4068.34	3825.22	3962.57	4063.65	4227.98	4203.16
7674	Phe-Lys	0.9695			MS2 forward	294.179	319.106	31160.9	7318.87	48425.4	11039.2	25272.3	23301.9	8101.44	4979.34	7196.72	7795.6	11797.8	6657.61	17361.1	7235.95	9284.95	31716.1	22521.4	24378.7	22299	25478.7	17013.8	24092.1	18295.8	18288.7	18839	21158.1
7677	Val-Ile	0.3812			MS2 reverse	294.18	354.208	7841.78	5114.39	6301.44	4743.91	4147	7743.66	5898.9	14084.1	4705.25	5245.03	8193.52	3697.47	9492.75	6364.97	6644.34	17495.2	13879.1	23605.5	13772.6	15253.7	6682.87	5179.9	5363.23	6599.82	6033.61	6804.4
7689			N-Acetylmuramate;Galactosyl 4-hydroxyproline;4-Hydroxyproline galactoside;(3R)-3,4-Dihydroxy-3-(hydroxymethyl)butanenitrile 4-glucoside;N-Acetylmuramate;N-Acetylmuramic acid;N-Acetyl-D-muramoate	-18.7540171958669;-18.7540171958669;-18.7540171958669;-18.7540171958669;-18.7540171958669	MS1 mz matched	294.278	29.224	16313.5	17492.5	42513.5	24095.6	3969.98	6446.85	65252.7	7337.25	25052.2	15853.3	68299.9	58260.4	9593.26	30001.8	94137.4	364549	591503	202068	427241	480818	57270.6	55625	52683.5	51599	52351.4	55554.1
7704			alpha-Turmerone;Isohumbertiol;beta-Elemenone;Mustakone;4,7(11)-Guaiadien-8-one;beta-Atlantone;Solavetivone;(+)-4,11-Eudesmadien-3-one;Valerenal;Vulgarone A;1,3,5-Bisabolatrien-10-one;Xanthorrhizol;Patchoulenone;beta-Santalal;(5alpha,10alpha)-3,7(11)-Eudesmadien-2-one;(E)-10,11-Dihydro-alpha-atlantone;Zerumbone;Rotundone;beta-Sinensal;Dendrolasin;Furanoeremophilane;Bisacumol;Vulgarone B;Curlone;Si…	-14.0502417071425;-14.0502417071425;-14.0502417071425;-14.0502417071425;-14.0502417071425;-14.0502417071425;-14.0502417071425;-14.0502417071425;-14.0502417071425;-14.0502417071425;-14.0502417071425;-14.0502417071425;-14.0502417071425;-14.0502417071425;-14	MS1 mz matched	295.077	45.8365	43042.9	3621.28	2395.76	24416.1	8188.69	139906	42247.7	221968	168611	8950.18	21020.9	23175.5	230624	48778.6	17538.3	22267.1	9441.68	10215	6407.15	45037.8	47831.8	51561.4	50803.7	59040.6	49169.8	58589.8
7705	(R)-mevalonic acid 5-Phosphate	0.32405			MS2 reverse	295.085	261.54	5331.53	12105.7	3773.61	8044.88	5747.02	5640.59	7011.18	6010.88	4008.89	6051.34	4846.88	4900.24	4721.23	4485.54	3619.13	8228.7	10642.7	9858.75	8205.96	6459.02	5842.32	5075.94	4069.2	5227.31	5561.67	4006.79
7710	Tyr-Met	0.8348			MS2 forward	295.113	104.516	14339.6	9339.02	4919.11	20398.5	10781	12006.2	11058.3	12610.6	14062.1	20329.2	11022.4	10624.6	10428	24887.2	7918.64	3849.42	5102.73	4731.79	3868.16	4374.81	9685.34	10032.9	9952.95	9921.48	10799.6	9976.51
7718			Leucyl-Tyrosine;Tyrosyl-Isoleucine;Sinapoylputrescine;Isoleucyl-Tyrosine;Tyrosyl-Leucine;	-3.25403402011455;-3.25403402011455;-3.25403402011455;-3.25403402011455;-3.25403402011455;	MS1 mz matched	295.164	384.761	78257.6	46122.8	103622	6812.6	16590.6	76275.7	61209.6	6269.58	40852.7	18501	200934	15729.2	109310	30970.3	35934.2	462101	657358	814133	517076	527110	127086	91987.2	105988	138816	125581	175271
7719	Tyr-Ile	0.9932			MS2 forward	295.163	190.612	90912.9	13191.1	64951.2	15699.4	42241.3	80870.6	12820.6	36585.3	14861.5	13150.3	23126.9	23425.1	48911.5	19085.4	23946.9	17786.9	34246.6	28704.8	7098.54	6897.11	26742.5	24447.2	22526.8	26028.2	23529.7	24202.7
7720	7-Methylguanosine	0.49795			MS2 reverse	295.164	328.108	11327	7494.26	11663.7	3094.67	7329.1	13251.9	13028.2	3695.5	5979.97	5638.53	21517.8	4550.65	18705.9	6160.85	7156.1	78552.2	74188.3	107414	106046	113471	14496.8	15046.8	19088.1	16105.4	14911	18015.7
7724	beta-Estradiol	0.4289			MS2 reverse	295.166	214.898	7514.4	8526.89	9210.88	13635.8	7983.21	9327.56	10524.7	9971.06	8358.65	8785.55	11210.1	11124.5	9332.3	10600.8	10240.2	26230.9	24367.7	22355.2	23225.5	32736.9	11358.7	11589.9	11214	12265	11810.8	11965.8
7731			Trimipramine;(9Z)-(13S)-12,13-Epoxyoctadeca-9,11-dienoic acid;(9Z)-(13S)-12,13-Epoxyoctadeca-9,11-dienoate;13(S)-EOD;8-[(1R,2R)-3-Oxo-2-{(Z)-pent-2-enyl}cyclopentyl]octanoate;OPC-8:0;8-(5-Hexyl-furan-2-yl)-octanoic acid;8-(5-Hexyl-furan-2-yl)-octanoate;13-OxoODE;13-KODE;(9Z,11E)-13-Oxooctadeca-9,11-dienoic acid;9-OxoODE;9-KODE;(10E,12Z)-9-Oxooctadeca-10,12-dienoic acid;13(S)-HOT;(9Z,11E,15Z)-(13S…	15.7476167294751;-17.9053393808588;-17.9053393808588;-17.9053393808588;-17.9053393808588;-17.9053393808588;-17.9053393808588;-17.9053393808588;-17.9053393808588;-17.9053393808588;-17.9053393808588;-17.9053393808588	MS1 mz matched	295.214	375.355	41825.4	24855.3	44513.5	4239.5	10299.9	15727.4	28004.8	4091.63	17426.9	15289	86438.1	4588.87	23153.5	11974.5	16584.2	99598.3	1076.2	107495	304231	268358	78408.9	26772.4	39435.6	79325	78962.7	1031.44
7737	16-Hydroxypalmitic acid	0.675			MS2 forward	295.225	48.465	92048	63344.4	80244.3	53441.3	129824	98719.8	117816	117644	134322	43147.4	70749.6	39420	129805	54439.3	59009.5	781078	269889	357666	1.31178e+06	1.84961e+06	167143	171180	159225	152662	148218	173156
7764	Mebendazole	0.4997			MS2 reverse	296.097	42.553	9901.9	8558.64	3097.45	2591.49	8208.89	20238.3	15251.2	32923.5	28351.4	11834.7	6227.76	11050.8	10103.1	17375.7	16876	10919.8	7671.48	10673.3	9243.36	10807.6	11217.7	1400.6	9837.24	1418.05	1710.78	1919.86
7782	Phthalic acid Mono-2-ethylhexyl Ester	0.4979			MS2 reverse	296.185	302.682	1997.33	1333.38	2657.86	1618.29	1567.83	2125.92	2518.4	1918.16	2443.33	1878.34	2191.84	1572.8	2918.27	2040.67	2093.57	10925.6	10020.9	10645.4	8380.33	13766.3	2697.1	2749.22	1896.52	2830.72	2758.11	2546.35
7784			5'-phosphoribosyl-a-N-formylglycineamidine;Phosphoribosylformylglycineamidine;2-(Formamido)-N1-(5'-phosphoribosyl)acetamidine;1-(5'-Phosphoribosyl)-N-formylglycimidine;5'-Phosphoribosyl-N-formylglycimidine;5'-Phosphoribosylformylglycimidine;2-(Formamido)-N1-(5-phospho-D-ribosyl)acetamidine	-8.6206428637021;-8.6206428637021;-8.6206428637021	MS1 mz matched	296.195	337.37	11163.7	17402	17820.2	20067.5	22726.2	13765.7	18125.7	8407.07	14507.9	22437.6	23088.4	24573.6	18398.4	24623	22813.7	9561.89	12178.8	14752.4	11129	11119.1	16823.1	15277.1	18417.5	14257.2	15645.7	16858.2
7786	Ile-Phe	0.9847			MS2 forward	296.202	33.941	4281.46	3270.7	5131.26	4878.3	3523.92	3905.24	4454.9	3892.22	4158.6	2519.62	5353.87	5139.71	1576.64	4572.98	5617.61	5742.21	9564.47	2325.83	2148.51	15954.7	2735.47	2911.69	2872.02	3260.74	3173.64	706.266
7796			Tyramine glucuronide;Melicopine;4,5-Dimethoxy-methyl-1,3-dioxolo(4,5-c)acridin-6(11H)-one	-13.4055445333011;-18.193151906266	MS1 mz matched	296.293	107.28	9192.13	9592.14	20695.7	26513.9	11560.8	9467.67	15010	6146.66	40798.1	9180.07	4148.87	2996.63	2542.89	2288.27	4783.3	2647.66	3971.41	7202.42	3670.19	3923.19	2905.37	3714.16	3495.78	3518.84	3196.47	2884.71
7800			7-Hydroxyheptaphylline;Butralin	4.73635647957482;-1.01986156707886	MS1 mz matched	296.334	38.2385	45015	42990.7	35563.4	71797.6	37789.1	45727.7	51603.6	48702.2	61497.5	46480.4	101950	69674.6	77767.7	55460.6	74860	58138.5	52886.7	72869.5	63465.5	60645.5	21092.6	20326.8	20641.1	19445.7	17438.2	17597.6
7811	Cimetidine	0.3475			MS2 reverse	297.087	210.457	1965.61	3371.48	5563.56	7746.67	2361.18	2459.09	6460.74	2727.85	3968	66289.8	3772.57	2519.37	3077.33	3067.19	3189.46	3401	6004.68	4154.05	3070.94	3010.61	42884.9	38030.1	37390.2	38730.9	38454.3	52281
7813	3'-O-methylguanosine	0.499			MS2 reverse	297.104	355.058	9494.44	12663.8	6467.07	17030.8	4297.86	6854.42	3121.17	13575.6	9105.98	1934.03	14630.5	12324.4	24048.8	16870.3	15943	18006.6	17005.7	15207.9	20167.7	766.196	3567.7	3556.14	6951.55	4515.3	5441.14	3932.04
7814			Hirsutin;Dikegulac;Diprogulic acid	-12.036510804424;20.7949280805233	MS1 mz matched	297.101	61.1	10283.1	83052.2	3012.49	26276.8	268783	27880.1	8107.89	44334.2	18713.7	284425	1740.46	56583.4	10607.3	102643	7981.98	619528	34756.7	130527	90522.5	48325.5	27950.8	25199.6	26144.8	31623	13837.3	30433.6
7818	Phe-Met	0.9474			MS2 forward	297.126	157.252	18377.8	4109.53	14240.1	4852.27	10047.8	15314.7	3102.89	7583.38	2391.58	4278.63	6499.09	7138.69	15832.2	6993.8	6338.48	22906.7	34865.6	9904.27	7282.78	5585.26	8431.37	7872.48	8514.29	8683.82	4817.03	3685.62
7824			Diclofenac;Meclofenamic acid;Diclofec;Meclofemate;Meclofemic acid	8.82663794236726;8.82663794236726;10.1773231411778;10.1773231411778	MS1 mz matched	297.152	46.089	1.40348e+06	1.36485e+06	1.74811e+06	1.72537e+06	1.07176e+06	1.38747e+06	1.95144e+06	1.5144e+06	2.02642e+06	2.17304e+06	1.17362e+06	1.30938e+06	571747	840556	1.02196e+06	24680.5	30215.5	31484.2	22537.8	29258.2	916492	869832	910196	984336	888389	1.0148e+06
7827			Glutaminyl-Lysine;Lysyl-Glutamine;Gamma-glutamyl-Lysine;Lysyl-Gamma-glutamate;Allyxycarb	-4.03116228208417;-4.03116228208417;-4.03116228208417;-4.03116228208417;-18.6017264589511	MS1 mz matched	297.152	284.479	57925.7	282897	71024	122811	112255	83671.4	280853	120603	74836.4	117609	37198.4	38830	42532.6	154759	47560.6	27188.3	21572.9	36968.2	52423.3	50745.8	102034	130590	156782	123486	133025	150339
7828			Diclofenac;Meclofenamic acid;Diclofec;Meclofemate;Meclofemic acid	5.07447264730143;5.07447264730143;6.42515277816255;6.42515277816255	MS1 mz matched	297.151	65.248	73087.9	185824	395785	353265	269374	210284	291237	54436.8	256609	325500	195448	299841	59944.3	191035	249258	41891.3	144006	60735.4	62672.6	616291	33044.1	99865.9	120978	94667.3	119384	89242.9
7836	Pergolide	0.42495			MS2 reverse	297.182	50.7655	36905.8	17344.6	51754.2	19677.8	17335.7	26908.4	38893.9	19439.2	35202.9	11667.2	22999.7	12151.9	97221.6	13506.5	34630.6	20989.2	38825.2	19269.8	51405.6	119043	6972.69	8065.27	7471.38	9212.87	7366.17	7392.8
7839			Trifluridine;10-Deoxymethynolide	7.0898065798957;10.8035549097179	MS1 mz matched	297.218	172.245	9205.4	8835.78	9258.66	10959.7	7119.03	8917.58	4283.01	9602.39	11052.2	9285.27	4633.58	5194.9	6468.75	7670.41	5087.97	16817	20304.7	13158.2	12966.9	18332.8	7399.51	7503.16	7117.2	7591.27	7570.6	7202.46
7862	Glu-Ser	0.34155			MS2 reverse	298.094	396.839	5655.97	7083.4	7582.56	6377.33	7094.49	5606.53	7329.03	9331.95	5817.24	7795.71	11649.9	7385.06	7669.17	7161.81	8182.62	7139.99	15874.7	9506.16	9301.04	7539.96	7947.09	4292.38	7347.35	7028.52	8084.23	8137.55
7864	S-Methyl-5'-thioadenosine	0.999			MS2 forward	298.096	103.099	121471	98677.8	124382	87140.3	102339	133429	98715.7	166522	96710.5	164622	395576	478110	978536	599410	599671	188780	382516	154119	229973	227293	214272	191097	193669	189441	180411	187654
7866	1-methylguanosine	0.7204			MS2 forward	298.112	190.324	2443.56	6909.91	1541.48	2646.57	3069.36	3833.45	4404.74	9771.7	4313.2	2898.32	4060.96	5052.12	16032	13976.3	3895.91	5499.71	3638.46	3922.26	5040.48	3355.24	5046.25	4485.87	4716.04	4175.48	3967.42	4534.45
7903	Itaconic acid	0.4065			MS2 reverse	299.011	71.461	3300.11	3067.88	2299.1	4305.22	3554.47	3646.31	2212.31	2233.38	4918.57	3306.96	2100.79	1428.56	1317.8	1524.29	1279	700.888	655.585	537.805	694.994	704.461	1286.89	1280.48	1195.49	1588.68	1604.25	1592.31
7926			Trimeprazine;Trimeprazine;Methylpromazine;Alimemazine	2.11504014330509;2.01240716101645	MS1 mz matched	299.16	398.784	15271.4	19751.5	15360	2834.12	7933.19	16367.2	12813.4	37180	9215.58	5086.69	65426.3	5444.52	45965.6	18801.6	8546.86	66934.6	78079.2	120155	68408.3	69288.8	19302.3	15145.6	16165.8	20781.7	19125.6	24463.7
7943					Unmapped	299.257	182.608	3309.54	3764.5	3233.3	2010.28	6589.62	7057.16	5228.41	4906.55	5129.18	5086.54	41039.4	37680.5	38834.9	161211	74118.8	66109.7	30933.6	75928.9	49696.3	51830.7	8221.98	16609.8	8897.59	7751.46	10494.7	8922.07
7982	Amitriptyline	0.30995			MS2 reverse	300.166	47.82	30055.5	12072.3	15660.2	14019	10203	13949.6	32598.1	20704.5	20360.7	16547.6	7769.47	808.339	8437	7181.67	9993.21	26689.3	10113.3	10544.5	10376.5	1273.33	8204.42	7345.8	1772.95	2314.15	2198.53	8044.79
8000	Sphingosine	0.9678			MS2 forward	300.289	108.2	623748	982233	1.8346e+06	4.78011e+06	1.45678e+06	668851	1.48663e+06	344448	2.48611e+06	510125	89850.2	92505.3	131598	136853	135604	149060	712810	1.85807e+06	1.04499e+06	674259	875639	383248	359810	325072	265532	254286
8001	3-ketosphinganine	0.9771			MS2 forward	300.289	38.47	808124	410907	225035	876497	1303839	192350	435916	96652	858335	410510	427826	765576	1.18364e+06	342696	384537	188670	354281	408380	557014	268197	304578	358086	366708	333806	267123	258154
8020	D-Xylose	0.5			MS2 reverse	301.116	149.522	16688.4	28237.8	16697.4	35550.5	17428	10416.9	28162.9	9248.46	7991.15	23852.9	28312	26048.2	22420.6	25986.3	27351.7	22886.7	28022.6	22626.9	17269.5	19548.8	19785.9	16137.8	17899.5	19168.6	17232.5	19469.2
8030			Fluvoxamine;Fluvoxamine	4.6753865375697;4.71467568520591	MS1 mz matched	301.153	212.431	17749.6	22808.4	13298.5	20593.8	15286.8	39588.5	73342.1	48985.8	58453.2	71604.6	25367	25918.7	14048.1	67581.4	35017.2	11027.2	9654.71	11134.1	10402.5	10550.2	20821.9	21343.5	22074.3	22620.8	23036.9	22566.4
8041	9-cis-Retinoic acid	0.7259			MS2 forward	301.214	46.953	123587	83137.5	70896.7	168843	74309.8	53286.6	158102	166494	61056.8	50289.7	154015	96590.5	55225.1	218845	63496.5	74315.4	142298	138557	106628	33421.1	40748.4	52475.5	33551	51612	46348.7	51230.8
8045			Alpha-Linolenic acid;Calendic acid;Gamma-Linolenic acid;Punicic acid;Linolenelaidic acid;(6Z,9Z,12Z)-Octadecatrienoic acid;6,9,12-Octadecatrienoic acid;gamma-Linolenic acid;Gamolenic acid;(9Z,12Z,15Z)-Octadecatrienoic acid;alpha-Linolenic acid;9,12,15-Octadecatrienoic acid;Linolete;alpha-Linolete;Crepenyte;(9Z)-Octadec-9-en-12-ynoate;(Z)-9-Octadecen-12-ynoic acid;Crepenynic acid;(9Z,11E,13E)-Octa…	-12.8680219318293;-12.8680219318293;-12.8680219318293;-12.8680219318293;-12.8680219318293;-12.9391865421168;-12.9391865421168;-12.9391865421168;-12.9391865421168;-12.9391865421168;-12.9391865421168	MS1 mz matched	301.214	70.481	99205.5	135253	136562	129403	122630	92661.4	242664	44616	112792	65152.6	61055.1	57412.4	73991.6	63763.4	82908.3	37895.6	46777	43413.7	32982.7	26084.9	25909.3	32877.3	32430.2	31689.4	34318.6	30909.9
8049	Trihexyphenidyl	0.49915			MS2 reverse	301.244	27.115	3705.13	2824.12	2676.82	4876.76	2257.84	6494.21	3596.91	3270.89	3527.45	2420.19	2709.76	3555.3	2440.05	2085.24	2872.22	3258.28	3851.32	6417.32	10317.9	4104.04	1605.76	1227.15	1593.06	1775.38	1688.27	1383.97
8056			Tazobactam;Tazobactam	-0.449563922995422;-0.782573975636029	MS1 mz matched	301.291	43.522	108131	58819.3	34418.3	119408	193162	29117.1	34617.2	15106.8	116459	40223.9	57630.6	67637.7	168712	45938.4	51091.8	49049.1	31569.2	51319.8	83124.1	40648.3	50291.3	59677.6	61178.9	54078.2	45863.6	42223.1
8074	Gly-Tyr	0.43295			MS2 reverse	302.106	127.316	4387.5	6169.96	3710.37	2679.31	5292.49	6508.53	6794.87	7776.78	7570.78	13129.3	4713.56	5786.71	5135.83	8672.26	5429.26	9156.17	7363.34	9157.62	8032.65	8173.45	6819.66	7335.43	7550.96	5471.47	5278.09	6447.5
8085	Pro-Trp	0.4971			MS2 reverse	302.153	393.719	1640.46	1364.87	5910.31	5467.87	2306.78	2018.01	4048.37	1233.52	2287.22	18508	4471.88	2851.05	2860.69	3574.56	5133.91	1729.74	12449.7	4766.69	1633.14	1792.71	13980.5	13202.2	11093.8	10417.8	13084.1	20541.4
8094	Promethazine	0.9114			MS2 forward	302.168	297.9	906.983	1046.33	1037.84	1042.48	938.709	1190.36	1018.18	1312.13	1002.5	595.146	1606.26	1076.37	1689.25	1454.58	1197.6	1523.43	1827.69	1457.38	1286.89	1093.87	831.956	988.783	819.038	1000.99	798.415	1001.39
8095			Estrone-3,4-quinone;Estrone-2,3-quinone;16-Oxoestrone;(S)-17-Hydroxy-9,11,13,15-octadecatetraynoic acid;Allogibberic acid;16-Ketoestrone;3-Hydroxy-1,3,5(10)-estratriene-16,17-dione;alpha,alpha'-Diethyl-3,4,4'-stilbenetriol;3,4,4'-Trihydroxy-alpha,alpha'-diethylstilbene;(E)-4-[1-Ethyl-2-(4-hydroxyphenyl)-1-butenyl]-1,2-benzenediol;(+)-Larreatricin	13.2170182000955;13.2170182000955;13.2170182000955;13.2170182000955;13.373632545916;13.373632545916;13.373632545916;13.373632545916	MS1 mz matched	302.18	353.269	6227.05	15733.5	12451.7	19786.1	15092.2	5231.4	11592.6	3600.42	9272.33	7219.24	20992.6	3873.34	10104.4	5971.96	5393.19	6780.29	5392.49	7966.01	17240	13186.7	7723.98	7798.49	9375.35	9883.22	8020.17	12904
8098	Ile-Glu	0.9444			MS2 forward	302.176	206.751	5520.91	1734.61	6051.3	2178.4	3165.28	3641.07	1979.91	2332.11	2883.44	2869.95	2094.61	2488.35	2646.88	2861.79	2287.71	2019.01	2104.99	2298.49	1635.09	2205.37	2133.19	1684.16	1843.67	2528.12	2177.79	2598.81
8100			N-Acetylglucosamine 6-phosphate;N-acetyl-alpha-D-galactosamine 1-phosphate;N-Acetyl-D-galactosamine 1-phosphate;N-Acetyl-D-mannosamine 6-phosphate;N-Acetyl-glucosamine 1-phosphate;N-Acetyl-D-Glucosamine 6-Phosphate;1-Guanidino-1-deoxy-scyllo-inositol 4-phosphate;N-Amidino-scyllo-inosamine 4-phosphate	21.7193464407457;21.7193464407457;21.7193464407457;21.7193464407457;21.7193464407457;21.7193464407457;10.762605788433	MS1 mz matched	302.194	346.314	15792.5	9281.28	14618.9	4437.85	8011.23	13997.4	11824.4	1301.31	9274.16	3871.54	17674.5	12265.8	15839.7	13385.7	17445.2	90913.4	70156.6	107642	81443.7	112993	14569	16656.3	16755.2	19336.5	17031.7	18939
8105					Unmapped	302.213	170.122	59774.8	51544.5	46757.8	74728.5	39520.3	20465.3	26960	13635.1	23141.4	17252.6	33483.6	48370.5	19892.3	36699.3	45733.8	10431.3	19554.3	13290.8	8728.31	8220.58	25198.1	23444	23373.6	23044.8	23250.8	31829.9
8111	Eicosapentaenoic Acid	0.6439			MS2 forward	302.229	183.214	2442.93	2410.76	2550.3	1916.18	1874.77	4494.04	2318.92	2511.65	3362.76	3911.15	7858.99	5757.38	3365.21	4277.15	8335.14	4227.97	3652.91	4038.41	3184.2	3534.89	3316.46	3092.68	3385.84	2713.49	2730.83	3798.16
8121	Sphinganine	0.9349			MS2 forward	302.304	133.337	110001	78517.5	189945	429322	136747	77186.1	258408	91227.1	745509	83484.4	23172.6	17173.1	20545.2	18876.5	19534	113968	118676	616387	127684	157598	208496	218108	215449	187707	143196	143012
8123			Nocodazole	14.2831	MS1 mz matched	302.325	45.194	5559.73	9015.67	8284.63	14588.4	10368.2	5183.75	7871.65	3773.68	12907.4	6502.5	15675.8	16216.9	20085	9214.35	14033.1	25325.1	120685	47343.4	49220.9	38327.9	17987.2	19286.1	20356.8	19190.5	16153.2	14530
8124	Glycyl-L-leucine	0.4986			MS2 reverse	302.993	332.268	1032.22	1180.71	1002.49	675.633	607.223	810.611	823.239	738.034	803.037	1433.67	599.762	554.62	391.713	622.255	568.76	581.312	526.007	743.777	603.96	506.043	939.069	810.529	861.146	765.305	848.324	766.277
8131	3-Deoxy-2-keto-6-phosphogluconic acid	0.3983			MS2 reverse	303.088	373.368	1722.87	3223.78	2491.82	3341.65	2293.27	2462.7	3450.26	2064.87	1642.64	2181.65	2660.24	2467.65	3191.3	3179.73	2571.11	3901.3	5442.38	4287.05	3288.11	3961.59	3307.51	2671.45	1737.57	2524.13	2766.62	2272.95
8134	Flumequine	0.49295			MS2 reverse	303.118	360.02	3105.15	3194.58	3633.75	3149.24	2909.23	4092.31	3294.58	5002.37	2868.2	3520.04	5680.48	3504.47	5849.13	6858.49	3990.99	9499.31	7525.98	7501.54	7339.25	8149.74	4416.73	3852.08	1108.69	3901.72	4410.32	4786.88
8145	Diethyl sebacate	0.30015			MS2 reverse	303.159	43.8945	54009.6	77304.5	8672.81	5897.45	7443.13	38459.6	67165.8	62449.9	11057.3	7795.78	34094.3	29541.4	5889.39	31686.9	37702	58352.3	50402.1	48674.3	48802.8	50742.3	27797.9	34215.6	4325.71	33987.7	34506.2	33776.2
8147	Isoetharine	0.6985			MS2 forward	303.169	270.824	74406.9	151579	95935.8	34786.9	64359.3	80671.1	112923	73035.3	90293.2	128016	74997.1	172125	60016.7	167765	79504.7	46398	54003.6	61119.4	107022	65231.7	153740	172539	153190	89196.3	134029	171970
8155	Arg-Gln	0.745			MS2 forward	303.183	353.06	1596.66	2500.21	1946.9	3061.88	2299.74	16093.3	1758.93	78580.5	1291.32	1317.27	2394.07	1992.85	1411.09	5714.73	1797.12	2782.25	1727.89	1909.38	2412.13	2493.11	1549.83	1977.5	1638.95	1378.01	1920.43	1534.23
8161	Arg-Lys	0.34625			MS2 reverse	303.207	381.071	2931.53	1824.35	3160.88	3321.4	5352.97	4119.9	3336.27	2433.69	2847.49	3322.36	8583.69	11879.2	7287.25	9378.36	9251.37	5609.78	6739.91	5941.8	1550.58	6778.13	4609.35	1228.44	1286.78	4633.21	5262.94	5338.23
8168	Eicosapentaenoic acid	0.7478			MS2 forward	303.23	46.462	60124.4	132770	85133.9	126364	98319.8	43483	79325.3	67867.9	73571.6	50021.6	37281.7	34274.4	48149.2	35845.9	42817.1	94710	89635.8	59115.9	67069.5	68703.6	39565.3	48940.1	43303	41579.2	39365.9	43580.6
8199	Arg-Glu	0.9164			MS2 forward	304.159	430.78	4889.83	8997.77	9358.76	10445.6	13102.1	20976.4	12538.6	8965.46	11022	8311.16	12230.9	17725.6	23342.4	28640.3	12516.9	7500.97	7318.35	6449.26	9585.19	5250.31	7018	14642.4	12376.5	11842	10952.5	12440.1
8205			Pimelylcarnitine;Nedaplatin	15.8740270201144;-24.7377387397711	MS1 mz matched	304.174	358.789	1892.37	17777.2	19165.9	22211.4	48862.1	15263.5	17202.5	6713.87	10338.3	36986.8	106792	167177	56902.8	107556	107368	9464	38280.9	13552.8	8003.71	10457.9	54511.5	51972.5	53772.1	44634.5	56289.2	63530.2
8206	Pro-Phe	0.9829			MS2 forward	304.173	412.363	2845.48	8691.88	3570.38	3578.58	3967.45	3985.29	4607.99	2917.37	3982.53	3894.82	2357.87	1433.16	2448.07	5571.1	2114.53	3290.56	965.319	1734.82	4809.68	1116.39	6100.15	3699.36	9593.94	4709.24	2146.74	1673.1
8207	Abacavir	0.477			MS2 reverse	304.191	203.862	7271.77	6456.21	5032.71	5250.21	4724.89	14845.8	9009.83	18364.4	29155	23814.3	4744.32	4823.25	3096.1	14066.5	4925.06	3548.35	3307.71	3905.76	2953.5	2968.93	5951.95	1400.38	5384.2	5672.36	5685.36	5291.97
8210	Propoxyphene	0.3574			MS2 reverse	304.21	364.495	1883.16	1724.09	3167.43	11506.9	37882.1	1925.31	1813.08	8009.57	1664.41	16236.3	4545.22	141828	2686.05	95224.5	80479.5	8260.46	11773.9	14005.3	8954.36	9175.81	3152.63	3006.83	3066.73	2751.8	4276.43	4060.74
8221					Unmapped	304.299	128.577	14392.5	5300.39	8333.87	10110.5	3831.45	3866.89	8778.4	3240.96	10050	2313.51	6990.54	3641.49	11089.2	3718.93	5383.1	114252	218996	197755	125290	175279	2598.16	6095.81	6884.78	7564.84	4851.23	5264.68
8228	Fenoldopam	0.4168			MS2 reverse	305.082	315.872	27943.2	39461.3	11305.7	38560.8	26359.8	190517	289563	237619	201288	77068.4	35567.5	24613.1	107284	65239.6	20762.4	81953	23427.6	71795.3	165884	86701.9	44634.9	59692.8	58846.9	75269.2	65399.6	62334.7
8230			1-Methylinosine;Saphenic acid methyl ester	16.2370015418973;2.1269023369691	MS1 mz matched	305.09	75.3915	21579.9	18041.2	17917.7	24690.8	10498.6	18213.8	26831	9625.76	53357.7	40543.1	17502.4	12975.4	8985.88	11861.4	15926.9	5653.8	7024.88	7791.53	6301.35	5621.95	6984.58	8962.26	9196.68	9544.16	19330.1	24493
8236			(2S,4S)-Pinnatanine;Carbidopa;Hydroxyprolyl-Hydroxyproline;	-16.0651571837329;-16.0651571837329;-16.0651571837329;	MS1 mz matched	305.123	279.977	108495	143726	59600.2	194195	81429	88052.6	172188	129302	157278	155512	64911.1	82102.4	39257.6	68196.5	64272.3	19461.7	20162.3	22037.6	19251.4	20020.4	47787.1	54572.5	55061.1	51827.3	53606.2	54146.2
8240			Desipramine;Cyclizine;14,19-Didehydrocondyfolan;Cyclizine;Desipramine	-8.63594068812734;-8.63594068812734;-8.63594068812734;-8.64082459010027;-8.64082459010027	MS1 mz matched	305.144	409.986	2157.1	2071.28	5489.44	6260.43	13872.3	10211.3	7059.61	3061.4	3918.74	11753.3	27329.7	45405	28801.1	33979.9	27577.2	2265.59	12828.3	8540.91	5819.15	5076.33	15002.7	14807.3	16393.1	14845.6	16236.7	20894.5
8247			2-Polyprenyl-3-methyl-5-hydroxy-6-methoxy-1,4-benzoquinone;3-Polyprenyl-4-hydroxy-5-methoxybenzoate;4'-Oxonebramine	19.6368803346238;19.6368803346238;-4.1679995081567	MS1 mz matched	305.173	114.769	23365	28438	43727.7	24513.8	16227.1	52663.5	28591.8	49039.4	38846.9	37919	37052.4	16475.6	18875.5	21113.8	17930.6	135002	72337.2	138832	140394	58738.3	40698.2	37449.7	35654.5	36879.2	35997.1	38866.1
8251			4'-Oxonebramine	7.56144	MS1 mz matched	305.184	158.813	60006.9	166137	108775	99623.4	54214.8	18247.7	22157.5	18560.6	39556.6	73048.4	21381.3	19285.7	17003.8	29908.8	21818.6	8058.02	33876.1	30794.2	25295	13903.5	121194	89769.5	87307.5	84633.8	100740	80841.5
8253			12alpha-Fluoro-11beta,17beta-dihydroxyandrost-4-en-3-one	-10.5526	MS1 mz matched	305.185	199.858	23348.2	36848.9	29588.7	28566.5	22870.2	8438.93	11765.4	7726.93	16294.1	28820.6	4585.14	4579.74	5164.37	6462.42	4706.97	6132.83	18460	13890.9	13281.3	8893.96	12766.6	12786.3	13146.3	12622.3	13010.7	15730.9
8255	Etodolac	0.49435			MS2 reverse	305.185	230.85	17131.7	54791.1	33490.1	32071.5	15617.2	12303.9	21581.5	12712.8	13144.7	13684.3	1409.73	1239.45	7951.11	1987	10991.8	11880.7	15227.8	13773.1	13750	9694.37	18745.4	17548.4	18294.1	18047.4	18448.6	17224.7
8266	Arachidonic Acid (peroxide free)	0.7799			MS2 forward	305.247	107.066	30256.3	35714.4	46888.2	33557.2	32008.9	51673.3	40696.7	58088.2	45924.9	43294.8	26327.3	24946.1	35481.6	28525.2	32993.9	27271.5	83210.4	100564	12261.8	40555.3	48916.6	45717.6	42807.6	46013.5	44501.7	47127.1
8287	Clofibrate	0.38025			MS2 reverse	306.086	317.56	5206.49	6145.11	4947.12	3349.21	6135.44	19545.7	28445.9	24860	21579.2	6502.58	9918	5658.93	8378.91	8964.24	5658.88	9399.81	20477.8	6883.04	15317.4	8857.31	3602.54	4058.22	6820.2	8160.82	3983.77	5277.14
8295			Acetyl-N-formyl-5-methoxykynurenamine;di-Hydroxymelatonin;Alpha-N-Phenylacetyl-L-glutamine;Bluensidine	-18.9579376371004;-18.9579376371004;-18.9579376371004;-3.78634417123816	MS1 mz matched	306.131	33.057	23476.1	30077.4	37951.3	33383.5	24319.6	14802.3	23917.5	26655.6	26991.4	26381.4	12667.8	11901.4	10651.1	11143.9	11782.5	10397.5	10641.8	9573.62	7588.48	11281.7	13638.7	16356.4	14258.3	15296.3	13644.2	13350
8303			N1-(2-Methoxy-4-methylbenzyl)-n2-(2-(5-methylpyridin-2-yl)ethyl)oxalamide;	0.171173682627897;	MS1 mz matched	306.154	386.534	7607.9	42756.2	46333.1	95598.6	67341.9	27085.5	40476.1	21031.4	22937.1	91371.2	155934	167853	64001.8	116046	153152	18899.1	115155	35880.9	33382.7	28433.9	140481	149880	134913	107993	142361	165770
8305			Allopumiliotoxin 267A	-14.2205	MS1 mz matched	306.179	298.577	11364.7	26540.7	15317.9	15774.1	22590.6	28615.7	25007.6	28996.3	32211.6	36553.8	74668.9	105461	48551	45334	105186	8086.73	7934.43	11365.1	16464.3	8469.25	25017.5	25920.1	26764.2	22569	25795.7	24495
8328	Dimethyl 4,4-o-Phenylene-Bis (3-Thiophanate)	0.49765			MS2 reverse	307.025	288.749	4188.44	5631.07	2857.67	6981.09	7532.86	19324.8	8235.81	9756.81	10803.6	5864.29	14266	4707.72	16971.8	13450.5	11534.5	9568.61	5359.4	8598.29	7524.41	4185.61	4654.3	8469.23	11098.2	5975.42	11598.1	5417.6
8330	Isopentenyl pyrophosphate	0.3357			MS2 reverse	307.042	210.737	5946.97	18553.9	17786.8	11645	11217.4	105949	64997.7	94088.3	172363	109492	12464.1	13674.3	285662	21277.7	14467.6	7629.36	32079.9	13484.8	77256.9	26872.2	38875.5	34637.9	37181.4	39304.5	36653.2	36942
8333	Xanthosine	0.4879			MS2 reverse	307.063	290.107	3937.98	4381.44	3264.78	3852.48	2501.68	2540.45	3914.58	5822.75	3749.57	2703	3296.82	3031.41	6112.6	4189.59	1405.36	14160.2	6405.34	7152.18	7113.51	5165.92	1668.72	1952.69	1988.1	1629.11	4255.66	2269.74
8341			4-Hydroxyclonidine;Guanfacine;N-Acetyl-D-tryptophan;Mephobarbital	16.2540177901001;16.2540177901001;-13.8154996903669;-13.8154996903669	MS1 mz matched	307.121	267.12	18967.6	70702.4	56918.6	60440.5	30695	12017.1	83459.8	5257.57	32287.6	38995	17244.1	22490.8	20265.8	58331.4	29766.7	48137.8	82872.6	79209	105276	53814.6	44204.1	36466.9	47632.1	34303.6	42658.1	40759.6
8348			Uridine 2',3'-cyclic phosphate ;Isoimide;N-(Bromophenyl)-3,4,5,6-tetrahydroisophthalimide;Imide;N-(4-Bromophenyl)-3,4,5,6-tetrahydrophthalimide	-22.8634139649896;14.3718239084944;14.3718239084944	MS1 mz matched	307.164	250.207	32668.8	65917.9	34282.4	40712.8	29147.2	46920.2	54868.8	62615.2	73591.1	100046	34441	33793.8	22316.4	54370	50368.9	18040.5	12656.9	16776	30568.7	15501.1	58360	53450.3	59080.5	53242.1	58584.9	57414.1
8349			Isoimide;N-(Bromophenyl)-3,4,5,6-tetrahydroisophthalimide;Imide;N-(4-Bromophenyl)-3,4,5,6-tetrahydrophthalimide	4.57285306178523;4.57285306178523	MS1 mz matched	307.164	232.601	23391.5	45874.4	28371.6	32262.8	23184.8	49035.9	98361.3	68038.5	74115.3	137977	23724.2	24078.9	14843.4	34390	46616.9	12863.3	12596.8	12394.5	17311	11075.5	44675.3	46017.6	47728.3	45734.1	45979.7	46833.4
8360			Allopurinol riboside;Arabinosylhypoxanthine;Inosine;8-Azaadenosine	10.8117740965961;10.8117740965961;10.8117740965961;-1.49126083871969	MS1 mz matched	307.2	147.391	139973	416338	296357	254094	128410	23197.7	19417.1	19740.4	49628.1	72175.2	1759.92	6103.38	8071.55	8729.75	5286.7	27813.5	98280.6	84034.2	73475.7	28061.8	132783	127102	118433	120783	111065	114425
8382	isocarboxazid	0.49995			MS2 reverse	308.025	180.033	5121.65	4435.39	4681.17	5531.12	4387.77	2493.18	3840.24	3631.2	3865.53	3779.3	2473.88	2280.69	1865.1	2864.68	2248.15	1860.05	2702.17	3452.46	2024.93	1231.21	3548.33	3491.97	3475.48	3359.72	3784.44	3440.01
8386					Unmapped	308.058	247.822	8205.02	6070.98	3368.99	5466.07	6501.27	8999.64	8279.01	12935	9249.14	8544.95	5069.37	5267.48	9897.17	10297.8	7263.79	4010.03	3660.33	3652.8	6586.15	3956.65	3532.67	3797.87	3607.67	4722.98	3714.85	3895.56
8396	Trp-Cys	0.7223			MS2 forward	308.105	148.695	4509.47	4044.31	1409.61	3587.21	4288.7	1472.89	4145.65	3825.24	4131.6	5062.99	18465.4	13333.4	11765.5	644065	8901.87	10543.9	11741.5	11100.7	9939.6	10750.4	11433.4	10235.6	10120.8	10942.1	9821.39	10355.8
8404	Argininosuccinic acid	0.3956			MS2 reverse	308.157	386.529	1842.41	1959.95	2321.43	1988.98	2319.31	2716.38	2231.39	2022.73	2012.23	2244.53	3235.02	2765.6	3635.38	3552.82	4372.46	3710.24	5917.76	6677.65	3265.58	3617.72	2900.79	2742.01	3023.94	3001.11	3484.37	3822.02
8432			Diclofop	8.28192	MS1 mz matched	309.009	130.397	42146.3	47883.8	16088.5	34874.4	22444.4	14077.9	22464.7	8761.37	10923.8	24495.6	72365.2	78526	44556.1	55429.6	89240.4	4421.44	7983.7	7947.58	8707.51	10307.2	36377.2	33645.9	34371.1	40519.3	36855.8	36552.1
8436	Deoxyuridine monophosphate (dUMP)	0.49975			MS2 reverse	309.046	210.595	1854.63	3360.32	2188.23	3941.71	2514.32	11833	6820	8562.23	12216.4	9397.69	2641.3	2240.28	20089.4	6178.7	3192.64	1585.84	3291.51	1811.12	5900.45	2864.98	6872.86	7386.9	6819.94	6916.88	7506.84	7655.27
8438	Thiamine monophosphate	0.4917			MS2 reverse	309.06	247.899	1506.05	1424.31	1155.67	1398.54	1504.02	1888.28	2251.61	2383.56	1235.91	1645.22	1225.24	855.928	1851.64	1724.95	1552.18	3209.17	2844.79	2412.54	2425.91	2704.04	1396.19	1145.59	1144.36	1300.44	1359.66	1172.1
8440	Dapsone	0.3084			MS2 reverse	309.086	181.441	1776.76	1181.66	2071.74	2909.55	2187.44	1132.02	3249.27	3063.57	937.412	2707.87	3705.09	2217.65	3130.56	937.488	2393.09	24722.6	29697.3	24300.1	25704.5	20200.9	10040.8	9890.07	10196.9	8787.29	11375.4	10940.8
8467	Matrine	0.3411			MS2 reverse	309.216	286.315	2601.01	2787.36	2955.45	2609.39	1589.93	2104.92	1971.99	3020.48	2102.78	2795.34	1274.74	1336.84	2047.91	2191.38	2210.69	5268.24	5318.8	7382.39	6185.7	6140.98	2773.47	2371.1	2656.52	2385.94	2203.96	2653.31
8469			D-Erythroascorbic acid 1'-a-D-glucoside;	7.58373299664377;	MS1 mz matched	309.241	33.2265	12912.4	9450.73	13565	23951.4	4380.39	12176.9	18422.3	10482.9	12215.4	13700.6	65950.2	51985.1	111349	35277.4	73274	556847	300891	347549	584361	1.06854e+06	45783.3	45854.1	39504.9	41671.7	42929.9	39715.8
8470					Unmapped	309.256	124.055	521779	258095	308682	248163	397460	77363.7	241158	345186	245839	549351	14609.1	5701.5	4469.02	3223.37	2903.3	131733	133079	168852	48158.9	362770	148125	152225	153862	176405	156743	167417
8474	Lavandulol	0.38675			MS2 reverse	309.279	45.066	3978.59	9655.68	6151.52	14386.4	7084.24	8162.95	5815.47	10073.8	7642.74	10414.4	11230.9	11021	12036.3	3578.69	4571.06	10380.3	13510.6	10079.3	10541.9	13738.3	9194.68	2827.25	10112	10017.5	8080.66	8304.48
8478			Thiamine monophosphate;1-O-Octadecyl-sn-glycerol;1-O-Octadecylglycerol;Batyl alcohol;Glycerol octadecyl ether	23.2337284034692;17.4251950894981	MS1 mz matched	309.326	132.813	47826.6	20132.6	16187.5	14719.8	45203	6667.65	12941.5	25233.6	19659.1	44025.8	1546.19	941.598	636.126	828.443	895.577	13089.4	12643.9	12908.4	4960.64	695.077	931.748	1309.54	1419.18	1280.35	908.66	16032.7
8480					Unmapped	309.993	208.455	527.616	922.289	435.897	941.348	4358.94	1275.2	1109.92	1372.89	1887.68	3268.59	76058.8	63058.7	12178.5	117472	37496.2	665.603	679.241	1035.61	968.677	387.493	2968.05	3444.66	3404.35	3174.66	2541.56	3625.53
8496	Tranilast	0.4983			MS2 reverse	310.111	165.962	1910.34	967.527	2810.59	1065.14	1248.68	869.039	2890.28	2141.2	2786.9	3168.45	1288.66	1057.61	1367.32	1248.69	2029.81	3486.58	4810.42	4428.48	3911.45	4244.08	1202.56	1302.17	1308.47	1658.94	1340.91	1398.93
8507	Arg-Ile	0.3631			MS2 reverse	310.184	376.889	7903.51	7119.88	5467.93	9657.04	6427.87	6855.94	9003.32	10283.5	9736.97	7921.86	3605.8	4932.78	6197.88	4979.42	6440.33	8786.06	16348.3	20454.3	11843.9	8523.4	5090.45	4534.4	1842.77	4580.62	5054.31	2336.69
8520			N,N-Dimethylsphingosine;Stearoylethanolamide;N,N-Dimethylsphing-4-enine	0.826118722132372;0.826118722132372;0.916551919575565	MS1 mz matched	310.308	105.444	13883.8	11704.6	29902.7	41833.4	22663.9	21704.5	31964.8	11053.1	146712	8673.84	2176.08	2582.78	2232.82	2682.24	3284.5	11211.6	10562.5	35134.2	10300	14403.1	8689.08	10586	10789.9	10005.7	8882.05	8341.62
8530			Ribose 1,5-bisphosphate;D-Ribose 5-diphosphate;D-Ribose 1,5-bisphosphate;Ribose 1,5-bisphosphate;alpha-D-Ribose 1,5-bisphosphate;D-Ribulose 1,5-bisphosphate;D-Ribose 2,5-bisphosphate	24.2453288319959;24.1946800737234;24.1946800737234;24.1946800737234;24.1946800737234	MS1 mz matched	311.005	130.478	3963.76	4210.49	1772.23	3353.41	2435.86	1697.57	2466.21	1896.71	1378.44	2491.5	5593.65	6219.84	3748.88	4667.35	6200.99	708.387	1308.64	1196.26	1184.78	1553.25	3287.84	3239.25	3189.88	3531.97	3555.89	3479.88
8565	Methoprene (S)	0.7053			MS2 forward	311.256	33.4725	8590.79	6939.21	12313.9	12584.4	24794.3	11646.9	22844.4	19312.4	29968.7	35582.1	84543.4	83684.6	151614	42759.5	114495	78807.7	136488	75334.8	77074	137541	22739.1	20540.6	19480.4	18881.5	18203.9	18882.4
8601	His-Asp	0.49705			MS2 reverse	312.132	48.483	2221.61	4578.41	3334.51	4036.3	4175.03	2546.78	8263.91	11911.2	13820.2	2716.22	2117.06	4346.27	6132.09	2128.04	8375.04	27322.9	8467.88	10550.5	25120.5	15842.3	4929.43	1519.46	2988.5	5736.56	5152.09	5330.63
8612	Tyr-Leu	0.49125			MS2 reverse	312.189	243.232	12387.6	14743.8	13764.9	16939	18193.8	9169.91	16676	8271.83	11582.4	17378.9	21929.1	19210	10437.6	15897.9	14842.3	12149.7	11541.8	13632.8	9299.06	3689.71	9956.79	8811.75	9176.81	8700.21	9717.59	9136.02
8618					Unmapped	312.251	168.706	4483.37	4724.33	4639.55	4897.27	4692.68	3219.87	3866.91	3073.91	2128.59	3494.88	60018.2	84270.4	36142.6	8933.64	74864.6	5262.64	6283.66	6101.93	4987.92	6379.35	10293.8	9981.02	9883.07	9308.69	8512.21	9235.56
8632			D-Glucuronic acid 1-phosphate;4,4'-Dihydroxy-3,5-dimethoxydihydrostilbene	-12.0385540165333;-16.4161381582453	MS1 mz matched	313.078	355.048	1126.17	9686.34	3176.04	3803.19	44210.3	108208	21116.4	2020.59	12657.3	6353.18	114770	227894	713366	198727	177729	5538.56	6619.6	19558.6	21695.1	9857.22	52025.9	46233.2	60308.8	72018.9	71962	58422.9
8648			Glutaminyl-Lysine;Lysyl-Glutamine;Gamma-glutamyl-Lysine;Lysyl-Gamma-glutamate;Allyxycarb	-4.03116228208417;-4.03116228208417;-4.03116228208417;-4.03116228208417;-18.6017264589511	MS1 mz matched	313.126	284.353	10464.4	45034.5	9655.78	21026.9	15095.8	14372.1	46223.7	22702.3	15362.3	23779.8	4508.5	4603.21	5715.64	19530.6	5251.7	3751.63	4522.07	5441.6	9615.24	7669.61	14711.7	16600.9	20048.6	16565.3	16520.4	18684.1
8651	Phe-Ser	0.7852			MS2 forward	313.144	119.127	16923.4	16930.8	28649.4	20292.2	16661.4	11287.6	18636.4	14143.8	15268	25267	11742.2	14206.9	9089.47	10423.6	11377.9	8777.39	7963.17	8811.29	8045.4	8003.14	10024.4	12705.5	13007.8	8873.26	12755.8	12845.6
8653	Phe-Phe	0.7798			MS2 forward	313.153	139.868	13823.5	14319.2	13857.5	2616.05	8009.4	17005.7	30274.4	19191.3	4831.27	18664.8	10455.4	9516.05	17330.1	12914	11617.7	14066.8	10900.5	14068.6	9149.51	9312.57	8736.07	9221.42	4753.2	9915.78	5834.51	6222.02
8658			4'-Hydroxy-5,5'-diisopropyl-2,2'-dimethyl-3,4-biphenylquinone;Methyl (9Z)-10'-oxo-6,10'-diapo-6-carotenoate;5-Methoxy-7-(4-hydroxyphenyl)-1-phenyl-3-heptanone;2-hydroxyethinylestradiol;Jatrophone;Broussonin C;Centrolobine;Yakuchinone A;Yakuchinone-A	-4.94790469792118;-4.94790469792118;-4.94790469792118;-4.94790469792118;-4.80503567745837;-4.80503567745837;-4.80503567745837;-4.80503567745837	MS1 mz matched	313.178	196.986	80084.5	68944.4	98359.4	81857.2	68259	144685	209024	209945	144207	356009	230044	283314	62738.6	181601	203572	70533.7	24630.1	32061.9	23211.7	25922.5	57049.6	85713.7	84132.3	84304	88923.9	89815.8
8665			16-Dehydroprogesterone;Levonorgestrel;Dydrogesterone;Ethisterone;Tetrahydrogestrinone;16-Dehydroprogesterone;16,17-Didehydroprogesterone;Preg-4,9(11)-diene-3,20-dione;Levonorgestrel;(-)-Norgestrel;Norgestrel;(+-)-Norgestrel;Ethisterone;17alpha-Ethinyl testosterone;Progestolets;17alpha-Ethynyl-17beta-hydroxyandrost-4-en-3-one;Preg-4,11-diene-3,20-dione;11-Dehydroprogesterone;1-Dehydroprogesterone;…	15.9745590826216;15.9745590826216;15.9745590826216;15.9745590826216;15.9745590826216;16.0709704302192;16.0709704302192;16.0709704302192;16.0709704302192;16.0709704302192;16.0709704302192;16.0709704302192;16.0709704302192;16.0709704302192;16.0709704302192	MS1 mz matched	313.214	254.809	30724	29603.1	30718	33356	26926.3	25355	32987.2	31295.2	43510.6	38438.1	28084.6	33026.4	27149.2	26390.2	27162.2	9629.11	20066.1	12367.7	8709.31	18441.6	29792.7	26835.3	25454.5	27084.2	29082.9	25674.1
8676	1-Palmitoylglycerol	0.9651			MS2 forward	313.272	139.975	305289	192150	131403	38675.1	28021.8	68432.9	46458.4	116432	138126	109789	163424	159453	83942.7	278876	451325	555281	890854	335615	618967	761090	134582	211331	175670	222670	172702	183616
8687			Isoxathion;Karphos	-16.0768	MS1 mz matched	314.049	36.187	6411.22	9008.89	9063.22	6021.67	8355.51	14438.6	7203.81	15452.3	5340.25	4710.6	2690.17	4372.5	4332.36	10630.9	5517.81	14272.5	9250.45	13251.8	10789	12303.9	4832.37	5120.73	5561.68	5315.25	5381.88	5567.5
8690	Gamma-Glutamylcysteine	0.4763			MS2 reverse	314.084	326.543	4599.68	5653.3	28242.9	13280.5	26636.4	222937	40313.1	4965.06	24895.3	124866	100270	254902	2.11252e+06	57012	102760	15552.9	135636	33132.5	54689.4	7601.36	136561	137057	157949	171553	195606	204208
8699	Butein	0.3364			MS2 reverse	314.108	49.243	3763.44	4698.12	3842.29	4166.15	1916.46	4147.35	2552.18	5993.65	3988.34	1637.47	8016.25	9560.68	3418.13	20523.3	8092.56	13777.2	10502	11327.6	821.371	11854.8	4896.65	4744.94	5262.57	4752.93	4551.47	3693.29
8701	(S)-2-Hydroxyglutarate	0.369			MS2 reverse	314.115	201.492	2022.14	2222.59	1698.86	2959.81	2366.61	2329.49	2569.93	2230.92	1985.98	7745.16	12303.3	9519.73	6157.38	11476.3	9805.22	11045.3	4366.47	5628.23	4655.89	8470.77	4393.38	5346.41	5983.82	6057.38	7135.39	6669.44
8709					Unmapped	314.158	354.647	8666.24	7651.14	9780.2	18160.9	19578.4	8103.19	9274.17	3688.14	5975.43	32640.4	51431.3	61482.7	24538.8	37959.4	43368.1	7478.74	25501.2	8266.75	5649.4	8217.27	28853.6	29849.8	29034.7	22232.5	33218.7	35615.9
8713			Diclofenac;Meclofenamic acid;4-Prenylresveratrol	-23.6367504195692;-23.6367504195692;2.70141405508492	MS1 mz matched	314.18	366.706	13172.5	15600.4	25087.3	18577	21442	13213.3	28576.3	20728.8	10544.6	11322.9	23620.8	25071.7	16348	21120.2	25759.9	10423.1	11029.8	10184	6715.49	17088.9	16614.3	15769.1	16999.2	15932.4	17735.8	20045.7
8720			5'-phosphoribosyl-a-N-formylglycineamidine;Phosphoribosylformylglycineamidine;2-(Formamido)-N1-(5'-phosphoribosyl)acetamidine;1-(5'-Phosphoribosyl)-N-formylglycimidine;5'-Phosphoribosyl-N-formylglycimidine;5'-Phosphoribosylformylglycimidine;2-(Formamido)-N1-(5-phospho-D-ribosyl)acetamidine	-8.6206428637021;-8.6206428637021;-8.6206428637021	MS1 mz matched	314.205	337.786	72836.4	106908	109774	128289	139509	68728.7	108355	48216.4	93834.1	126594	128696	137729	79647.6	125142	134107	30374.1	50939.6	49238.8	60001.8	44564.7	93482.9	89404.5	101656	76874.6	88921.8	91207.6
8723	.alpha.-Estradiol	0.4014			MS2 reverse	314.217	254.82	6933.99	6613.91	9708.25	7862.27	5448.81	7342.81	9030	6687.31	12150.6	8559.62	6308.66	8082.84	6302.87	5581.27	5703.91	2760.8	2488.91	2031.21	2806.84	2860.65	6868.66	6885.05	5686.57	6524.37	6931.76	5831.93
8728	16-hydroxy hexadecanoic acid	0.30105			MS2 reverse	314.269	188.281	2303.96	8359.63	4340.26	8286.1	3078.41	3414.15	2461.76	3632.84	2020.3	2322.69	8750.49	14575.4	10496.8	8827.67	10374.6	7414.91	12805.7	15640.8	6759.46	12936.9	7317.67	7724.95	9064.97	6708.3	6232.37	6364.02
8732			Sulfamethoxazole;(-)-Solenopsin A	-15.7929231910813;-11.8447391590468	MS1 mz matched	314.303	43.6685	35243.2	26446	18267.1	47844.3	32020.5	20893.7	18238.8	7854.42	39580.6	23893.7	32825.3	41657.9	349638	33369.4	74218.8	32694.1	14384.6	42982.6	24360.8	26994	34684.5	32171.1	28679.7	29938	23099.2	21816.1
8737			(S)-5'-Deoxy-5'-(methylsulfinyl)adenosine;Albendazole-beta-hydroxysulphone;Albendazole-gamma-hydroxysulphone	-19.1489565415346;-8.29797120996378;-8.29797120996378	MS1 mz matched	314.333	45.6355	17645.7	28919.2	20711.2	49453.2	34849.2	31696.9	22426.9	17005.4	55313.1	1471.86	41174.7	45283.3	359117	40402.9	73331.9	33173.2	19745	44853.2	22525.6	32235.8	3767.72	4320.49	4476.32	4512.74	4001.03	2765.76
8751			Heliannuol C;(S)-Pterosin D;Glechomafuran;(1(10)E,4beta,5alpha,8beta)-4,5-Epoxy-1(10),11(13)-germacradien-12,8-olide;(S)-Pterosin A;Marasmen-3-one;Illudin C2;1beta-Hydroxyalantolactone;Cichoralexin;Artabsin;Desacetyllaurenobiolide;Annuolide E;(1beta,4E,8beta,10alpha)-1,10-Epoxy-4,11(13)-germacradien-12,8-olide;2,12-Epoxy-7(14)-illudadiene-3,8-diol;Enokipodin A;Gamma-CEHC;2alpha-Hydroxyalantolacto…	15.134525530322;15.134525530322;15.134525530322;15.134525530322;15.134525530322;15.134525530322;15.134525530322;15.134525530322;15.134525530322;15.134525530322;15.134525530322;15.134525530322;15.134525530322;15.134525530322;15.134525530322;15.134525530322;15.134525530322;15.134525530322;15.134525530322;15.134525530322;15.134525530322;15.134525530322;15.134525530322;15.134525530322;15.134525530322…	MS1 mz matched	315.092	45.2185	10959.1	3533.2	3205	11631	889.505	4889.75	787.846	5399.91	22736.6	14840.6	15635.9	17407.8	23367.2	38796.3	19856.8	48716.8	22260	24840.7	18557.9	40235.6	5652.33	5326.81	5229.24	5416.11	6306.86	6292.7
8753			2-Methoxycarbonylphenyl beta-D-glucopyranoside;6-O-Acetylarbutin;(S)-Mandelic acid O-beta-D-Glucopyranoside;2-Hydroxyphenylacetic acid O-b-D-glucoside;2-O-Acetylarbutin;Vanilloside;Pyraclonil	15.3849010553599;15.3849010553599;15.3849010553599;15.3849010553599;15.3849010553599;15.3849010553599;0.955095546288803	MS1 mz matched	315.113	239.178	39305.9	43372.5	46960.2	54419.9	59658.7	40983.6	58619.2	58442.9	48883.6	63999.9	1.20333e+06	952198	70390.1	529016	1.14275e+06	120178	16367.7	24997.4	20932.7	11408.3	96551.5	106378	110836	112726	121288	123315
8763			(+)-Erythraline;(??)-Clausenamide;(??)-Aegeline;Lansamide 3;Oripavine;Codeinone;(5alpha)-7,8-Didehydro-4,5-epoxy-3-methoxy-17-methylmorphin-6-one;Neopinone;Oripavine;(-)-Apoglaziovine;Glaziovine;3-Hydroxyestra-1,3,5(10),7-tetraene-16,17-dione 16-oxime;Tuduranine	15.1664305752727;15.1664305752727;15.1664305752727;15.1664305752727;15.1664305752727;15.144554775355;15.144554775355;15.144554775355;15.144554775355;15.144554775355;15.144554775355;15.144554775355	MS1 mz matched	315.176	398.319	28669.4	52624.7	66228.8	53117.3	71118.3	42727.6	99980.5	66145.2	40181.4	30996.6	80504	104740	54933.1	90171.2	76375.1	18717.9	26657.6	18045.4	11293.4	7450.72	51111.4	63436.2	56164.1	52544.5	58350.1	82640.1
8767			Thiozin	7.25107	MS1 mz matched	315.193	47.769	85720.7	79584.8	64390.8	83088.7	87811.1	53945.1	125229	103285	75657.4	88219.6	71721.8	48020	54245.2	73885.8	48702.3	100843	40672.3	41651.3	30859.3	34063.9	25894.2	41565.2	27447.9	28591.3	29515.4	27216.5
8788					Unmapped	315.251	150.843	3020.98	210477	298420	225148	1211.8	103497	3390.4	156119	100129	1560.88	58565.8	54954.6	48307.1	2380.44	84749.9	155867	158507	100788	139052	171611	34577.9	32407.4	29610.5	32065.8	29781.6	31315.3
8790	cis-9-Palmitoleic acid	0.6769			MS2 forward	315.26	29.286	1770.71	3601.2	2783.03	5687.39	2119.56	2156.66	8009.4	3641.67	1950.88	1465.95	3649.54	3377.37	1210.52	3007.47	3789.54	8943.12	11743	4207.39	13760.6	11347.8	2414.68	2016.47	2072.41	2110.37	3075.42	2347.45
8805	Lys-Cys	0.49765			MS2 reverse	316.07	210.581	1153.64	1036.85	1033.76	1127.79	1332.61	1432.17	1262.82	1384.12	1353.88	2861.49	1284.2	1271.62	1739.9	1606.44	1347.33	2451.41	2271.04	2209.57	1957.93	2229.94	3129.67	2720.19	2472.78	2615.72	2299.91	3573.2
8812	5-Methyl-2-thiouridine	0.4106			MS2 reverse	316.099	288.14	109427	193764	71903.5	148263	101595	93479.1	91515.8	72928.3	70760.4	59231.6	338772	233014	75865.1	117014	262026	69095.6	239640	90364.3	135614	52121	81719.4	81175.3	115147	90535.5	95084.4	105070
8815			Citpressine II;Hippeastrine	-5.30829370422884;-5.39492946455964	MS1 mz matched	316.12	307.557	1662.71	55320.1	6225.02	18947.1	16560	9274.7	20572.4	5299.48	20689.1	25588	23650.1	34808	20416.5	27628.3	35096.9	5745.89	6980.52	4727.59	58640.7	5774.77	43395.7	45724.7	62873.6	50092.8	48350.6	47162.4
8820			Clenbuterol;Amitriptyline;Maprotiline	-21.6458025180266;3.24695120301871;3.24695120301871	MS1 mz matched	316.153	311.619	19483	7190.32	17238.3	2356.97	7132.3	17944.9	12649.4	2175.95	8550.59	3542.64	33905.7	7169.7	27412.2	5918.3	9390.86	159323	176529	224842	127719	184943	23126.7	19258.4	16359.7	25153.4	21847.5	24368.8
8821	Lys-Phe	0.4398			MS2 reverse	316.159	418.835	3035.64	4007.88	3945.31	4098.6	3797.99	6160.88	4525.73	4041.12	5824.61	6734.65	10155.7	6698.19	7918.22	7469.44	4083.8	5344.78	7441.51	7095.31	5827.95	5940.06	6122.65	6268.9	6782.11	6875.79	7303.48	7888.67
8823			Alizapride;	9.50758167670398;	MS1 mz matched	316.173	346.667	3264.51	4046.69	5204.71	7921.64	9270.29	5608.55	5729.32	3163.59	3785.72	12244.6	27278.7	35682.4	17268.1	29671.8	22814.8	8346.1	11216.7	11720.7	9498.35	8995.03	14977.6	15247.1	14453.2	4662.64	15858.4	17268.3
8845	Decanoyl-L-carnitine	0.9505			MS2 forward	316.246	178.153	13893.7	4312.29	12278.6	4530.85	7493.17	15347.9	4294.64	7176.29	3699.35	2355.95	13614.9	12160.9	30079.8	21708.4	12761.3	6087.86	1459.7	4894.39	3637.16	5124.83	15304.4	15733.8	14105.5	14708.7	13990.3	14213.8
8847					Unmapped	316.257	241.607	8778.9	25736.5	13447.4	31177.6	8009.09	6016.64	15976.3	8638.89	9134.99	18503.6	1079.97	1473.27	3553.56	6003.24	1873.43	2249.04	13659.9	2716.68	4630.22	8438.11	11568.2	9075.43	9872.95	10376.2	10196.5	10408.1
8852			N'-Hydroxysaxitoxin;Neosaxitoxin;Neosaxitoxin;NeoSTX	-13.1458463573547;-13.1458463573547;-13.1458463573547	MS1 mz matched	316.282	214.111	5595.19	4557.92	3062.08	5822.76	5323.53	2395.01	3573.04	2275.87	3314.75	2374.26	2351.49	1820.31	1704.3	2797.85	1967.79	1584.95	1717.63	1456.53	1510.93	1458.5	2005.28	2037.96	2429.67	2133.15	1969.75	2072.77
8854	Pristanic acid	0.4218			MS2 reverse	316.319	44.1165	85445.7	65227.4	81676.2	90099.6	74736.9	153232	96170.3	80583.8	118190	67275	59641.9	46565.8	82846.3	47563.7	51815.6	50888	34362	50247.8	39127.8	46477.7	4251.76	4397.75	3736.18	4286.03	4739.92	3759.23
8863			Ethylendiamine dihydroiodide;EDDI	-14.6463	MS1 mz matched	316.918	375.975	13915	13304	10103.2	16214.7	11755.6	46422.6	17638.7	21902.3	27060.4	16724.8	8149.13	10945.1	29003.7	24412.3	9775.58	10579.3	10469.9	10788.5	17992.1	12412.2	12630.4	12569.1	11385.7	14687.6	10150.4	10575.4
8866			4-[(2,4-Dihydroxyphenyl)azo]benzenesulfonic acid;Pyrifenox	3.25781928724819;-2.38068759017217	MS1 mz matched	317.022	190.038	690.16	516.495	3146.19	1829.04	3978.33	1393.31	399.409	941.333	283.299	229.752	5015.59	4703.03	8949.49	8264.5	3899.71	142.361	237.775	126.826	167.47	146.972	1415.55	1543.71	1469.45	1418.52	1524.93	1672.23
8897	Ile-Trp	0.3954			MS2 reverse	317.174	293.661	37949.5	7642.53	30546.5	14510.3	17261.6	17889.4	7849.44	1009.71	7288.41	6171.05	19850.7	21866.3	21636.1	13443.4	18587.8	16366.8	11481.4	15685.3	9884.78	13636.7	11433.3	12080.7	11911.7	12226.8	12421	4751.52
8941	Chlorpromazine	0.4702			MS2 reverse	318.103	150.176	3284.92	3545.76	3026.05	2407.69	2790.61	3938.29	1543.3	2957.75	2961.16	3230.39	2335.11	1999.91	2136.81	2500.73	2457.54	9597.3	7624.09	9565.15	7542.71	8406.61	2613.88	2281.88	4161.6	4728.44	4826.36	2875.28
8952			Tryptophyl-Leucine;Tryptophyl-Isoleucine;Isoleucyl-Tryptophan;Leucyl-Tryptophan;Pitrazepin	-9.27440629311004;-9.27440629311004;-9.27440629311004;-9.27440629311004;22.0706006987079	MS1 mz matched	318.18	315.189	43142.4	110740	73083.4	74510.5	52834.6	158441	64839.8	312104	96283.8	230165	103363	74576.2	64700.9	398622	231592	45120.7	43935.2	52343.4	141380	45636.6	143162	155851	162665	157349	153049	147329
8953			Paraquat dichloride;Methyl viologen;Paraquat dichloride;1,1'-Dimethyl-4,4'-bipyridinium dichloride	11.6659343051805;11.6659343051805	MS1 mz matched	318.188	351.445	2346.41	4004.98	4504.89	5924.89	10061.9	2926.05	5027.28	4360.53	23938.9	9726.26	24512.7	36105.4	1112.45	27359.8	21211.6	2467.61	9591.79	4060.05	3946.19	2911.62	12093.7	12016.4	11656.8	12007.3	12664.9	17271
8954	Leu-Trp	0.8671			MS2 forward	318.18	168.431	28518.7	7100.68	16678.5	7762.38	12288	22258.3	7169.4	15312.7	7382.79	7537.81	9144.53	10110.9	14829.1	7749.96	10864.8	10604.8	10565.9	3080.93	8097.9	1739.49	9450.6	10594.3	589.212	10233.5	9653.55	11523.3
8957			Aplysin;Filiformin;(-)-Filiformin;Laurinterol	7.45220090577893;7.45220090577893;7.45220090577893	MS1 mz matched	318.201	279.335	5812.66	7127.51	6091.45	11088.4	6036.43	6951.68	8020.42	4862.4	5995.84	8092.63	6795.76	7589.91	4084.49	5576.16	7203.1	2698.54	4938.49	4112.15	3830.89	3399.75	7510.79	6865.5	7222.24	6737.75	7350.75	7265.31
8967	Dehydroabietic acid	0.3211			MS2 reverse	318.238	109.126	29931	31820	33971.7	18027.5	19517.5	39217.1	48829.8	56262.2	21307.7	22041.6	15938	15203	17425.2	23543.3	17615.7	23438.9	46775.2	33024.6	20351.7	32986.3	17735.9	17316.4	17313.3	19174.3	18070.4	19052.4
8974	Phytosphingosine	0.9883			MS2 forward	318.299	150.18	659849	814129	1.26756e+06	2.06586e+06	967329	166493	607779	94724.8	912813	89460.4	215789	231055	217688	323604	227110	387036	256107	177584	242187	341246	641962	681532	587663	573681	434231	438668
8990	His-Cys	0.629			MS2 forward	319.108	287.854	7459.09	2432.02	3425.62	3414.96	2775.68	6850.23	2707.8	5613.87	3599.96	2323.19	3231.4	2389.09	4260.64	2925.01	4049.38	1936.44	2101.44	1556.37	2465.12	1826.83	4348.54	3981.43	5207.21	3845.41	3992.45	5069.99
8993	Mevalonic acid	0.40175			MS2 reverse	319.134	318.606	9635.65	8638.69	7094.46	7066.81	8260.15	5170.15	8582.32	9735.26	7115.15	5164.88	12974.9	16105.8	7298.26	13258.9	14157.5	5241.41	2413.56	1634.03	1644.49	2062.87	6712.16	7656.18	7520.09	5680.24	7681.7	11668.6
8997	Norfloxacin	0.49375			MS2 reverse	319.136	194.358	4456.05	9692.35	4523.92	20833	5654.88	7355.75	18686.3	10250.8	7882.38	11790.4	7661.47	14727.4	4616.68	8619.69	11053.7	21306.2	18673.8	14440.1	9997.6	10051.1	19187.9	14401.5	15079.2	14456.4	14301.5	14686
8998	His-Tyr	0.9212			MS2 forward	319.139	286.881	15578.7	6214.42	8388.6	7513.53	6939.46	14370.8	6960.73	11119.1	7590.74	5858.1	8495.16	7456.24	12453.7	10178.4	10487.9	7297.75	6474.25	5248.57	2067.08	5296.08	7541.98	8180.15	8683.36	8455.59	9005.12	9873.26
9000			6-Hydroxyenterodiol;2-Hydroxyenterodiol;(S,E)-Zearalenone;4-Hydroxyenterodiol;Zearalenone	8.80128503778654;8.80128503778654;8.80128503778654;8.80128503778654;8.87609395291503	MS1 mz matched	319.15	331.044	26019.8	9317.57	7393.18	4300.08	5975.22	36174.2	22319.4	5981.95	19191.2	9473.96	10495.2	6042.96	46542.3	8892.87	8141.84	126016	23488.5	37574.9	53097.4	219843	17449.3	16294.9	17446.4	25993.5	17685.8	19849.8
9002			Eseramine;(3aS-cis)-3,3a,8,8a-Tetrahydro-N,3a,8-trimethyl-5-[[(methylamino)carbonyl]oxy]-pyrrolo[2,3-b]indole-1(2H)-carboxamide	-15.0037	MS1 mz matched	319.164	142.621	98573.3	58430.8	86601.8	62628.4	69653.1	182919	419868	278971	200089	591312	10232	10152.5	12978.1	25348.3	42632	48234.9	73413.8	58606.9	33212	65687.3	95251.6	96803.5	97353.8	104576	96685.9	98798.5
9006			Fluvoxamine;Fluvoxamine	4.6753865375697;4.71467568520591	MS1 mz matched	319.164	212.831	160225	226168	119664	217475	113364	410229	862208	517359	662192	780221	205118	166433	116643	391769	382046	53671.6	37748.4	42228.8	46707.4	50397.8	171380	175422	182348	193960	183669	193151
9020	Pargyline	0.49985			MS2 reverse	319.225	46.252	61759	93591.8	70568.7	108755	76561.3	28421.5	48421.5	40265.4	40634.8	28313.5	26720.1	24510.7	27684.3	25460.8	30606.1	62977.5	49200.2	42677.3	42674.1	43010.3	37333.1	39130.4	30722.9	31029.7	38391.1	28779.6
9023			3,3',4',5,5',8-Hexahydroxyflavone;Myricetin;Gossypetin;3,3',4',5,7,8-Hexahydroxyflavone;Myricetin;3,5,7,3',4',5'-Hexahydroxyflavone;Quercetagetin;6-Hydroxyquercetin	13.1443703099118;13.1443703099118;13.1443703099118;13.1443703099118;13.1443703099118	MS1 mz matched	319.239	209.683	5184.41	222799	115352	215656	8035.08	404705	845050	502356	643513	752268	199501	161139	3594.11	377474	365608	50765.4	35409.1	38505.3	44136.5	2964.87	15673	15139.4	15011.2	18070.5	15068.6	17804
9054					Unmapped	320.167	386.29	3434.15	3643.14	4385.62	5490.14	4156.68	4527.15	3641.08	2030.42	2207.05	7047.91	9235.55	10966.9	5043.2	6354.82	9212.77	10314.7	17559	11178.2	8751.24	12434.7	8191.4	7905.53	6981.27	7189.32	8608.53	9406.28
9058					Unmapped	320.195	302.892	76457.6	174996	117827	69688.7	54046	67260	32715.2	69595	54132.9	58620.4	18950.4	17172.8	15348	48328.8	38438.6	41471	52145.4	51342.4	80485.1	32502.5	63246	71826.4	74320.7	67931.6	67305.9	66485.4
9062	Lys-Leu	0.7034			MS2 forward	320.217	505.803	3174.09	3316.6	1199.6	1555.94	1868.64	4398.12	3250.16	2153.9	2999.08	6046.3	3260.39	1987.57	1321.22	2734.55	2516.06	1882.37	4366.78	5056.86	3475.48	4811.15	2207.85	2702.28	2417.55	3212.73	3128.97	3993.01
9084	D-Mannose 1-phosphate	0.6518			MS2 forward	321.062	126.309	2611.71	2807.33	2422.63	2712.24	2332.51	1648.71	1763.5	3095.61	2010.71	4542.94	1804.96	1560.77	1744.54	2562.15	1759.06	5634.91	6417.94	7236.09	4810.56	5241.77	2759.99	2553.32	3126.68	2872.06	2459.47	2683.51
9094	Enoxacin	0.4993			MS2 reverse	321.129	154.553	8961.54	19151.8	9372.3	18840.3	11936	2381.29	38390	2857.18	6660.13	17913.5	3544.49	4906.68	3807.42	3275.02	5639	8116.19	12429.4	11982.5	4934.39	5947.96	2210.09	4311.99	3931.34	4868.21	3338.17	4026.38
9101			12alpha-Fluoro-11beta,17beta-dihydroxyandrosta-1,4-dien-3-one	-21.2381	MS1 mz matched	321.18	207.404	110988	205485	110321	129247	75035.5	76418.9	116109	95113.3	166870	247810	8024.68	6428.82	6370.04	21039.5	19232.5	29873.3	46372.3	41166.1	36419.1	20613.6	52628.3	49601.7	57228.8	53696.1	58374.5	56910.3
9114	(+-)8,9-DHET	0.7467			MS2 forward	321.241	130.082	6092.88	15268.9	2044.32	1656.87	12336.8	14777.5	21165.9	19156.9	16857.8	24339.2	8414.02	10204	8930.27	11784.7	8962.24	40633.6	35562.3	34493.4	33761.1	36275.1	15232.3	16334	16389.7	16101.7	16363.5	17430.2
9120			Fenpropimorph;Fenpropimorph	-4.00552384785588;-3.95705017731869	MS1 mz matched	321.297	142.147	1346.4	3012.39	9133.53	7805.06	3325.05	7615.77	12544.7	17997.5	5024.04	11391.2	895.955	798.374	1041.15	1192.44	879.301	4144.34	5807.66	5637.65	4414.56	5092.31	12767.5	2785.84	7711.41	10043.2	7827.03	10101.3
9122					Unmapped	321.313	33.825	10121.7	11719.3	14030.9	22240.2	8922.52	10767	26214	7534.11	16508.8	13578.7	6657.38	833.949	23734.7	12339.7	18380.8	6830.68	5688.91	7680.55	4741.12	5963.71	6222.59	5979.47	5793.09	3901.86	1789.36	2362.76
9133	Diphenhydramine	0.4994			MS2 reverse	322.108	354.951	1411.43	2412.14	1795.15	2214.44	1713.52	1999.24	2104.88	1723.13	1956.47	2662.78	3529.45	2277.78	1879.1	2826.09	2572.44	2663.08	2242.13	4457.59	3284.03	3383.78	4388.71	4384.33	4154.02	4627.8	4312.07	8053.75
9139	Lys-Asp	0.4983			MS2 reverse	322.153	190.587	3336.04	2072.31	2280.79	2710.07	2012.74	1969.9	2699.8	2973.28	2765.45	2257.99	3236.9	2299.31	3570.7	4263.23	3245.31	17132.8	12540.3	17726.1	15246.7	11547.9	2177.72	2090.38	2115.15	1438.39	1885.61	1954.24
9146	Phe-Arg	0.9783			MS2 forward	322.185	301.029	63465.5	15774.4	96268.8	30294.3	61513.2	61925.2	19435.8	14826.3	13809.7	17208	18602.3	26283	9098.54	34623.8	40834.4	136796	87387.9	101037	63555.2	90408.1	11083.7	26748	16323.3	18137.7	14610.6	14438.6
9151			Fenitrothion;trans-2-[(Dimethylamino)methylimino]-5-[2-(5-nitro-2- furyl)-vinyl]-1,3,4-oxadiazole;N,N-dimethyl-N'-(5-(2-(5-nitro-2-furyl)vinyl)-1,3,4-oxadiazol-2-yl)-Formamidine	7.21412236597802;-0.360703386145388	MS1 mz matched	322.211	298.275	3724.85	19413.2	90187.4	30748.6	58813.8	65464.5	6832.3	22344.3	3631.41	23405.6	10397	31557	34224.6	30226	35950.6	149179	99261.9	127147	80884.9	127329	13636.2	5207.39	8862.42	13517.5	12348.9	12491.2
9154			Cetylpyridinium chloride	-13.4348	MS1 mz matched	322.259	149.477	19032.2	14364.4	13309.4	9175.37	14763.8	21828.5	14985.2	24351.2	12903.5	21405.7	2445.77	627.021	923.162	879.8	893.317	15906.7	25158	19069.7	21064.5	19749.9	15031.8	13900.4	14062.8	16753.7	13566.9	13984.3
9181			5,6-Dihydro-4-methoxy-6-[2-(4-methoxyphenyl)ethyl]-2H-pyran-2-one;Dihydrowyerol;Dihydrosuberenol;Enokipodin D;Armexifolin;Methylripariochromene A;Artemisin;Dihydrogriesenin;Farinosin;Grosshemin;Helelin;Mexicanin I;Microhelenin A;Parthenin;Stramonin B;Marasmic acid;Pentalenolactone E	1.87280271076055;1.87280271076055;1.87280271076055;1.87280271076055;1.87280271076055;1.90751963310072;1.90751963310072;1.90751963310072;1.90751963310072;1.90751963310072;1.90751963310072;1.90751963310072;1.90751963310072;1.90751963310072;1.90751963310072;1.90751963310072;1.90751963310072	MS1 mz matched	323.158	251.567	11993.9	29249.7	12820.8	32006.4	14966.4	16391.1	43338.6	21087	26658.9	46132.1	13428	10356.9	10152.2	28453.4	19186.5	12037.5	11520.4	13286.9	11316.4	12535.5	16308.8	15846.1	16582.8	16736.8	17355.6	17489.1
9182			Mequitazine;Mequitazine	5.06161145503437;4.96662428479453	MS1 mz matched	323.158	234.441	10550.1	16435.4	12036.8	15241.8	10383.3	13630.8	35404.1	18228.2	24049.2	53099.5	16941.6	14765.2	11924.2	30877	22026	10738.8	9850.25	9808.83	10026	9962.41	17256.8	17436.8	17740.2	18142.1	19255.8	20139.2
9242	Linoleoyl ethanolamide	0.9905			MS2 forward	324.288	37.712	53416	80420.1	12837	511082	68017.5	19354.1	41832.7	20571.8	71918.2	45389.3	55214.1	76789.9	46055.1	30411.1	68404.4	1.88726e+06	713351	1.85898e+06	1.51534e+06	1.80144e+06	54760	55608.9	52206.8	50096.7	52462.4	47779.3
9247			N-Methoxycarbonylanonaine;Rutacridone epoxide;Gravacridonol;(S)-Neolitsine;Acremoauxin A;2-(3-Indolyl)propanoylmannitol	-16.4985993184681;-16.4985993184681;-16.4985993184681;-16.4985993184681;-11.5503446825346	MS1 mz matched	324.337	45.25	35093	57175.9	12730.2	438087	12827.2	15052	21697.5	18810.4	33273.8	33471.1	16012.3	18735.7	28652	12215.5	14640.3	144452	327052	895339	284967	119338	15433.6	12219.3	11201.8	11598.7	2850.95	2825.2
9250	Uridine 5'-monophosphate (UMP)	0.9664			MS2 forward	325.04	419.393	611.783	516.757	471.912	621.072	1526.09	1792.8	1212.92	1415.32	1147.13	816.789	964.489	2567.85	4261.78	8174.81	753.914	1012.39	538.861	797.019	713.343	868.876	1108.94	920.378	1116.52	1158.67	938.938	940.877
9258			1,4,6-Trihydroxy-5-methoxy-7-prenylxanthone;1,5,8-Trihydroxy-3-methyl-2-prenylxanthone;4',5,6,7-Tetramethoxyflavone;Dulxanthone D;Zapotin;Dulxanthone A;(1R,2S,5R,6S)-6-(3,4-Dihydroxyphenyl)-2-(3,4-methylenedioxyphenyl)-3,7-dioxabicyclo-[3,3,0]octane;4',5,6,7-Tetramethoxyflavone;Tetra-O-methylscutellarein;3-(4-Methoxyphenyl)-5,6,7-trimethoxy-4H-1-benzopyran-4-one;5,6,7,4'-Tetramethoxyisoflavone;UW…	4.85720486629227;4.85720486629227;4.85720486629227;4.85720486629227;4.85720486629227;4.85720486629227;4.85720486629227;4.96915760802295;4.96915760802295;4.96915760802295	MS1 mz matched	325.108	122.654	25185	24441.9	31503.9	37914	18851.8	16565.2	32510.8	25770.4	27690	37647.8	13001.2	15871.5	13968.4	15420.4	11692.4	2674.44	3483.04	3904.45	4327	5031.72	18274.6	18222.9	18062	19300.8	17949	17649.4
9261	N-Methylanthranilic Acid	0.36495			MS2 reverse	325.11	414.056	2720.56	4347.03	3246.9	2294.43	2201.71	2795.25	3123.51	1441.35	2248.24	2286.11	3620.12	2769.98	4904.65	3884.21	2310.88	7765.87	7266.48	8249.49	10884.6	5819.35	3297.52	3191.99	3258.37	3276.12	3289.05	3514.46
9263	Val-Tyr	0.44895			MS2 reverse	325.111	263.215	1797.86	2610.88	2413.37	1804.75	5054.68	3081.82	2425.97	1837.5	2519.7	560.029	55802.1	60109.3	31565.4	35328	50597	2410.71	2855.71	3094.4	3226.41	1886.57	8489.9	6675.57	8650.79	7816.94	8589.88	7923.24
9268	Nordihydroguaiaretic Acid	0.4927			MS2 reverse	325.146	313.415	4441.28	4540.68	16119.5	3439.53	7632.59	6144.99	4236.03	3426.98	3061.41	3715.29	21081.7	25121.3	10954.2	12333.6	24200.4	7667.26	9560.16	4762.18	7218.62	8304.18	4212.5	6406.72	6857.05	4555.91	9362.45	7671.03
9271			Acetyl-N-formyl-5-methoxykynurenamine;di-Hydroxymelatonin;Alpha-N-Phenylacetyl-L-glutamine;Phenylacetylglutamine;alpha-N-Phenylacetyl-L-glutamine;N2-(2-Phenylacetyl)-L-glutamine;Formyl-N-acetyl-5-methoxykynuremine	7.54606944506188;7.54606944506188;7.54606944506188;7.57257365278065;7.57257365278065	MS1 mz matched	325.15	205.885	10805.8	6581.69	6076.28	7429.18	8869.36	23621.9	15720.2	23314.4	42889.9	38379.6	9606.83	9003.18	7458.21	41445.4	8327.2	2598.49	11863.3	11281.2	10937.3	11510.6	7987.07	8171.52	6784.86	7978.51	7473.9	7501.48
9272	Androstendione	0.4119			MS2 reverse	325.15	271.277	10557.3	12427.4	11089.4	4415.65	6553.7	13188.5	6862.38	10740.8	10079.3	13604.6	8656.95	17013.1	4998.88	12781.8	10921.3	11256.9	13709	11291.8	16655.6	8418.65	8142.05	9537.94	10972.2	8299.47	8736.73	10197.5
9277			Ellagic acid;Testololactone;3-Oxo-13,17-secoandrost-4-ene-17,13alpha-lactone;16alpha-Hydroxyandrost-4-ene-3,17-dione;4-Androsten-16alpha-ol-3,17-dione;11beta-Hydroxyandrost-4-ene-3,17-dione;Androst-4-ene-3,17-dione-11beta-ol;4-Androsten-11beta-ol-3,17-dione;19-Hydroxyandrost-4-ene-3,17-dione;19-Hydroxyandrostenedione;19-Oxotestosterone;7alpha-Hydroxyandrost-4-ene-3,17-dione;7alpha-Hydroxyandroste…	-1.98548872480636;12.5749450177487;12.5749450177487;12.5749450177487;12.5749450177487;12.5749450177487;12.5749450177487;12.5749450177487;12.5749450177487;12.5749450177487;12.5749450177487;12.5749450177487;12.5749450177487;12.5749450177487;12.5749450177487	MS1 mz matched	325.174	380.921	48203.4	36997.8	99629	7122.73	13113.9	46759.3	44711.8	3115.34	29864.9	16403.5	186838	12731.6	61130.4	21298.4	31411.6	283273	639435	872601	465691	361123	97852.2	83428.5	85084.8	104595	105109	150298
9279			Escitalopram;Citalopram;Citalopram	6.81291389693882;6.81291389693882;6.78669240678999	MS1 mz matched	325.173	201.275	7912.52	31456.3	16927.1	24227.8	16109.5	25502.9	7426.73	27186.6	47440.5	15767.8	1391.31	1150.48	8509.19	3880.22	9241.45	9521.93	11667.5	11222.8	10061	10308.6	10536.3	11519	10983.2	11290.7	11715.9	11232.4
9282	His-Lys	0.41655			MS2 reverse	325.196	278.181	10486.4	4392.22	13405	2734.71	3347.76	7226.56	8058.98	4979.51	8129.53	3815.07	11043	3634.23	5641.82	4456.06	9715.9	25682.5	30932.2	19836.6	29024.9	27729.1	10424.3	7343.85	7054.36	11848.2	7394.95	7396.88
9289					Unmapped	325.251	85.822	92786.5	38973.1	64446.7	50814.5	61360.9	13800.5	41242.1	28446.3	68529.3	59836.6	7275.01	8743.59	5518.17	7819.74	6535.15	16352.2	15641.8	24804.4	14530	33542.1	23008.1	29712.1	19133.4	22504.9	30234.5	22842
9304			Urothion;Gerrardine	-4.09377179526844;-2.76897602344109	MS1 mz matched	326.036	179.95	73097.4	84248.1	82379.3	94384.1	75769.2	49712.8	72801.8	69488.3	70194.8	86851.1	30917.8	37896.4	26871.1	36883.8	33668	28581	27949.3	31955.5	32904.6	24822.9	61547.4	61146.8	63551.3	59090.5	60371.3	62322.3
9316	Zolmitriptan	0.3394			MS2 reverse	326.133	287.813	2775.66	2646.66	2435.39	3235.59	2628.4	4185.2	3175.22	3059.22	2788.3	4064.45	3050.57	3067.02	3547.21	3972.33	3387.07	3946.63	3102.3	3630.33	3605.93	2466.23	4049.3	3651.85	4181.76	3369.58	3001.86	3407.44
9340			N-Arachidonoyl glycine;	9.15126085858728;	MS1 mz matched	326.253	258.362	5465.18	706.515	2647.71	1716.54	1804.34	2051.58	8423.29	2170.37	3024.99	2129.89	2091.62	31497.1	2071.6	452.151	39528.3	12894.9	17176.4	11712.9	7299.28	13815.3	4459	4218.1	4484.15	4973.17	6413.59	6304.73
9347	N-Oleoylethanolamine	0.9941			MS2 forward	326.305	36.822	343513	195167	62998.7	292683	366616	53230	185986	47095.8	174838	104992	148204	138755	101252	131507	163438	730720	577554	928803	690325	863239	42696.7	37607.1	34977.3	32930.2	33130.8	35596.2
9358					Unmapped	327.036	26.385	9863.33	8178.99	6960.52	9702.55	8399.78	10304.6	11694.9	12453.1	12074.9	9835.14	8830.11	9209.27	8878.76	7022.87	6389.02	8837.5	8724.43	6921.08	9886.43	7466.07	7967.97	6618.31	7242.71	6567.06	7210.56	7479.81
9381			Glutamyl-Asparagine;Asparaginyl-Glutamate;	23.057058534296;23.057058534296;	MS1 mz matched	327.176	29.375	24322.1	22260.6	25673	24992.9	18245.4	27452.1	35335.3	20809.9	16874.9	32538.2	15663.6	19140	6734.67	13542	14404.7	3659.53	2726.99	4367.66	2724.31	2318.89	9866.52	8817.56	9264.7	8194.18	9268.15	9363.74
9392					Unmapped	327.267	113.392	176764	49606.2	63936.8	67472.4	72029.1	28827.3	34219.5	44208.8	90126.4	215389	12118.7	7427.6	12924.3	9414.51	14170.9	48719.6	45599.3	73616.7	18724.7	82793.3	26927.4	54212.9	33534.4	39772.1	35818.6	39887.8
9404	D-Ribulose 1,5-bisphosphate	0.3905			MS2 reverse	328.023	130.468	5062.36	4956.17	2498.06	4127.45	2673.28	1636.72	2910	1886.91	1382.29	2547.64	7072.03	7883.06	4887.1	5984.39	8332.35	1435.22	2040.67	891.452	1294.82	1493.83	4528.62	4176.23	4467.12	4650.89	4087.77	3953.29
9416	Arg-Met	0.3351			MS2 reverse	328.138	356.084	1858.73	2962.62	1908.86	2422.95	3574.44	3192.45	2372.94	2546.21	2548.45	3112.24	8681.8	8300.23	6741.72	5662.06	7598.17	2476.79	3177.22	3588.55	3148.57	2921.38	3449.11	3092.59	3390.96	3125.6	4918.84	3821.6
9427	Capsaicin	0.49965			MS2 reverse	328.195	358.804	32453.8	47543.8	16219.7	53972.3	16429.6	14181.8	40062.1	19496	30983.6	33349.4	23322.3	10747.8	5842.4	14018.3	12781	11031.5	12339.2	28648.2	13561.4	11023	17747.4	27632.3	12598.9	30132.8	12022.3	18401.6
9443	N,N-Dimethylsphingosine	0.8522			MS2 forward	328.32	105.481	17605.3	15055.6	37880	52983.3	19759.9	22986.8	69322.7	14347.4	173411	10629.6	4082.35	3759.6	2912.5	3865.99	2569.56	12582.2	11031.2	42993.8	12112.9	18283.3	10290.6	14576.2	14256	14193.6	12650.2	11546.9
9475					Unmapped	329.002	127.79	12377.2	11787.8	10348	14245.7	17058.3	15477	13065.3	15427.2	13725.6	14862.2	3741.8	3481.99	12793.8	20809.6	11624.9	10111.2	13607.6	9319.42	10085.8	9570.01	13244.6	8967.86	9376.88	18777.5	8917.44	8825.73
9490	Tyr-Phe	0.48715			MS2 reverse	329.145	249.296	8458.09	23604	8026.77	12995	7496.15	16403.8	19605.1	20758.5	22898.8	31678.5	9332.82	6780.92	8632.15	14632.7	11419.1	7404.9	4463	6043.83	27672.5	5238.66	16961.3	16487	19007.1	16543.6	19070.2	19099.5
9494	Phe-Tyr	0.8438			MS2 forward	329.15	174.068	9948.74	6254.17	7694.36	1493.08	6063.53	8530.97	12021.5	4474.23	7409.28	10361.6	8495.94	10103.9	6125.86	9762.89	7456.63	45482.4	52774	36657.5	45875.6	55523.5	10806.5	12400.6	10870.8	10717.8	11010.6	13060.9
9495	2-Phenylbutyric acid	0.49955			MS2 reverse	329.171	172.233	12412.2	12934.7	17401.3	15643.8	9931.29	16713.3	24684.2	13870.4	14812.5	47201.4	14082	14650.2	9558.49	15103.7	15945.3	96057.5	56754.4	40537.2	50427.9	62905.4	25481.4	32296.6	14115.7	15020	15187	37546.5
9497	Mirtazapine	0.40935			MS2 reverse	329.172	281.134	5887.5	6156.38	6818.02	4504.25	4399.37	4750.86	4427.39	4029.79	3831.2	6019.6	6349	7372.95	2983.97	5806.88	5989.14	8263.11	7139.26	8294.9	7230.46	6783.61	3378.78	4264.63	5009.93	4102.6	4788.67	4246.6
9508			Stanozolol;Stanozolol;Androstazole	0.983087771762291;0.872501725028329	MS1 mz matched	329.252	361.38	5179.13	25015.3	53491.7	19482	11367.7	11576.9	44418.6	52614.6	17642	267073	5501.18	8581.21	2302.73	19203.1	10270.5	6604.63	2348.3	6036.4	8075.65	2013.67	22709.5	21176.6	18583	17045.4	20636.3	19367.4
9525			Adenosine 2',3'-cyclic phosphate;Cyclic AMP;3',5'-Cyclic AMP;Cyclic adenylic acid;Cyclic AMP;Adenosine 3',5'-phosphate;Adenosine 3',5'-cyclic phosphate;cAMP;2',3'-Cyclic AMP;3',5'-Cyclic dGMP	13.6962938442482;13.6962938442482;13.7561635301273;13.7561635301273;13.7561635301273	MS1 mz matched	330.057	326.6	4950.79	5738.04	2759.61	4876.61	3290.07	19876	4479.5	5106.54	3110.07	14204.2	10414.1	26474.8	182237	5564.87	10759.1	6577.43	11594.8	3413.82	5538.5	5025.27	12625.3	11876.5	14031.1	14944.2	15663.2	17797
9536			Desethylchloroquine;Eseridine	16.3990942936841;-11.3340406233457	MS1 mz matched	330.127	323.394	4142.29	6446.37	3944.97	3910.78	4522.28	2281.39	5565.2	3078.9	3907.56	14831.7	11954.1	27767.5	3098.16	9245.74	12660.6	5063.77	14388.6	6226.94	4315.06	4086.78	14604.8	14040.9	3131.11	17085.2	17300.9	20195.2
9538			5-Amino-2,3-dihydro-6-(3-hydroxy-4-methoxy-1-oxobutyl)-2,2-dimethyl-4H-1-benzopyran-4-one;Tebucozole	6.60020505014595;-3.58136919653966	MS1 mz matched	330.137	351.575	10227.2	5736.03	8069.69	2492.63	3591.51	8360.48	5860.35	3912.84	4692.29	4842.17	13765.7	3591.19	10546.8	6187.86	5646.18	44884.6	45495.9	69698.3	41373.7	42336.7	14009	8765.07	12174.2	14347.6	11303.2	12045.7
9552			Nitisinone;4-Methyl-4-aza-5-pregnene-3,20-dione;17beta-Acetamidoandrost-4-en-3-one	5.77107482634274;-16.705367434507;-16.705367434507	MS1 mz matched	330.238	177.758	71340.5	10253.8	99883.8	17466.6	52185.5	42798.1	4271.98	19130.4	5797.23	24794.2	14566.2	14858.4	27130.7	12977.1	23253.5	16152	22222.8	14838.6	13874	9745.38	21644.7	19843.5	19991.1	20315.6	20338.8	20110.3
9560			4,8 Dimethylnonanoyl carnitine;Undecanoylcarnitine;	-1.84840633148932;-1.84840633148932;	MS1 mz matched	330.261	130.936	78496.6	143933	68485.6	120780	156070	52349.2	74654.5	101304	68283.7	46766.5	441547	444677	298494	274721	479075	80206	36353.1	62578.4	76564.4	111241	21349.8	62149	81152.4	57459.4	76802.6	55019.9
9565			4,8 Dimethylnonanoyl carnitine;Undecanoylcarnitine;	10.3001729089612;10.3001729089612;	MS1 mz matched	330.272	229.464	5824.98	12989.1	8747.95	14154.3	4894.62	2176.32	8181.15	3520.7	4374.84	4684.37	1515.72	1650.85	2545.76	2806.51	713.757	5541.11	21776.4	4874.34	6417.39	7625.78	7932.9	5620.34	4162.27	5017.32	5008.59	8434.92
9568			(S)-Edulinine;Convolvine;Phyllalbine	-7.55125759335994;-7.55125759335994;-7.55125759335994	MS1 mz matched	330.3	43.631	2.12602e+06	1.55707e+06	2.09757e+06	2.47089e+06	2.1121e+06	941863	1.20526e+06	308462	665647	65261	86444	66668.1	60128.8	275799	175072	732053	721782	859700	830740	425678	89467	92005.3	79668.4	85154.5	67610.6	70133.4
9571			Fluridone	15.7903	MS1 mz matched	330.334	54.992	21205.3	17447	9552.53	25397	16410.7	46227.7	25505.4	28172.5	130327	10294	5096.13	2648.93	16692.7	6408.82	3757.98	18033.7	27233.6	36418.1	20995.7	42932.8	10244	12443.8	8048.64	9636.4	8265.98	7925.3
9572	Phytanic acid	0.30585			MS2 reverse	330.335	158.387	2564.25	2350.13	3216.05	3047.33	2652.8	1309.78	1958.36	1412.76	2431.5	2286.76	4209.74	5652.26	5774.73	5694.94	6115.3	1732.38	4167.54	2372.18	1443.23	1569.23	1112.73	3139.76	1288.84	3396.33	1180.26	2942.17
9579	2-Methylglutaric acid	0.42745			MS2 reverse	331.077	44.484	2358.34	3317.6	3476.37	2060.38	2326.69	3100.06	3554.83	8756.68	6802.63	6263.21	5143.72	4520.39	4206.47	5622.26	698.995	94398.8	68359	74972.1	215468	85653.8	10008.5	9593.29	8348.8	9935.08	8901.47	9383.63
9584	Bisdemethoxycurcumin	0.47625			MS2 reverse	331.088	245.358	2007.22	1985.13	2148	2419.73	8885.96	4150.39	4030.48	2731.23	3198.93	3700.98	123444	104436	46475.9	76228.5	120301	4546.25	4057.35	5600.9	3355.55	698.551	11800.6	10243.6	10018	11809.5	12163.8	11915.3
9596	Benzoylecgonine	0.42475			MS2 reverse	331.166	270.654	12054.7	4585.29	12360.6	5206.5	6457.75	10640.3	9900.6	5635.8	5128.15	5592.87	5230.88	4802.35	8549.31	6163.32	5100.91	4802.9	17636.9	15635.3	11614	8978.56	2231.16	6176.41	6418.7	2492.76	6485	6693.47
9604	11.alpha.-Hydroxyprogesterone	0.3454			MS2 reverse	331.223	33.069	15645.5	20226.9	12257.3	13818.2	9796.7	8024.81	14625.3	12694.5	22612.8	10438.9	10713	7780.33	6103.41	7837.68	14222.2	56521.5	49732.1	55607.8	48801.5	48446.5	10934	12041.6	13661.6	11292.9	10837.3	10944
9610			2,3-Di-O-methylellagic acid;2,8-Di-O-methylellagic acid;Blighinone;9,12,13-TriHOME;9(S),12(S),13(S)-Trihydroxy-10(E)-octadecenoic acid;(10E)-(9S,12S,13S)-9,12,13-Trihydroxyoctadec-10-enoic acid;9,10,13-TriHOME;9,10,13-Trihydroxyoctadec-11-enoic acid;(11E)-9,10,13-Trihydroxyoctadec-11-enoic acid;9,10-Dihydroxy-12,13-epoxyoctadecanoate;9,10-Dihydroxy-12,13-epoxyoctadecanoic acid	-5.45048566839023;-5.45048566839023;-5.45048566839023;10.2955239302982;10.2955239302982;10.2955239302982	MS1 mz matched	331.245	163.686	13204	13060	14875	4250.84	1335.45	12433.2	3533.84	4245.69	12852.9	8306.75	8054.78	9959.44	7166.06	12440.5	9846.3	45868.5	15267.3	38374.8	31823.8	29283.5	9163.12	8843.58	9121.3	8873.11	7961.27	8695.58
9631	2'-Deoxyadenosine 5'-monophosphate (dAMP)	0.9941			MS2 forward	332.073	404.223	4703.62	6037.9	3895.02	5212.24	13551.2	7293.22	4284.52	28796.6	4409.1	1878.89	10009.1	28259.5	14461	106902	9400.22	5865.6	11816.2	4976.73	7723	5510.14	7014.2	5449.64	9524.5	5313.2	4756.22	4756.35
9644			Tienilic acid;Ticryfen	-8.69943	MS1 mz matched	332.168	370.306	3246.66	15273.5	23721.3	45942.3	32411.4	15970	21548.9	6407.8	12079.3	65239.9	106237	110768	59035.1	79032.8	97386	4041.78	53575.2	21455.1	12780.9	5070.24	72100.4	69089.3	66361.8	54551.6	68865.1	84865.5
9656			Lamivudine-monophosphate;Palustrine	6.46755229019115;-11.6413833067926	MS1 mz matched	332.22	142.661	119869	98540.2	127606	109307	114745	47210.4	57854.6	78026.5	36573.3	57895.8	19537.2	20454.3	14077.4	39956.5	22093.3	33016.8	51180.9	53195.2	36222.4	20256.1	53168	43894	45820.8	42498.3	39042.7	39262.5
9657	Dextromethorphan	0.4231			MS2 reverse	332.216	209.659	71529.6	17028.3	68159.2	16865.8	48038.7	51526.6	39272.2	35037.2	10132.8	7389.34	9677.49	9078.89	15194.6	14729.4	10309.3	15099.9	16039	16613.9	11277	11795	23826.4	24380.2	19305.1	24855.2	26802.1	26253.7
9660					Unmapped	332.24	208.813	43971.5	8549.06	43534.3	10604.6	25895.6	32431.5	6493.6	20453.1	5618.26	1250.93	13653.8	13404.1	14290	9797.8	15456.3	8138.98	8360.86	5963.18	5144.15	5457.12	8519.36	6666.07	6468.34	7397.77	6673.74	8201.29
9673			Glycodiazine;SB 218655	3.23267850034865;3.87921670850723	MS1 mz matched	332.329	125.444	10511.4	8134.59	10048.3	11749	8223.27	4961.57	7205.47	3094.38	5450.05	8369.6	6542.63	5219.67	7511.23	4673.59	5735.52	10594.1	14239.1	15990.6	9817.49	14275.1	1050.29	1254.82	4989.27	1061.76	2258.96	1272.67
9686	O-Acetyl-L-serine	0.391			MS2 reverse	333.066	326.488	1333.35	1697.6	1381.44	1707.11	1478.71	4669.92	2273.14	1791	1660.81	819.644	4241.85	3338.77	2328.36	10515.7	6381.16	4135.84	4878.2	6314.42	4513.21	4291.46	2381.67	531.582	2551.36	2487.16	2837.97	3263.36
9695	4-Methoxyphenylacetic acid	0.4927			MS2 reverse	333.141	37.684	4068.87	5057.22	7167.17	6326.94	6383.16	12774.5	14068.5	13961.6	13853.3	20433	5383.26	5776.17	5860.97	6883.4	3502.83	3869.75	13715.2	14956.1	16864.4	15012.6	6747.18	7138.16	7574.28	7648.51	6961.49	6996.24
9698	Trp-Gln	0.3608			MS2 reverse	333.158	412.502	5290.2	2724	8450.7	842.16	5214.89	6356.51	2555.81	2703.56	2594.87	2248.87	2389.16	2152.97	989.669	2649.82	2916.61	5103.78	2527.49	3389.14	3362.48	3048.18	2993.76	684.436	837.54	4298.49	3974.06	1354.46
9703	trans-Dehydroandrosterone	0.3263			MS2 reverse	333.183	279.273	3377.13	4430.76	4641.42	4084.17	2781.62	3006.38	5301.76	3998.69	3581.92	5042.56	5689.63	8285.24	4008.93	3562.73	8039.52	3797.2	4138.85	4984.71	4272.42	4065.88	3849.58	3455.05	3755.12	3861.73	3582.36	3919.8
9715	Cyclopentolate	0.48505			MS2 reverse	333.211	392.132	4189.03	3250.54	7351.52	3651.22	3717.07	4832.17	2265.47	2903.2	2601.64	2436.66	6477.85	4699.32	5320.48	6084.01	5077.73	4034.88	5502.84	2102.23	2733.27	4690.49	3286.72	4045.94	3629.15	3510.61	3558.91	3861.48
9720	Tetrahydrocorticosterone	0.7237			MS2 forward	333.239	110.744	11068.2	41903.2	42123.4	12055.4	7858.13	41865.3	76566	50602	36783.3	42692.6	26917.5	26268.3	24477.7	35646.7	30465.2	39310.9	31972.1	30436.2	24493.7	19044.2	22262	22536.9	23535.4	9219.6	22599.5	8860.58
9721	21-hydroxypregnenolone	0.34125			MS2 reverse	333.24	91.927	36935.5	40332.5	36634	38976.5	34534.9	37814.9	64417.2	45500.9	33846.7	37076.5	30757.5	15304.3	23980.3	5150.6	3440.23	31349.9	26657.6	25271.4	21678.5	19433.9	21023.8	22850.8	22066	7399.62	23235.9	7374
9723	5alpha-Tetrahydrocorticosterone	0.3381			MS2 reverse	333.244	208.532	6789.62	6185.64	5804.05	8276.78	5024.1	6081.78	12089.4	6778.45	6226.28	7924.44	5348.26	2503.96	2505.95	2332.82	2775.36	5252.48	4255.63	4909.04	2903.07	2962.93	2402.75	1931.13	1495.51	1943.61	1300.79	1876.78
9740	Prunasin	0.6043			MS2 forward	334.077	287.805	2999.34	3731.01	2475.81	2494.13	2257.93	1842.87	2875.25	1184.81	1254.12	2520.87	1893.44	1292.14	5649.71	3078.45	1558.6	4286.55	4567.16	4340.94	3718.2	3454.16	2210.09	2269.15	2558.06	2351.03	2471.51	2813.58
9742	(-)-Medicarpin	0.4911			MS2 reverse	334.11	381.028	1871.6	12840.1	3933.62	2259.51	1898.45	8523.28	9831.01	1207.03	6398.91	2722.02	7290.41	3942.68	15268.9	4970.65	7294.57	6918.31	26032.6	8233.33	26472.5	30165.7	24336.6	21672.2	25468.7	13265.9	23455.2	11318.9
9744	L-dihydroorotate	0.3269			MS2 reverse	334.107	49.246	2868.26	1628.64	1421.68	3184.06	2504.49	3124.66	1331.71	5147.9	5192.27	2947.09	1665.31	573.16	2040.17	1829.47	2213.54	4101.57	5924.74	5073.64	5837.69	5461.35	2245.33	3152.7	2991.79	2370.93	1945.62	2556.83
9749	Allantoin	0.33775			MS2 reverse	334.129	343.603	2095.62	2856.5	2654.1	2807.44	4197.8	3714	3357.93	2501.97	2826.99	3872.66	8856.93	9474.99	5448.21	10182.9	8358.39	3100.4	7964.56	3543.96	4388.72	3342.78	4911.28	4895.96	4806.47	4804.28	5176.11	6116.16
9754	Trp-Phe	0.3343			MS2 reverse	334.151	48.101	6900.18	5902.26	6207.75	1093.38	4986.95	6390.97	9234.89	8254.97	5022.39	5807.72	5325.7	4551.27	10773	4463.72	5067.46	18944.6	9886.17	12688.8	11751	7477.48	5780.93	5305.4	2045.13	6177.77	5101.53	5886.18
9760			8-Hydroxydesmethylclomipramine;N(beta)-Epoxysuccimoyl-DAP-Val;N(beta)-Epoxysuccimoyl-diaminopropionyl-valine;3-({[(2R,3R)-3-Carbamoyloxiran-2-yl]carbonyl}amino)-L-alanyl-L-valine	21.3801579312158;8.54056594852432	MS1 mz matched	334.174	216.387	51559.2	47577.5	69691.3	69872.1	53982.5	39674.4	54749.1	74435.9	94143.1	48401.8	43384.9	51661	23824	19921.2	35741.8	9092.29	6348.98	7400.54	5073.18	6103.43	26903.2	28028.2	30137.7	31569.7	33439.4	30398.9
9762			Aplysin;Filiformin;(-)-Filiformin;Laurinterol	0.677472809458726;0.677472809458726;0.677472809458726	MS1 mz matched	334.184	368.222	2220.52	15215.2	25911.4	50741.5	35977.5	12147.3	19343.6	3913.72	10766.4	70614.1	83528.1	123951	46416.1	74878.5	89037.3	2128.46	69470.7	22486.6	14226.1	5042.45	81773.2	81916.4	75828.1	62875.8	82627.7	94890.3
9763			8-Hydroxydesmethylclomipramine;N(beta)-Epoxysuccimoyl-DAP-Val;N(beta)-Epoxysuccimoyl-diaminopropionyl-valine;3-({[(2R,3R)-3-Carbamoyloxiran-2-yl]carbonyl}amino)-L-alanyl-L-valine	24.5433711181618;11.7037385219719	MS1 mz matched	334.184	381.089	2394.89	10187.6	8546.5	16876	13088.2	5067.94	7242.38	2591.94	4503.55	19535.7	25304.8	35277.8	9672.49	25034.2	23437.1	5657.68	19528.1	13278.7	8688.72	6456.49	19583	22009.4	17719	15564.4	19603.5	21504.1
9766			alpha-Eucaine	-21.0088	MS1 mz matched	334.193	28.653	15890.9	16234.7	14961.3	20223	17342.8	9184.91	13999.8	10151.7	10288.2	13210	11074.9	9695.31	6790.15	7752.09	8838	4085.37	3048.14	3924.97	3128.7	3997.07	6318.23	6612.88	5868.21	7721.11	6109.27	6426.15
9770			Mahanimbinol;alpha-Eucaine	-22.6461290365025;23.1654831718926	MS1 mz matched	334.202	296.875	3001.82	4043.98	5128.82	3926.7	3198.01	3708.92	4733.06	2384.4	4384.58	2794.63	3938	3857.57	4453.44	5002.39	4078.58	6779.83	7097.05	7517.13	6158.62	7257.94	8838.49	4778.68	4479.29	5309.26	3887.61	12682.4
9779					Unmapped	334.273	202.334	2199.6	2583.33	2377.24	1056.2	1885.6	1524.66	2174.27	1511.09	1994.63	1665.04	3400.52	1728.89	2246.89	1306.74	1574.97	29488.1	39720.7	45373.2	40853.7	25936.1	4645.91	4170.11	4179.3	4811.97	4582.59	4608.47
9782					Unmapped	334.293	158.836	20813.4	17201.8	18277.4	48333.9	19577.3	5822.97	14637.3	5382.37	20383.6	5768.97	2771.01	3742.53	5659.59	4676.17	4232.8	3359.91	3220.18	5841.69	3570.45	2766.42	9233.04	8355.66	9167.94	8261.19	6545.22	7567.17
9805			Nivalenol;Moringyne;3-Hydroxychavicol 1-glucoside;4-Hydroxycinmyl alcohol 4-D-glucoside;p-Coumaryl alcohol 4-O-glucoside;Nivalenol;Deoxyanisatin	-9.30088299790492;-9.30088299790492;-9.30088299790492;-9.29127142722901;-9.29127142722901;-9.29127142722901	MS1 mz matched	335.11	230.83	4015.86	3393.42	1540.88	5059.79	3630	12564.5	8614.56	8731.44	8946.48	3824.84	3116.82	2320.24	6300.32	4935.95	3860.97	1520.21	1230.96	1773.96	1458.49	1339.34	1571.49	1753.33	1606.86	2066.49	2138.12	1916.87
9806	Benzylbutylphthalate	0.46695			MS2 reverse	335.121	202.972	2060.45	1983.37	1885.85	1893.2	2094.41	4465.17	5529.73	4799.2	3921.69	7200.24	3065.75	2976.89	2159.77	4642.89	6333.52	2525.92	3003.89	2706.03	2409.69	2913.37	3510.57	3355.61	2840.11	2737.38	3382.79	3325.4
9807	Triadimefon	0.42195			MS2 reverse	335.123	44.698	5542.48	4831.83	5065.24	5080.44	5448.85	5085.12	10969.8	4148	8323.84	7119.32	4822.81	5422.63	2923.36	5302.28	17250.5	15723.1	12826.4	14271.6	14106.8	15713.7	6210.46	5423.12	5588.13	5965.94	6187.71	6225.89
9815	Piplartine	0.3894			MS2 reverse	335.154	404.852	2027.02	5452.28	3667.2	4054.62	3034.07	2705.09	2844.61	2131.09	2354.14	3454.25	2774.66	1044.94	2179.56	2183.25	2278.21	3527.18	9896.49	12443	4124.14	3242.99	5866.23	2110.62	2808.36	2709.38	2700.13	3440.39
9856	Trazodone	0.36875			MS2 reverse	336.145	325.723	2274.01	6197.85	3821.22	3496.31	5982.81	12429.9	5343.24	4417.71	4966.41	11090	15212.9	17273.7	16151	11668.4	14068.1	4819.89	7846.27	8392	10308.8	2706.56	10622.9	8118.37	8895.86	6909.6	8579.69	10889.2
9865	Eburnamonine	0.31985			MS2 reverse	336.215	184.857	12723.7	3223.41	14740.1	5012.57	8302.44	12226.2	5658.45	8360.24	4505.16	5174.34	23513.4	20053.7	16428.1	16393.2	23325.2	12225.1	11063.9	13026.1	13201.5	12121.1	11902.2	12076.5	12123.6	9481.27	10711.5	12497.9
9881			Nedocromil;Nedocromil	-23.6979076902078;-23.6979076902078	MS1 mz matched	336.324	35.3865	15805.9	24208.2	12814.6	34766.8	15386.1	22998.6	17599.5	18810	21543.5	20375.2	14932.8	15812.8	24281.4	19348.9	21231.8	12927.2	11703.4	15198.5	13722.7	14235	3462.19	1676.6	3600.55	2743.99	2797.8	3521.31
9892	3-Hydroxymandelic acid	0.3194			MS2 reverse	337.085	90.211	5175.21	4907.13	4488.08	5653.22	4913.75	7260.81	7817.03	7191.12	6998.7	8014.4	5716.51	5425.29	5463.57	5740.52	6786.93	22891	17958.7	31270.5	24708.4	23767.5	6929.97	6421.56	7008.24	7369.81	7094.22	7203.59
9910	Acebutolol	0.4322			MS2 reverse	337.215	122.651	9666.43	141484	11050.8	145243	189380	48129.8	12462.5	41997.4	23328.7	155199	3845.6	9881.7	10519.3	12286.6	8244.51	14345.4	22657.8	17155.5	42441.1	18238	57072.7	79240.2	77623.9	11739.9	10338.3	16525.2
9913	(2E,6E)-Farnesol	0.35595			MS2 reverse	337.237	152.22	15396.8	16168.5	15441.9	16205.6	13495	13138.7	14837.9	16702.8	14149.6	15210	6594.17	6978.29	9036.01	9790.42	6342.72	76477.2	31861.7	30573.7	27352.2	27970.2	15947.7	9920.85	7545.01	16071	14580.4	16529.2
9914					Unmapped	337.25	254.777	62340.7	63618.3	62415.2	76452.2	56057.2	49516.3	70631.9	69304.5	93933.7	74177.5	55862.1	69912.6	57202.6	53585.7	58205.4	11116.9	10274.8	16391	9465.27	10235.5	55517.5	55791.4	51385.5	55535.3	65770.6	56850.6
9915					Unmapped	337.25	210.329	32031.3	22138.1	21050.2	17400.6	38651	17010.3	26444.7	32631.4	32478.5	53061.6	12525.7	17233.5	16849.5	9659.87	6940.94	11009.7	9840.22	10301.1	9317.02	18580.4	65729.9	65257.3	69023.8	67663.2	65063.8	81250.7
9916					Unmapped	337.251	123.464	243129	130579	157348	171823	251251	31049.8	120145	205165	116729	370970	18460.1	13856.4	13191.4	14077.8	14140	84254.4	97468.6	110533	24712.8	160254	97971.3	81389	82538.5	94453.7	81845.4	113339
9932	Disulfiram	0.41485			MS2 reverse	338.084	296.841	3342.88	3301.08	1453.49	3078.86	3433.99	1224.49	6008.42	12518.9	5390.44	4105.9	3546.45	2338.93	2604.81	3576.9	2292.92	5061.09	1887.03	3417.32	3315.57	3958.15	3721.95	1995.81	2084.6	641.996	2183.92	759.13
9940			Phenylalanyl-Methionine;Methionyl-Phenylalanine;	-18.4493107645493;-18.4493107645493;	MS1 mz matched	338.141	406.523	1884.13	7170.67	9388.24	14469.1	8784.94	5936.1	7385.25	2151.63	5042.7	14217.6	13014.7	14667.8	10133.1	8188.38	13868.8	2377.08	17585	6623.3	8859.68	2499.52	16769.2	16401.1	14786	12836.5	15700.5	16193
9948	Tyr-Arg	0.9801			MS2 forward	338.179	337.8	64937.1	19045.4	98465.7	25783.5	80192.6	53176.5	19727.4	13214.3	17356.7	12630	10788.8	10753.2	13339.4	15395.7	17847.5	28272.4	7705.87	11545.7	17097.3	11951.2	23076.9	50002.4	29330.7	28035.3	30087.6	26946.8
9949	3-Methyladipic acid	0.387			MS2 reverse	338.18	147.842	4121.05	3988.51	3351.16	3206.47	3228.19	3714.73	3934.75	4658.96	3590.46	4489.85	2261.99	1976.74	2560.61	2029.21	1610.75	6170.05	6745.42	6323.98	6000.9	6078.14	3435.39	3070.26	3130.65	3930.6	3462.26	4023.7
9970	Erucamide	0.938			MS2 forward	338.341	34.421	497273	601211	365769	1.37253e+06	481147	579057	445337	416917	799829	515827	329147	475152	647347	583416	567190	234386	191477	267630	188266	226550	41396.1	37396.4	34374.9	31757.1	27125	31462.1
9988	Pentoxifylline	0.45505			MS2 reverse	339.162	140.981	8966.74	11280.8	18642.6	10712.7	26546.2	8917.2	9981.32	11357.8	11713.1	10401.6	10903.7	15621.1	12088.4	13113.6	12515.2	11879.8	11572.2	13156.8	11333	13082.8	10154	11988.7	9723.96	12118	9955.07	9821.16
10008			2-O-Acetyl-trans-coutaric acid;Clofilium	-12.7118781859164;1.47814634532211	MS1 mz matched	339.266	149.473	334344	259659	237481	180895	257310	341421	256573	396684	225541	399422	40704.9	9811.99	9002.94	5860.41	4992.18	278113	446001	366026	385830	362400	278504	250564	234411	291169	241168	252093
10027	Deoxythymidine 5'-phosphate (dTMP)	0.4983			MS2 reverse	340.084	316.082	679.345	1285.02	868.703	1392.69	1443.75	1195.81	1783.46	1332.58	1390.3	2304.02	3384.05	2890.55	3484.99	2769.65	2481.99	1905.64	1324.75	1483.23	1173.3	1635.06	1434.92	502.09	1210.87	1333.62	1757.15	2303.11
10042	Nateglinide	0.3727			MS2 reverse	340.192	51.46	5511.84	10389	8802.49	12263.6	8729.29	8724.81	6264.31	9091.88	9176.16	11947.4	5227.66	1957.43	5240.89	4817.08	6186.68	14374.9	10939.2	11761.1	8892.86	13313.1	10984	5693.12	10862.8	2037	11539.4	11328.3
10052			Oleoyl glycine;	-6.90909676339974;	MS1 mz matched	340.284	43.774	139714	105129	138800	132145	110471	240867	174656	175578	267805	133422	150947	132755	284422	212280	158635	102237	104274	101974	109774	130575	33722.6	37142.3	49849.7	43915.6	35290.3	39657.8
10053	N-Oleoylglycine	0.6481			MS2 forward	340.283	179.505	1702.63	1319.93	1595.85	1500.13	1423.85	2139.88	1567.06	1845.32	1831.14	1491.15	3524.95	1915.82	1821.77	3989.76	3543.34	4698.41	6586.53	4010.23	4382.7	5013.06	1144.72	1160.75	1610.3	1386.74	1907.43	2068.15
10065			Tyrosyl-Histidine;Histidinyl-Tyrosine;Asparaginyl-Tryptophan;Tryptophyl-Asparagine;Meclofemate sodium;Meclofemic acid sodium salt	-15.1040695048355;-15.1040695048355;-15.1040695048355;-15.1040695048355;-7.85841030645514	MS1 mz matched	341.117	194.769	2896.97	3958.55	2645.15	5978.1	3185.61	5100.74	5672.34	5272.77	4457.53	6552.94	4463.38	4616.63	4401.44	5252.26	3289.58	6654.85	5958.69	4673.64	4282.04	4917.35	1271.07	4587.19	5142.28	1346.05	4759.39	5210.79
10071	Matairesinol	0.4808			MS2 reverse	341.143	366.689	1175.84	2434.92	2492.56	3519.81	3300.24	3403.2	4623.91	3687.58	2372.84	3638.74	5248.39	7436.88	5785.85	7139.39	5032.35	7131	7488.08	6622.65	5329.59	7872.39	4491.4	4810.54	4765.45	4829.83	3936.57	4384.83
10072			Fluvoxamine;Fluvoxamine	4.6753865375697;4.71467568520591	MS1 mz matched	341.146	212.341	93144.3	153853	68538.3	134779	82963.3	226039	479976	314438	428857	596028	75617.8	54862.7	46914.7	145288	135241	22373.5	10615.3	17181.6	17814.5	24973.1	91015.2	95578.6	115244	96222.8	112013	108454
10074			Ubiquinone-2;[8]-Dehydrogingerdione;Cohulupone;(1(10)E,4E,6a,9b)-9-(2-Methylpropanoyloxy)-1(10),4,11(13)-germacratrien-12,6-olide;Panaquinquecol 6;6beta-Hydroxy-D-homo-17a-oxaandrost-4-ene-3,17-dione;17beta-Hydroxy-4-oxa-5alpha-estr-1-en-3-one acetate;7alpha-Hydroxytestololactone;7alpha-Hydroxy-D-homo-17a-oxaandrost-4-ene-3,17-dione	5.942175887807;5.942175887807;5.942175887807;5.942175887807;5.942175887807;5.97140451512921;5.97140451512921;5.97140451512921	MS1 mz matched	341.17	422.41	11667.9	8871.75	13011.5	1618.34	3084.06	8576.46	7394.31	1307.89	4761.23	3740.03	24283.2	3708.05	11528.5	6333.52	5228.28	50814.2	90871.9	109185	68399.5	37105.6	15700.2	10391.8	11693.4	13112.1	12899.7	18044.8
10076			Ubiquinone-2;[8]-Dehydrogingerdione;Cohulupone;(1(10)E,4E,6a,9b)-9-(2-Methylpropanoyloxy)-1(10),4,11(13)-germacratrien-12,6-olide;Panaquinquecol 6;6beta-Hydroxy-D-homo-17a-oxaandrost-4-ene-3,17-dione;17beta-Hydroxy-4-oxa-5alpha-estr-1-en-3-one acetate;7alpha-Hydroxytestololactone;7alpha-Hydroxy-D-homo-17a-oxaandrost-4-ene-3,17-dione	9.08502027755586;9.08502027755586;9.08502027755586;9.08502027755586;9.08502027755586;9.11424899673855;9.11424899673855;9.11424899673855	MS1 mz matched	341.171	297.223	16991.4	10761.9	26896.1	3409.19	4643.95	16078.5	13418.4	3876.01	8311.78	5642.68	51071.5	3872.59	25973.3	7386.35	7365.84	233755	327189	482514	241520	248072	44633.2	41715.9	41069.6	48117.9	45366.1	52436.1
10094	1-Stearoyl-rac-glycerol	0.9113			MS2 forward	341.302	135.414	191760	106425	94227.9	39293.1	28356	71042.3	64422.3	69477.4	108098	178386	93422.6	58853.7	31437.6	92238.1	74060.2	56763.4	81900.4	38466.2	42195.6	72630	17202.4	64241.9	61220.1	61621.6	52066.8	37899.7
10112	2'-O-methyladenosine	0.4997			MS2 reverse	342.137	322.191	1537.47	1491.85	2943.97	1863.51	3231.03	3265	2425.8	1847.98	2146.04	4043.29	6347.94	5982.12	10479	4138.51	7427.99	1773.29	1137.84	1374.26	1399.07	1662.02	3040.36	2918.53	2756.91	2893.99	3442.35	4111.4
10128			Acetylintermedine;Acetyllycopsamine	13.1509761013295;13.1509761013295	MS1 mz matched	342.188	329.334	6442.03	2254.27	3912.22	5383.01	3420.62	5494.93	7198	6219.92	8267.89	11905.2	17791.3	20002	10460.6	9810.47	13634.6	5003.25	13976	6460.66	2527.15	5714.3	13299.4	13513.9	11097.8	11355.6	11664.2	13712.3
10136			trans-2-Dodecenoylcarnitine;	13.5241336978735;	MS1 mz matched	342.261	171.609	2384.95	2067.35	3585.69	2706.68	7670.69	3572.8	2660.07	3389.55	2652.27	5165.93	66122.4	57822	91031.1	100996	72418.8	1468.57	3012.74	2020.71	4308.09	1892.39	54339.1	56002.1	53110.3	52946.7	50957.8	50317.7
10166	3.alpha.-Mannobiose	0.4383			MS2 reverse	343.132	236.437	1949.47	1859.72	1473.97	1334.74	1290.67	1941.13	1811.35	2518.14	1637.95	1827.1	3074.19	3312.71	7718.02	3043.98	3226.15	1803.71	877.127	1351.96	1180.07	2100.11	2172.17	1953.12	1003.06	2163.99	2540.31	2106.09
10168	Pimelic acid	0.3297			MS2 reverse	343.139	159.867	4059.29	6063.96	6169.84	6836.02	3194.08	2231.61	3098.24	2454.03	3073.36	4498.47	4120.35	4555.82	3908.6	1266.52	5108.69	4431.67	4699.26	5888.07	3611.24	2987.77	3261.95	3603.05	3791.19	3276.43	3403.36	3328.54
10169	Tyr-Thr	0.3516			MS2 reverse	343.142	263.908	1495.44	2001.03	2024.42	1271.11	2355.04	4289.71	1948.45	8461.33	5195.8	5546.36	11255.2	11953	8585.79	7453.48	10374.3	1188.8	1579.54	3145.61	1332.31	1023.97	3824.65	1770.85	3541.07	3693.32	2471.73	3830.17
10170			12alpha-Fluoro-11beta,17beta-dihydroxyandrosta-1,4-dien-3-one	-21.2381	MS1 mz matched	343.161	207.016	49920.3	92131.8	43478.4	58965.9	36362.5	48398.4	62823.2	51465.5	107981	137759	8500.18	10421.1	7418.19	37950.6	12926	12646	14151.7	18448.1	14584.1	12061.5	27564.5	24701	25983.8	25534	29486.1	32976
10183	20-Hydroxyarachidonic acid	0.7626			MS2 forward	343.224	47.396	16063.7	26214.6	20724.7	26589.2	40469.2	13812.2	36241	19065.7	18618.6	11459	10418.3	5224.56	10759.2	8982.98	10332.7	16773.8	6534.98	18355.8	17962.9	20694.6	13496.2	14942.5	13532.4	13752.9	13389.9	13160.6
10191					Unmapped	343.293	158.157	12745.7	8211.34	9839.37	7480.74	9607.85	15007.6	7906.16	15140.7	65997	78551.5	13297.9	7632.96	16979.9	12968.4	11420.2	13783.5	10690.3	12126.5	8977.9	12515.8	26645.7	23654.3	23788	23171.9	21346.9	22520.5
10220	Donepezil	0.45535			MS2 reverse	344.204	323.606	4569.32	7111.47	14261.2	20090.5	25564.3	15785	15301.3	7582.99	10851.7	32811.4	71095.1	107576	69399.8	73031.4	66093.7	6964.7	33473.7	11776.4	6385.01	5874.02	45037.8	39640.6	37799.4	36453.2	42867.8	54226.7
10228			Leukotriene B4 ethanolamide;Talc	4.59116099332037;21.8843939750411	MS1 mz matched	344.253	165.012	46837.3	7585.27	121382	24687.6	26235.6	35465.4	4064.55	11775.5	2990.11	9598.94	17112.6	16763.3	39834.4	11234.5	36760.2	14556.5	42723.1	13121.6	7235.95	10933.1	15850.9	15086.5	31424	17775	15168.8	16220.4
10230					Unmapped	344.262	232.484	1727.21	3516.56	2097.04	3541.95	2061.85	2089.96	3306.7	1471.1	2209.62	2667.14	1404.83	1186.46	1796.77	1849.56	1198.54	626.332	2157.33	872.301	1039.31	2149.9	2945.57	2017.18	2447.65	2405.74	2732.76	2446.51
10233			Dodecanoylcarnitine;	-3.66676877636646;	MS1 mz matched	344.277	128.588	102357	568696	183603	391757	228658	125643	228857	281892	201273	128699	639295	642279	799658	422894	900425	83610.9	58301.7	88183.3	77787.6	137479	31445.2	41389.9	42685.2	40828	92316.7	135590
10234			Dodecanoylcarnitine;	-18.2324666248639;	MS1 mz matched	344.277	170.635	37749.8	13137.1	45912.8	21344.9	46575	3831.77	5981.53	11399.8	6757.22	10909.5	118277	86213.3	155646	178853	109403	10853.6	21195.7	12967.5	14869.1	11859	54270.7	59038.4	54442.9	59717.3	54736.6	55262.2
10237			Ethanolamine Oleate;	15.4930558547824;	MS1 mz matched	344.314	42.368	80196.2	16716.6	88593.3	55269.5	58352.8	48126.9	32011.5	31752.6	24062.1	10459.6	11271.8	10382.5	15360.4	12427.7	14989.3	371124	578105	1.22916e+06	532122	87634	16138.4	16060	15556.8	13791.9	13863	11989
10238			2-Oxophytate;2-Oxophytanic acid	-6.43615	MS1 mz matched	344.313	137.525	24920.9	15257.4	21887.6	29973.9	18662	20832.2	14292.8	13564.2	92517.8	8214.42	2944.24	4132.59	3993.34	4621.92	4207.14	8750.79	6691.29	11712.3	6577.71	7776.23	9430.12	11118.5	11819	10101.5	8416.53	7813.31
10253			Mequitazine;Mequitazine	-1.14666949070696;-1.24165607124274	MS1 mz matched	345.14	249.927	7577.73	33292.9	15744.3	27882.9	7817.03	12784.2	24041.7	15491.5	16443.3	25338.9	8977.06	6080.55	9135.4	21047.5	12561.4	8417.56	7244.58	7241.31	8020.75	7461	9036.71	22426.2	9619.54	9238.04	11077.1	23859.3
10254			Mequitazine;Mequitazine	-10.4590909092307;-10.5540766052104	MS1 mz matched	345.14	210.31	4254.07	5622.54	4025.93	6004.49	4732.3	7737.31	8497.69	9010.36	7695.69	10510.7	5663.62	4597.91	7107.3	13032	5806.13	3003.13	3758.38	2707.18	3294.51	2786.53	6230.37	6091.35	5796.86	7029.66	6442.75	6668.28
10256	His-Glu	0.37675			MS2 reverse	345.142	292.441	6008.02	9659.26	9053.65	7826.73	7021.24	8745.69	8586.84	8931.05	10958.1	10180.6	9538.86	9154.1	6073.82	9460.4	7380.9	8626.25	8455.96	9351.02	10228.5	8632.74	9174.84	8486.44	9258.08	7911.47	9210.04	8985.56
10259	Phenoxybenzamine	0.3956			MS2 reverse	345.169	72.144	5603.86	7794.53	7641.47	9781.25	6681.42	5775.59	8361.34	6200.33	6745.85	6763.52	4758.69	5086.5	4244.8	4698.87	5118.73	34365.3	34597.8	33583.8	31808.8	34621.3	6299.54	8558.37	9077.86	8619.32	8662.4	8581.87
10271	Desoxypeganine	0.5			MS2 reverse	345.214	152.246	21630.1	20427.2	19265.5	33157.2	14614.5	21143.3	30068	23336.2	17487.1	16712.3	4840	7666.77	4372.74	8012.8	1190.9	14387.2	17616.7	15041.8	12264.3	15166.4	18520.3	14786.9	14431.2	17589.7	12758.2	14677.5
10272	Oxyphencyclimine	0.359			MS2 reverse	345.212	268.529	14663.5	5709.22	21235.7	5561.13	10970.3	11433	5813.24	6755.6	5723.89	5937.26	6575.65	6004.51	6806.88	7221.37	6073.02	12278.9	15159.4	18171.5	1018.19	14593.5	7457.62	7324.01	7037.27	7097.01	7176.05	7359.78
10273			3-O-Galloyl-1,4-galactarolactone;5-O-Galloyl-1,4-galactarolactone;2-O-Galloyl-1,4-galactarolactone;Bluensidine 6-phosphate	-15.3770264922903;-15.3770264922903;-15.3770264922903;19.7748098067362	MS1 mz matched	345.223	368.433	28615.7	13358.3	48880.4	26662.3	34102.3	19897.6	11768.8	9806.49	11167.5	11615.2	12279.2	11168.5	15339.4	16413.1	18335.7	27735	4406.82	7766.77	10464.3	13001	19510.7	28857.2	24194	20043.5	23222.8	23874.4
10278	Retinene	0.32495			MS2 reverse	345.239	46.976	19375	23304.1	18624.2	36929.9	19984	14341.4	39566.1	19358.4	20889.6	14684.2	128317	163726	42699.1	12769.5	223636	34749.6	29728.9	28313.2	24972.8	29737.5	24020.5	11244.6	11357.8	24900.2	10643.5	10693.1
10280			Testosterone Propionate;Anacardic acid;11-HDoHE;19(20)-EpDPE;Medroxyprogesterone;4-Hydroxy-all-trans-retinyl acetate;16-HDoHE;20-HDoHE;8-HDoHE;4-HDoHE;3-Hydroxyneogrifolin;7-HDoHE;Medrysone;16(17)-EpDPE;10-HDoHE;17-HDoHE;Medroxyprogesterone;Testosterone propiote;Medrysone;11beta-Hydroxy-6alpha-methylpregn-4-ene-3,20-dione;16-Propyl-3-methoxy-estra-1,3,5(10)-triene-16beta,17beta-diol;17-Methylandr…	11.1990308283973;11.1990308283973;11.1990308283973;11.1990308283973;11.1990308283973;11.1990308283973;11.1990308283973;11.1990308283973;11.1990308283973;11.1990308283973;11.1990308283973;11.1990308283973;11.1990308283973;11.1990308283973;11.1990308283973;11.1990308283973;11.3294664024307;11.3294664024307;11.3294664024307;11.3294664024307;11.3294664024307;11.3294664024307;11.3294664024307;11.32946…	MS1 mz matched	345.247	338.495	14789.9	5051.69	27515.5	9214.85	12125	17300.5	4234.26	8585.56	3964.67	4837.48	8581.41	6363.99	9052.72	9324.15	8430.62	9476.74	7494.27	7639.9	9011.97	6525.82	8886.77	13176.7	10498.8	10119.6	10101.9	10231.4
10283			Dolichyl diphosphate;Cardanolide	-3.55555478099318;15.9057604246118	MS1 mz matched	345.277	33.362	10438.3	7452.87	8376.15	18526.7	8754.07	9577.16	13412.3	11499.7	14399.2	9472.34	10258.3	10860	7528.06	9537.64	15449.3	12485	8527.62	154733	11940.6	15263.3	3828.31	4317.27	4214.04	4238.66	4382.64	4644.85
10299	3',5'-Cyclic guanosine monophosphate	0.7411			MS2 forward	346.052	299.604	1610.55	869.176	1750.17	2132.8	1660.88	2439.43	2564.78	1240.76	901.404	1537.46	2992.82	495.62	2119.23	1678.5	2645.24	2344.94	2416.45	2015.4	3077.17	1870.42	506.695	2344	2178.19	2148.71	2271.99	2464.56
10308			Candimine	16.8057	MS1 mz matched	346.129	110.301	62404.2	59396.7	82082.5	124723	67817	65073.1	87125.5	24125	80201.7	144949	42496.1	75938.2	46475.8	40567.2	43117.2	5405.47	5336.99	7813.28	5834.3	6381.58	18745.9	22760.1	22424.8	19771.6	45467.8	23057.9
10314			Alloxydim	5.26034	MS1 mz matched	346.165	331.443	52673.3	21396.4	53398.6	10722.2	6920.38	54782.2	29743.5	5896.24	27987	11092.5	82420.1	8546.89	93125.6	24359.9	25055.8	438931	513525	752786	330750	445565	91614.5	70641.7	79539.7	99322.9	71157.6	84463.7
10315			Murrayacinine;Pefurazoate	-18.9116828034883;-7.38421103407513	MS1 mz matched	346.166	39.82	81420.5	75258.6	94319.5	60472.3	33535.1	122586	129528	178684	136632	128770	61696.1	71240.4	89604.7	76305.4	54922.7	23889.3	19559	23731.4	22231.6	29119.6	36667.1	37449.1	34069.2	37939.6	33915.7	35799.1
10320	Hydromorphone	0.32485			MS2 reverse	346.173	148.08	10140	9374.58	8551.08	11040	8841.25	8562.55	13031.8	11185.2	8630.09	9059.8	29685.6	23248.5	11812.7	31764.5	26969.4	12308.8	11842.7	13302.3	9804.55	10496.3	10610.2	10396	10911.2	21550	20097.1	21806.5
10322					Unmapped	346.195	398.427	1192.12	4629.81	10173.2	10522.7	74600	20139.1	15044	2258.07	9041.12	15672.4	237685	277639	65769.9	215654	189354	4418.71	21060.3	16015.4	6991.48	4469.42	53885	49494.3	59606.6	43476.7	63193.1	69995.1
10327					Unmapped	346.22	324.764	14741	3233.78	10572.1	12548.6	15375.8	7766.46	8630.64	2646.68	6673.33	26912.1	44031.8	83347.8	39342.9	39515.8	35540.4	21872.3	27570.5	6852.81	153845	208994	35087.9	32572.4	31274	30503.5	34994.1	47711.8
10333					Unmapped	346.258	244.478	5958.8	12071.4	11593.9	8247.31	5576.87	10384.6	16588	7197.21	7486.52	11391.5	6280.03	4040.96	10766.5	4855.33	3913.32	41302	103632	62457.3	47059.9	42383.1	17294.4	14249.2	9726.29	10643.3	15373.6	16898.7
10334			Dinoseb acetate;(9Z)-Octadecenoic acid;(Z)-Octadec-9-enoic acid;Oleate;Oleic acid;(9E)-Octadecenoic acid;9-Octadecenoic acid, (E)-;(E)-Oleic acid;D9-trans-Octadecenoic acid;9-trans-Octadecenoic acid;trans-D9-Octadecenoic acid;trans-9-Octadecenoic acid;trans-Elaidic acid;trans-Oleic acid;Elaidic acid;Acide elaidique;Elaidinsaure;(6Z)-Octadecenoic acid;Petroselinic acid;cis-6-Octadecenoic acid;(11E…	2.12577954114311;-20.9030174391285;-20.9030174391285;-20.9030174391285;-20.9030174391285;-20.9030174391285	MS1 mz matched	346.258	150.173	34208.5	25514.2	40451.7	42268.7	23272.9	14742.6	26428.2	14845.2	95833.5	10500.3	7333.41	9379.37	7658.81	11947.2	7248.06	31855.4	17594.2	15798.3	31379	33275.9	10236.6	39375.7	35320.2	10132	26568.8	30093.2
10345			2-Descarboxy-betanidin	6.78314	MS1 mz matched	346.329	147.016	32230.4	23771.3	37305.6	40436.8	20914.4	13083	24079.3	12145.8	91826.4	9576.27	4754.34	7366.19	6975.79	10868.1	5223.77	17364.7	9536.8	7222.85	7274.33	14140.6	34181.7	36522.8	31582.7	34616.6	23946.3	27353.9
10353			Prazepam;Prazepam	0.182349471507715;0.308543984122763	MS1 mz matched	347.093	295.83	31662.5	16093.4	12812.2	19305.6	82501.2	67749.4	29173.7	14678.3	21472	19432	613452	747019	1.17717e+06	529057	913949	6453.88	11764.3	9943.12	6512.46	5157.3	62109.4	70816	74711.6	91090.6	99162.9	84122.2
10354			Prazepam;Prazepam	0.182349471507715;0.308543984122763	MS1 mz matched	347.093	263.387	3905.8	6192.37	10226.3	9499.8	166469	55224.9	17798.7	5460.02	11338.6	10425.9	816716	735416	1.00117e+06	706970	656069	3297.99	9525.07	9403.42	5243.8	3017.93	85439.6	112163	122298	111492	133225	125057
10365			Escitalopram;Citalopram;Citalopram	3.72805363124085;3.72805363124085;3.7018322219811	MS1 mz matched	347.155	237.902	17209.2	37144.1	20547.2	24284.5	18849.5	6607.68	10880.1	7416.03	11103.9	30433	4487.25	3669.65	2331.31	6483.72	5610.47	10451.5	11606.1	9055.5	9766.46	4219.85	13804.4	13383.2	14790	13860.4	15534.9	15698.5
10378	Met-Arg	0.6296			MS2 forward	347.189	425.943	1062.17	961.566	1701.8	1196.96	972.933	1813.09	1074.35	1084.05	1059.28	1047.03	1274.44	1247.17	1528.73	1642.64	1093.71	1591.77	1207.43	1334.67	1371.85	1265.01	842.629	1739.46	1366.2	1329.33	1314.27	1443.22
10383	Acetyl-DL-Leucine	0.49905			MS2 reverse	347.222	324.825	1264.62	1523.03	2920.12	3079.17	3014.52	1318.49	2664.27	1066.96	1870.84	5343.41	9304.12	12007.1	6250.73	7523.13	5440.38	4052.91	4472.7	18253.4	13526.5	16993.7	5667.23	5085.21	5076.65	1209.91	5644.06	8926.2
10390	Terpineol	0.41485			MS2 reverse	347.242	288.577	2762.8	1107.47	2438.4	6759.63	6415.57	2735.86	1067.78	7339.28	1228.66	6484.39	2340.31	6387.93	2296.66	7430.78	8040.41	22773.8	18492.5	11296.4	12588.5	19725.1	3123.95	2770.87	3435.1	3330.69	3240.63	3215.6
10392	Retinol (Vitamin A)	0.7459			MS2 forward	347.256	46.1335	10434.4	12713.6	10789	18208.1	12405.7	11407.3	16465.2	15290.3	17845.9	12600.5	9708.57	7517.54	10735.3	8079.91	9000.64	5471.08	16570.6	13377.2	14882.5	15012.7	9175.55	7813.82	7731.66	8229.12	6925.9	6214.72
10410			Urothion;Gerrardine	-4.09377179526844;-2.76897602344109	MS1 mz matched	348.018	179.754	42763.7	38667.5	39756.8	50649.6	41072.8	27840.3	48753.9	42181	52291.2	51125.7	19522.3	21409	21456.1	21342	19504.5	6397.81	6765.96	7470.96	7087.49	6520.96	12911	13252.9	12028.6	16732	13476.7	13181.1
10412					Unmapped	348.051	247.418	33370.6	28163	16732.9	23206.6	28526.8	40560.8	35926.4	59154.7	37768.1	35996.1	19044.7	19458.5	55025.4	41531.4	33205.7	19569.1	40333.2	25507.6	45625.6	29247.7	21606.8	23428.9	22486.8	27637.2	25166.6	25578.9
10414	Adenosine monophosphate (AMP)	0.9945			MS2 forward	348.069	412.721	3028.72	2873.77	2651.48	2839.9	16870.1	15961.3	11259.9	6673.43	8729.77	4553.88	9200.55	29212.7	36592.5	89891.1	6963.5	7795.27	4042.05	5800.76	5257.76	10636.3	9642.13	7334.79	10123.3	8958.77	7220.89	8102.99
10415	Pantoprazole	0.37775			MS2 reverse	348.066	354.279	3483.32	3656.12	4184.66	3488.77	4332.86	6558.73	4439.69	4274.73	4210.55	5002.22	7590.93	6892.62	8271.15	10680.9	5833.4	8948.51	10571.7	7756.01	16092	9490.46	6464.94	6391.93	7024.62	6507.68	4045	5533.14
10418	Tyr-Gln	0.35745			MS2 reverse	348.09	46.8755	10859.9	1361.56	14812.6	2208.1	11447.6	1362.31	2548.28	14071.6	19110.4	1627.53	14950.4	3068.61	14582.7	4450.9	2465.81	13900.3	10217.2	10195.1	12629.1	10302.6	1446.14	11551.1	11557.2	12130.7	2333.03	1843.49
10423			7-Hydroxy-3-(3-hydroxy-4-methoxybenzyl)-5-methoxy-4-chromanone;Aflatoxin B1 dialcohol;4-Hydroxy-2,3,9-trimethoxypterocarpan;5-Hydroxy-3-(4-hydroxybenzyl)-7,8-dimethoxy-4-chromanone;Americanol A;Isoamericanol A;Americanol;Cerasinone;Melilotocarpan C;(R)-2-Feruloyl-1-(4-Hydroxyphenyl)-1,2-ethanediol;(??)-3',4'-Methylenedioxy-5,7-dimethylepicatechin;Samaderin A;3',6'-Dihydroxy-2',4,4'-trimethoxy-cha…	-1.02480886164326;-1.02480886164326;-1.02480886164326;-1.02480886164326;-1.02480886164326;-1.02480886164326;-1.02480886164326;-1.02480886164326;-1.02480886164326;-1.02480886164326;-1.02480886164326;-0.90878715381355;-0.90878715381355;-0.90878715381355;-0.	MS1 mz matched	348.144	278.818	4713.27	3114.95	6068.18	3022.72	2227.95	3921.8	5542.28	6898.35	3900.8	3590.84	11554.9	4916.77	7319.09	6520.54	5982.78	65021.2	47903.3	53728.9	64086.4	53304.2	13013.9	9660.24	13059.1	11128.8	10471.4	9587.28
10424	Evoxine	0.46185			MS2 reverse	348.143	134.538	2208.22	2331.16	2385.85	2932.84	3185.03	2401.12	2357.08	2776.77	2596.32	2818.3	1571.12	1585.91	2140.06	2120.41	1581.68	5531.28	4335.76	3254.75	4533.23	5309.12	2923.46	3090.34	3390.16	2915.82	2514.32	3356.23
10438	Carnosol	0.6829			MS2 forward	348.216	150.826	14636	12768.7	14334.3	15713.6	12514.8	12918.7	20690.2	17085	12681.1	15860.6	9213.41	9690.47	6428.77	12594.3	10269.1	19317.9	20394.3	15295.9	15179.8	16174.8	15527.5	7818.9	11734.5	15546.1	13834.4	11175.3
10451	Stearic acid	0.5			MS2 reverse	348.29	170.422	1159.92	862.283	973.235	925.556	910.684	1310.06	1134.57	1258.59	1237.49	1011.01	996.105	827.277	900.812	891.562	1071.93	1299.51	1313.1	1213.37	1422.15	1257.35	1036.34	946.515	1256.8	929.468	1504.93	897.742
10460					Unmapped	348.72	141.093	2268	2725.73	2912.18	3422.17	2136.56	2864.99	4674.46	5201.92	4465.66	5478.17	1971.54	2605.35	1595.6	2145.45	1976.28	1788.11	995.756	1354.2	909.346	1121.56	4246.93	4102.23	4248.15	4523.74	3929.96	4424.17
10496			ent-16b,19-Kauranediol 19-acetate;Tridecyl phloretate;2-Hydroxy-6-pentadecylbenzoic acid;6-Pentadecylsalicylic acid;Acardic acid;17beta-Hydroxy-2alpha-(methoxymethyl)-17-methyl-5alpha-androstan-3-one	13.7624513323599;13.7624513323599;13.7624513323599;13.8916645418753;13.8916645418753	MS1 mz matched	349.271	48.08	13704.5	18857.1	29102.8	36368.2	20618.6	14838.6	32035.3	19415.8	26284.8	15883.3	15611.5	12217.1	17410.1	20710	23420.1	21308.7	22132.7	20472.4	28430.6	32275.7	6863.49	7768.88	6818.41	7785.66	6954.12	7125.54
10525			6-Hydroxytryprostatin B;Desmethyltryprostatin A	-9.8042	MS1 mz matched	350.179	392.731	2557.14	14852.4	16267.7	31187.6	18389.4	7660.89	13185.6	5046.35	7561.38	31046.4	34411.5	43709	21521.7	36326.8	35741.8	5060.49	35319.5	13973.5	10484	5684.3	42534	47081.5	38521.6	33480.7	37483	46682.6
10530	Bestatin	0.8557			MS2 forward	350.202	181.037	10035.9	7499.75	9541.25	8427.43	8442.16	8716.51	10228.7	7377.98	13337.8	7394.41	5591.25	4129.24	6314.45	6674.84	5921.69	11978.2	8815.86	8750.39	7599.94	7977.5	6106.81	6234.3	6006.66	5598.21	6539.03	6290.41
10568	3-Indoleacetonitrile	0.3077			MS2 reverse	351.094	137.744	2251.63	2795.69	2017.67	3270.24	2233.05	1585.56	4678.95	1714.66	1737.49	2685.5	3302.41	4186.98	2978.17	2311.31	3260.54	4845.54	4434.48	4267.72	4399.25	5432.89	2544.73	2870.13	2949.58	3206.58	2594.15	2840.97
10576			(all-E)-Crocetin;8-Methoxygravelliferone;4,4'-Dihydroxy-5,5'-diisopropyl-2,2'-dimethyl-3,6-biphenyldione;Guaiacin;Sclareapinone;5-Geranyloxy-7-methoxycoumarin;Macelignan;Sagequinone methide A;Verimol H;5-Hydroxy-7-(4-hydroxy-3-methoxyphenyl)-1-phenyl-3-heptanone;Steryl sulfate	13.8365333652898;13.8365333652898;13.8365333652898;13.8365333652898;13.8365333652898;13.8365333652898;13.8365333652898;13.8365333652898;13.8365333652898;13.8365333652898;3.65663246102284	MS1 mz matched	351.162	310.926	4934.79	8614.36	15000.1	3128.09	12839.4	17366.5	4429.72	8161.58	5311.26	4245.87	74285.5	85993.5	45919.9	94948.3	49552.6	7873.96	8140.17	9381.77	6294.46	7626.67	11153.9	17141.1	17712.9	17336	19510.5	16685.2
10577	Ethisterone	0.38725			MS2 reverse	351.179	392.814	4507.51	11196.9	7260.08	9942.88	7815.31	7077.15	27016.7	10135.5	25300.2	9194.74	13196.2	9431.98	10096.6	12662.7	11713.9	7322.68	6982.89	8273.38	7499.09	7142.46	10022.1	17001.2	11187.8	9159.3	10353.2	11994.9
10636			Pretetramid;Pretetramide	23.4639	MS1 mz matched	352.318	36.1985	24246.3	28385.2	19681.6	56449.3	27460.6	24149.7	26418.2	23650.8	36985.8	22609.7	72102.2	67536.7	26526.7	20220.9	30267.2	702573	241396	50093.7	539722	887829	4828.14	4489.09	4775.29	5750.95	4410.81	4513.14
10646	Arg-Asp	0.6449			MS2 forward	353.152	125.395	6156.86	9955.37	11432.4	9570.42	4472.41	2101.73	8211.48	3845.98	1839.03	14931.4	5102.82	5383.05	4324.13	5128.08	4679.73	16695	5315.23	17660.6	15157.8	18216	3708.47	8575.75	6953.48	6661.05	3392.45	8411.75
10656			Methyl (9Z)-8'-oxo-6,8'-diapo-6-carotenoate;	4.66122112018837;	MS1 mz matched	353.205	304.339	4047.9	10961.7	7171.87	6918.65	7001.45	11631.5	10252.3	13000	13106.1	23147.1	12359	17396.2	13170.9	19482.5	15145.9	4425.63	7101.95	5709.37	9953.56	6348.93	15802.4	15349	16631.8	14663	14340.9	16756
10663	Hordenine	0.4856			MS2 reverse	353.225	178.016	5769.42	4413.54	5965.22	3804.75	3212.39	4095	3427.25	4460.84	3253.99	4774.85	2547.73	2041.42	3143.86	2169.32	1615.63	6148.62	5705.99	7200.53	5644.32	8460.94	3376.09	3080.87	3782.65	3549.07	4173.29	3878.36
10666			Cavipetin C;	-0.9261802419328;	MS1 mz matched	353.245	224.256	166923	120398	179026	163469	142240	113393	168702	163529	176062	212677	95314.2	128531	65908.9	73166	91483.9	27123.5	11939.7	23903.8	16205.9	26790.2	117350	140215	124225	130706	127325	132899
10668			Cavipetin C;	-3.50176489723672;	MS1 mz matched	353.246	186.41	78850	20951.8	17130.2	16593.9	64147.8	60296.2	41268.7	150114	23854.1	70414.4	84323.9	192582	143656	53884.4	74253.6	24925.5	26733.2	23824.6	20956.7	48762.3	339898	357307	338746	362218	336900	360736
10669			Cavipetin C;	-0.9261802419328;	MS1 mz matched	353.247	86.161	81245.9	43321.9	57984.2	49293.6	60124	15665.6	41010.1	34945.5	59661.7	52326.2	14676.3	12960.2	8952.77	10740.5	12827.5	28139.8	35746.5	12936.7	27129	34977.8	18756.6	29400.3	19209.2	36776.1	19522.6	25993.5
10694	Venlafaxine	0.4914			MS2 reverse	354.118	313.623	2251.09	2030.51	2465.89	2657.65	2178	1581.57	2487.95	2120.54	2471.41	1928.63	2362.43	1254.24	2062.05	2186.77	2070.71	1033.91	1461.54	1147.77	635.722	1638.76	2019.2	2074.26	2120.28	1776.18	1638.41	2401.29
10698	Nadolol	0.7651			MS2 forward	354.162	279.141	6078.63	4496.8	7927.74	4419.8	10783.4	2076.35	3592.03	4561.03	3611.05	3892.32	108234	168852	39038.5	28436.1	151910	12999.4	2941.77	10366.1	8605.05	9554.13	12089.2	12534.6	14079.8	17632.3	13923.8	13906.8
10711			Methysergide;Methysergide;N-(2,6-Dimethylphenyl)-4-[[(diethylamino)acetyl]amino]benzamide;DEGA	6.61532186564175;6.69204720244404;6.69204720244404	MS1 mz matched	354.213	246.854	13521.3	6460.24	15983.1	5394.71	4660.01	6382.45	10282.5	7484.09	9946.31	11123.4	3401.51	14743.7	2545.23	13960.2	14197.2	76492.5	113036	105674	102029	102256	11130.7	10068	10677	11568.1	11218.5	12118.1
10725					Unmapped	354.299	32.237	29260.9	26496	10577.6	39759.2	31481.7	4002.72	10355.2	16574.9	5445.74	8091.91	11381.6	27262	129767	58626.1	71619.1	501335	19313	24423.7	631108	31130.5	7215.2	5587.5	9957.38	6627.57	7921.09	9342.1
10746	Xanthohumol	0.7111			MS2 forward	355.154	46.0585	11302.5	10547.9	10824.2	16357.1	11899.4	7145.49	14314.8	9004.55	9033.84	14859.5	6665.09	8536.69	5507.77	6476.52	7179.37	29928	29688.8	30529.2	24870.7	21046.1	9154.47	8066.97	9774.22	8927.66	9263.15	13694
10758	21-Hydroxypregnenolone	0.34745			MS2 reverse	355.216	119.936	2242.28	2573.77	1803.69	3113.32	2306.33	2668.32	3839.38	3111.01	2043.48	3313.22	1320.36	2554.65	2474.19	3823.76	4016.03	5126.89	3061.44	3438.28	4705.27	5009.31	1058.03	1833.24	2370.42	2007.42	2231.46	1895.32
10763	mephedrone	0.44235			MS2 reverse	355.23	200.55	2070.5	1717.51	2027	1787.12	1482.71	2664.65	2471.41	2850.5	2251.87	2426.41	1573.45	1848.59	1885.29	2153.27	1633.98	4145.4	5210.18	3270.17	2495.4	3672.98	1555.6	1634.52	1294.55	1568.77	1586.81	1354.78
10765			Nicotinic acid mononucleotide;5-Hydroxymethyldeoxycytidylate;5-Hydroxymethyldeoxycytidylic acid;2'-Deoxy-5-hydroxymethylcytidine 5'-phosphate	12.4547846833694;2.66885631500765	MS1 mz matched	355.261	180.719	76747.7	53408	145905	52117.4	143418	71712.2	124178	366014	83837.5	441766	91431.6	105711	101797	30548.7	39765.3	121454	62982.6	101298	65455.3	109932	129595	141581	135573	143751	148226	149948
10768			Nutriacholic acid;9'-Carboxy-alpha-chromanol;7-Hydroxy-3-oxocholanoic acid;D8'-Merulinic acid A;7a-Hydroxy-3-oxo-5b-cholanoic acid;12-Ketodeoxycholic acid;Bis(2-ethylhexyl)phthalate;Di(2-ethylhexyl)phthalate;Dioctyl phthalate;DEHP;3alpha,12alpha-Dihydroxy-5beta-chol-6-enoate;Di-n-octyl phthalate;Bis(n-octyl) phthalate;Dioctyl 1,2-benzenedicarboxylate;Diisooctyl phthalate;Apocholic acid;3alpha,12a…	-5.14941938695123;-5.14941938695123;-5.14941938695123;-5.14941938695123;-5.14941938695123;-5.14941938695123;-5.12456537282379;-5.12456537282379;-5.12456537282379;-5.12456537282379;-5.12456537282379	MS1 mz matched	355.262	254.777	3.91342e+06	4.04876e+06	4310426	4.6286e+06	3.74144e+06	3.09378e+06	4.42286e+06	4.00509e+06	5.80045e+06	4430284	3.64517e+06	4798435	3.74462e+06	3.48382e+06	3.79356e+06	703912	614857	1.03822e+06	612469	657444	3.33621e+06	3.68235e+06	3487567	3.47922e+06	4.057e+06	3.64592e+06
10769			2-O-p-Coumaroylhydroxycitric acid;Bufadienolide	-10.2329974366349;17.430337786884	MS1 mz matched	355.262	210.064	1.43719e+06	792230	594959	541309	1.73436e+06	630136	731966	1.37766e+06	737341	1.76043e+06	526200	1.0201e+06	1.07764e+06	385438	330982	261895	280108	273976	250949	798594	3.71053e+06	4.07832e+06	3826663	3.96106e+06	3.79345e+06	4512002
10770			Nutriacholic acid;9'-Carboxy-alpha-chromanol;7-Hydroxy-3-oxocholanoic acid;D8'-Merulinic acid A;7a-Hydroxy-3-oxo-5b-cholanoic acid;12-Ketodeoxycholic acid;Bis(2-ethylhexyl)phthalate;Di(2-ethylhexyl)phthalate;Dioctyl phthalate;DEHP;3alpha,12alpha-Dihydroxy-5beta-chol-6-enoate;Di-n-octyl phthalate;Bis(n-octyl) phthalate;Dioctyl 1,2-benzenedicarboxylate;Diisooctyl phthalate;Apocholic acid;3alpha,12a…	-0.0248541414941168;-0.0248541414941168;-0.0248541414941168;-0.0248541414941168;-0.0248541414941168;-0.0248541414941168;0;0;0;0;0	MS1 mz matched	355.261	123.481	3.47617e+06	1.73053e+06	2.11368e+06	1.60034e+06	2677764	561417	1.64501e+06	2.30747e+06	1.64367e+06	4.26916e+06	103716	55557.6	38582.8	27357.5	112173	1.02708e+06	1.1579e+06	1.2046e+06	457242	2.5251e+06	861718	1.05376e+06	1.09024e+06	1.0733e+06	1.1371e+06	1.16762e+06
10771	MG(18:2(9Z,12Z)/0:0/0:0)[rac]	0.9439			MS2 forward	355.282	36.231	6345.08	10897.5	5165.77	17505.8	12452.5	9161.29	15083.4	12275	14870.8	12481.8	16814.1	1567.74	81642.7	22137.4	881.095	316904	77831.5	196467	311940	362448	20834.6	18505.7	19735.2	19030.3	20438.4	19041.1
10812			Pipercide;Spirasine I	2.18318640628094;2.30649238330846	MS1 mz matched	356.216	234.423	3637.31	3289.95	4316.67	4054.88	3089.44	4569.87	2898.32	4253.27	3517.53	2956.64	4746.41	4883.57	4392.91	3226.55	4820.78	36998.6	17274.9	23867.7	12072.4	15946.5	7311.57	7177.77	6594.15	7296.7	6821.32	7862.1
10813			3-Oxotetradecanoic acid glycerides;Dichlofluanid	15.8636265264935;8.40259976430487	MS1 mz matched	356.215	204.828	26803.4	33301.4	25541.9	18934.6	18842.7	9099.96	9327.33	9687.08	16901.1	8763.87	4706.18	3804.53	5988.66	7505.72	4716.12	7807.67	8156	9976.12	7837.94	8179.86	6905.82	5882.6	6606.34	6608.98	7566.8	7047.06
10816			Pipercide;Spirasine I	14.7972461497229;14.920553682136	MS1 mz matched	356.226	378.432	15904.9	26719.9	22622	31493.3	26668.5	15239.2	26712.5	12122.3	21147	26783.8	20864.3	23536.1	14548	27315.3	23335.3	8851.36	15714.1	14062.3	17322.8	12826.2	19272.6	21377.2	27285.3	16239	20540.2	20628.1
10833	Erucic acid	0.365			MS2 reverse	356.349	140.869	26691.1	653.871	15886.2	12113.9	24194	7431.61	12810.5	16466.9	11484.4	600.347	829.106	781.83	5925.21	3864.49	866.85	10182.3	10981.8	12978.5	732.984	17116.5	14976.6	989.308	12471.3	15400.4	14516.8	16519.4
10845			Pipobroman;IAA-94;Indanyloxyacetic acid	19.6599392227162;7.86388292694639	MS1 mz matched	357.066	33.146	2210	3586.98	3481.39	4348.5	4584.81	4233.81	4356.19	5657.75	6030.36	2250.79	1813.28	4737.93	3071.41	2620.15	3840.44	6271.74	5473.28	2158.24	7223.37	6247.24	4584.07	2854.28	3059.24	3358.51	3752.23	3037.33
10853	Olanzapine	0.4726			MS2 reverse	357.112	258.708	1734.97	3008.89	2544.97	1551.4	1743.71	1689.79	1665.19	1246.72	2493.87	2952.02	1380.2	1575.85	2690.68	1533.48	1544.48	1838.71	2598.69	3031.4	2363.31	1599.88	2085.2	2114.07	2773.84	2446.71	2342.12	2208.75
10868	Papaverine	0.8227			MS2 forward	357.177	183.465	3984.33	3971.02	4801.16	4241.99	4208.92	12172.7	4520.53	11779.1	12340.4	7824.51	3715.94	3134.32	1234.92	10703.8	3584.86	9051.34	7689.54	8482.8	8054.07	9832.22	3961.07	3693.56	4177.07	3814.78	4047.17	4207.09
10887			3a,7a-Dihydroxycholanoic acid;Isohyodeoxycholic acid;3b,12b-Dihydroxy-5b-cholanoic acid;7b,12a-Dihydroxycholanoic acid;Murocholic acid;Allodeoxycholic acid;Deoxycholic acid;Ursodeoxycholic acid;Allochenodeoxycholic acid;3b,7a-Dihydroxy-5b-cholanoic acid;Isodeoxycholic acid;3b,12a-Dihydroxy-5a-cholanoic acid;7a,12b-dihydroxy-5b-Cholan-24-oic acid;3a,12b-Dihydroxy-5b-cholanoic acid;Chenodeoxycholic…	-6.78014215550087;-6.78014215550087;-6.78014215550087;-6.78014215550087;-6.78014215550087;-6.78014215550087;-6.78014215550087;-6.78014215550087;-6.78014215550087;-6.78014215550087;-6.78014215550087;-6.78014215550087;-6.78014215550087;-6.78014215550087;-6.	MS1 mz matched	357.278	149.445	1.15308e+07	9.39779e+06	8.43804e+06	6.51222e+06	9.18679e+06	12564724	9010718	1.34657e+07	7.9278e+06	1.34229e+07	1.46104e+06	316991	284688	158175	124335	9.74373e+06	1.62261e+07	1.30493e+07	1.28708e+07	13419069	9.29866e+06	8.64118e+06	8.37326e+06	9.72811e+06	8722614	9.22001e+06
10888			Acaciabiuronic acid;4-O-alpha-D-Glucopyranuronosyl-D-galactose;2-O-beta-D-Glucopyranuronosyl-D-mannose;3-O-beta-D-Galactopyranuronosyl-D-galactose;(4Z,7Z,10Z,13Z,16Z,19Z)-Docosahexaenoic acid ethyl ester;DHA ethyl ester	-11.6823846412825;-11.6823846412825;-11.6823846412825;-11.6823846412825;12.1755458968046	MS1 mz matched	357.276	46.204	31739.4	32774.4	30676.1	96876.1	34806.7	39817.2	39738	40694	38225.3	46912.1	30937	16459.3	26018.8	32807.2	8318.8	57455.9	58784.8	44706.1	45045.6	93720.3	27051.2	30143.8	47704.3	31393.3	31204	33459.9
10890			Fluvoxamine;Pyriftalid	23.2459808012118;-17.9049510958938	MS1 mz matched	357.297	35.485	7973.2	4977.77	10486.3	13234.7	5409.48	6489.54	17342.1	6783.26	18982.9	16576	17524.8	9159.98	108708	10050.6	11794.1	77374.1	32907	52711.5	71008.8	78866	8185.26	8488.23	8436.02	7412.43	8346.07	8764.9
10892			MG(0:0/18:1(11Z)/0:0);MG(18:1(11Z)/0:0/0:0);3-(2-Heptenyloxy)-2-hydroxypropyl undecanoate;Stearoyllactic acid;MG(0:0/18:1(9Z)/0:0);MG(18:1(9Z)/0:0/0:0);Bay-K-8644;BayK8644	20.6016031992006;20.6016031992006;20.6016031992006;20.6016031992006;20.6016031992006;20.6016031992006;9.82327920715169	MS1 mz matched	357.311	192.37	81132.5	59418.6	68063.8	71913.1	57552.5	28417.4	36782.6	35268.7	75411.8	38542.1	43119	87085.3	32144.5	40719.8	41770.5	7140.58	10407.7	5624.97	7132.08	11738.4	43921.4	44684.8	45328.5	43560.7	46673.9	46802.5
10893			MG(0:0/18:1(11Z)/0:0);MG(18:1(11Z)/0:0/0:0);3-(2-Heptenyloxy)-2-hydroxypropyl undecanoate;Stearoyllactic acid;MG(0:0/18:1(9Z)/0:0);MG(18:1(9Z)/0:0/0:0);Bay-K-8644;BayK8644	12.181558841088;12.181558841088;12.181558841088;12.181558841088;12.181558841088;12.181558841088;1.40332560113563	MS1 mz matched	357.31	50.4525	43277.3	38600	40838.3	46505.4	33491.7	41897.9	42707	43178.2	64679.8	56993.7	16499.9	29752.7	24413.9	7102.9	27546.9	32664.5	52329	37847.5	34720.7	38322.1	22651.3	22059.9	24814.7	27329.1	26372.3	27161
10901	Aesculin	0.4999			MS2 reverse	358.11	150.875	1710.71	2544.3	2251.78	3282.91	2113.58	3130.18	3302.56	1666.3	2225.38	6951.4	2246.23	1967.07	4584.42	2569.86	1894.42	7525.15	22272.8	9711.06	14899	7452.36	5070.84	5624.75	2895.74	4768.56	3381.82	4938.62
10904			1-Carbazol-9-yl-3-(3,5-dimethylpyrazol-1-yl)-propan-2-ol	-10.966	MS1 mz matched	358.131	87.393	62269.1	98445.7	141728	169118	75257	6787.37	165206	11644.7	24771.8	118284	162796	255960	84235.2	105411	166448	6026.71	9416.16	7107.3	5935.37	5575.21	159299	197770	192716	211997	200841	214650
10923			Leucyl-leucyl-norleucine	-19.173	MS1 mz matched	358.256	189.24	3753.12	3866.06	4834.84	4348.65	4502.6	2515.5	1766.15	4368.44	6119.67	3381.79	15491.3	17011.7	33577.2	15510.8	19773.9	3255.86	4398.96	3322.79	2851.59	4045.47	13952	14551.8	13397.8	10075.1	13332.3	13295.6
10930					Unmapped	358.292	166.482	7643.81	7099.74	2921.7	5251.56	11644.9	5174.16	4497.38	9395.64	4368.4	7728.03	71796	71829.1	54539.1	54046.5	73080.5	5203	12911.9	16172.3	10836.3	6681.11	14522.5	14054.8	15223.4	13330.1	13887.1	14700.3
10936					Unmapped	358.329	42.082	62334.8	27891.8	47403.8	45109.1	39683.6	34786.7	43586.8	20687.7	39155.7	13340.4	7386.73	9187.9	4090.59	5351	10660.2	33132.8	18368.7	58402.8	30584.8	21479.2	4249.62	4382.25	4193.41	3465.85	2715.58	2416.5
10937	Behenic acid	0.43295			MS2 reverse	358.365	53.845	15449.8	8013.7	6033.63	15784.4	9834.85	25672.7	16751.6	18562.3	111044	9566.15	1759.73	2082.35	3675.4	3032.91	2449.94	13917.7	12467.6	19005.6	12561	28211.5	12869.1	14941.6	10113.2	12596.2	8556.04	10165.8
10948			Furaneol 4-(6-malonylglucoside);Resistomycin	9.14250163904321;24.7278145637152	MS1 mz matched	359.101	296.253	2963.63	3712.11	3294.2	5629.2	4410.68	5356.48	4618.54	5192.06	4305.55	11442.8	23264	19776.1	9533.31	18687.9	12475.8	2466.7	6119.62	4792.74	4085.17	2995.07	11202.5	12534.8	11698.5	14139	13894.9	15850.8
10954			12alpha-Fluoro-11beta,17beta-dihydroxyandrosta-1,4-dien-3-one	-21.2381	MS1 mz matched	359.134	207.231	7556.72	12694.8	6550.78	8098.74	6305.01	7033.7	8819.3	7273.15	13169.7	17017.3	2059.18	2122.74	4895.22	7461.22	2718.61	2321.31	3116.26	2644.18	2220.73	2964.84	5402	5319.73	4966.09	4910.02	6191.82	7475.69
10955	beta-Octylglucoside	0.44935			MS2 reverse	359.133	87.506	12879.8	12322.6	22067.6	20017.3	13840.5	2769	19213	1932.03	5729.55	17504.8	17425	37313.9	14802.1	13477.6	27042.1	3261.18	2921.45	3323.35	2835.05	2980.53	12567.4	25484.1	24315.8	16200.6	25191.6	17184.6
10971	N6-Methyl-L-lysine	0.49715			MS2 reverse	359.199	280.11	1171.37	1144.91	1401.85	773.413	1258.68	1323.31	1028.21	1178.89	1057.39	1277.91	1500.62	1059.52	2239.95	1366	2390.09	2166.97	4663.25	4977.61	5093.76	3105.73	1808.45	1561.98	1575.22	1833.97	2137.34	1867.68
10977	Norethindrone	0.31705			MS2 reverse	359.222	28.457	3983.12	4318.28	5273.82	6237.7	5877.03	3358.68	4307.95	3779.58	5206.23	3630.77	196757	338434	54339	80064	115628	58196.4	28160.2	21531.7	58404.8	77651.8	21136.7	18930.1	19686.9	20315.4	17619.9	18898.8
10983	Ile-Ala-Arg	0.8782			MS2 forward	359.237	340.044	20655.8	8742.18	41035.8	14330.6	19548.5	18231	8765.55	8090.37	12690.7	12251.9	11151.1	5996.02	16455	7568.88	11956.8	17629.3	8749.5	11965.4	8870.65	9894.15	11793.3	17717.5	14435.6	14045.6	15415.5	12731
10988			5-Methoxy-galloyl-1,4-galactarolactone;2-Galloyl-1,4-galactarolactone methyl ester;Pregnenolone acetate;3beta-Hydroxypregn-5-en-20-one acetate;16-Butyl-3-methoxy-estra-1,3,5(10)-triene-16beta,17beta-diol;11beta-Hydroxy-6alpha,11-dimethylpregn-4-ene-3,20-dione;11beta-Hydroxy-6alpha,11-dimethylprogesterone;17abeta-Hydroxy-D-homoandrost-4-en-3-one propiote;D-Homotestosterone propiote;17beta-Hydroxy-…	-17.8644002697108;-17.8644002697108;-7.81575365647783;-7.81575365647783;-7.81575365647783;-7.81575365647783;-7.81575365647783	MS1 mz matched	359.262	319.623	20488.2	11313.1	79249.9	14786.5	18534	17777.1	4789.58	9896.05	3732.14	7072.49	17554.4	17223.3	15334.4	11226	10930.7	11606.1	17824	10810.6	16837.5	8762.29	25418.7	33005.3	19101	26647.9	28459.4	28023
10999			9-Hydroxy-4-methoxypsoralen 9-glucoside;Prostalidin A;Tetracenomycin B3;Tetracenomycin D3 methylester	21.5555772520858;17.4979858297509;17.4979858297509;17.4979858297509	MS1 mz matched	359.325	205.12	2779.66	2074.3	2542.28	2344.72	2174.7	2082.02	1477.33	2716.05	800.38	1275.83	1854.52	631.309	5262.37	1392.54	898.051	23141.4	62739.5	33796.8	40638.6	51970.2	3120.35	2324.17	2541.43	2988.35	3196.15	3447.08
11001			Phlorisobutyrophenone 2-glucoside;Tarennoside;10-Deoxygeniposidic acid;Sweroside	1.39532093075769;1.39532093075769;1.39532093075769;1.39532093075769	MS1 mz matched	359.353	34.704	4324.77	4761.38	5465.13	7722.53	4558.46	5096.35	7284.26	5692.57	6889.59	5462.38	5835.58	4686.15	5953.09	3691.42	7628.13	10138.1	13494.1	11274.1	13523.3	12510.6	2615.46	2561.68	2501.5	2804.26	2331.37	2455.23
11011	Phenolphthalein	0.3626			MS2 reverse	360.129	87.029	4272.02	4647.34	5773.82	6289.79	4059.62	2994.86	8358.14	4185.36	3564.89	7936.68	5437.65	9788.39	1940.68	5539.92	7237.76	2714.32	4599.4	3217.91	3809.35	2612.16	5640.23	6962.34	7589.6	6825.04	1024.04	6407.31
11016			1,4,6-Trihydroxy-5-methoxy-7-prenylxanthone;1,5,8-Trihydroxy-3-methyl-2-prenylxanthone;4',5,6,7-Tetramethoxyflavone;Dulxanthone D;Zapotin;Dulxanthone A;(1R,2S,5R,6S)-6-(3,4-Dihydroxyphenyl)-2-(3,4-methylenedioxyphenyl)-3,7-dioxabicyclo-[3,3,0]octane;4',5,6,7-Tetramethoxyflavone;Tetra-O-methylscutellarein;3-(4-Methoxyphenyl)-5,6,7-trimethoxy-4H-1-benzopyran-4-one;5,6,7,4'-Tetramethoxyisoflavone;UW…	4.85720486629227;4.85720486629227;4.85720486629227;4.85720486629227;4.85720486629227;4.85720486629227;4.85720486629227;4.96915760802295;4.96915760802295;4.96915760802295	MS1 mz matched	360.146	122.599	880153	811916	1.07724e+06	1.36768e+06	689692	583839	1.20819e+06	804370	1.03293e+06	1.23063e+06	687789	922852	411255	592557	674636	11901.4	17653.8	16319.2	11275.9	12684.7	588428	575738	583519	597692	589231	572902
11019	Cellobiose	0.9814			MS2 forward	360.147	379.591	4831.27	20514.2	2796.45	8050.58	11683.2	12888.1	13659.8	8038.39	6888.64	13872.9	30180.8	25268.7	54439.6	90187.5	19684.1	34244.5	22632.7	30793.2	31000.3	29320	23206.5	18899.5	22004.1	19300	19133.1	18629.1
11020	Sucrose	0.9653			MS2 forward	360.148	395.483	8115.84	8221.15	15884.7	8477.2	13021.5	13701	7794.39	1920.09	9949.57	9467.24	10833.6	7893.37	18978	13674.9	14815.5	13469	16042.6	13189	41558.5	13979	7496.49	12519.9	11171.7	12371.3	6624.04	13029.4
11030			1'-hydroxytriazolam;4-hydroxytriazolam;	22.5648577847415;22.5648577847415;	MS1 mz matched	360.217	270.02	4459.56	7698.67	5926.88	6550.08	4111.4	4349.09	3402.5	3489.07	4103.33	4859.45	5423.95	6349.57	6493.25	7797.41	6776.48	6410.02	8105.31	6055.19	5330.01	5776.8	8948.1	10053.8	9718.84	9248.2	8426.4	9466.2
11059	Carbenicillin	0.3641			MS2 reverse	361.085	149.135	5582.93	8654.72	7777.83	5975.66	5215.23	4764.77	4256	5617.93	4935.53	5477.22	4212.01	3427.13	2880.32	5125.26	3688.82	7068.56	9361.72	4707.93	8509.66	6273.98	5968.53	6298.59	5257.48	6399.6	6199.58	1721.79
11065	myo-Inositol	0.47505			MS2 reverse	361.135	52.4825	14467.6	17045.3	19567.6	21193.5	12777.6	10720.3	19515.1	11997.8	13946.2	16501	15641.1	14697.2	9642.91	16092.6	15419	18561.9	25584.9	21092.1	17978.2	20424	12759.4	18265.2	14919.8	16929.4	15055.9	19637.1
11066	D-Mannose	0.35825			MS2 reverse	361.138	310.336	1868.06	2038.57	2086.29	1993.33	1936.49	4092.87	2513.02	3199.81	2797.06	2937.19	4574.21	3141.48	3448.12	2953.11	4267.67	6584.78	7521.44	9658.68	6830.22	6772.42	3674.82	3751.99	3579.31	3843.53	3058.39	4091.81
11067	5-Nitro-2-Phenylpropylaminobenzoic Acid [Nppb]	0.49125			MS2 reverse	361.147	122.661	113418	112411	147638	196355	93451	74259.9	161121	111412	131373	176782	84780.9	114355	55906.9	72785.9	83998	4331.82	5483.99	5913.35	5653.59	5251.35	83626	89628.8	84477.6	87398.3	80517.5	85045.7
11071	Coniferol	0.35185			MS2 reverse	361.168	50.923	11319.8	2525.84	9616.7	2550.64	9328.17	8368.74	14457.6	13737.2	13919.2	13870.2	6484.78	6381.99	12211.5	8095.76	6905.83	16723.5	14587.6	11987.5	12357.6	17820.8	11964.8	10677.5	10002.7	10564.5	11089.1	11092.8
11073					Unmapped	361.181	393.757	2586.91	4025.41	10436.5	7228.54	4240.48	7484.31	2566.51	9177.92	7198.36	8027.12	9188.87	8441.86	3804.74	6479.42	8913.56	3773.47	6116.45	4674.71	6624.51	5628.79	7968.56	8434.68	8524.46	5096	8551.91	8224.75
11075	Trp-Arg	0.9679			MS2 forward	361.198	306.236	58470.9	14718.4	58480.1	18124.6	34521.7	33806.3	15322.1	10168.3	15641.7	10407.1	8469.93	8626.31	13046.9	11753.5	11560.6	32028.8	12296.5	12431.7	16703.1	15209.5	30976.8	38828.4	21815.2	20908	31529.5	23818.5
11104					Unmapped	362.066	161.856	1901.93	5839.9	1924.4	7264.9	2461.52	1986.75	4134.71	3460.12	4009.15	5731.12	3453.93	6005.23	2135.7	9737.89	4942.97	1478.8	5001.85	6984.39	4171.47	2919.7	3477.91	3288.67	4307.52	3924.6	4069.09	3814.88
11109	Pentazocine	0.353			MS2 reverse	362.124	147.463	5414.9	5064.94	5625.52	4842.76	3291.96	9251.07	6236.58	10933.4	8578.79	15020.1	4175.94	5355.32	4450.26	6669.11	3832.59	7484.56	8818.78	6930.45	8778.98	7319.23	7527.62	7010.03	6440.27	7199.66	6788.62	5315.28
11113			Anisotropine Methylbromide;3-Acetylnerbowdine;1-Epideacetylbowdensine	-15.621537133123;9.69119693212957;9.69119693212957	MS1 mz matched	362.16	359.313	15772.5	12542.7	16151.4	5445.92	6708.76	15071.8	12904.8	5726.41	10513.8	6483.28	28141.5	9687.27	22752.2	12279.3	7444.74	72787.6	85002.4	109119	70306.6	89470.1	22450.3	17681.2	19389	20624.8	22373.9	24609.1
11117	sn-Glycerol 1-phosphate	0.4905			MS2 reverse	362.185	393.441	1326.18	1331.53	1574.8	1270.65	1570.14	858.697	1382.76	1865.77	1245.98	1793.32	3400.75	2607	2208.2	3111.04	2428.92	2888.44	3846.37	4090.75	3160.59	3319.44	1409.08	1920.22	1378.55	2628.03	1651.62	1988.04
11120	Gly-Pro	0.4851			MS2 reverse	362.201	305.859	8850.95	4887.6	10650.1	5398.28	7478.65	7737.77	5855.38	4297.58	4931.27	6865.77	4665.88	3316.81	5810.14	4640.19	4044.74	15720.7	8768.37	14534.5	6617.58	6722.6	6422.61	8258.17	6054.37	6855.69	5781.19	7062.46
11138	C-6 Ceramide	0.49475			MS2 reverse	362.333	37.652	54658.1	1505.33	64581.2	57294.4	1138.8	35547.8	3974.21	33568.7	36282.5	1851.64	2674.97	72064.1	82829.1	1452.05	113575	41758.2	37962.7	1757.7	62738.5	44435.4	29198.9	33283.3	43326.7	43708.2	35678.8	36011.8
11143			Prazepam;Prazepam	0.182349471507715;0.308543984122763	MS1 mz matched	363.066	263.389	1868.82	18694.1	3761.21	8451.56	42266.9	15079.7	6951.67	7621.81	4144.84	4519.35	122043	106177	145530	111470	127276	2398.63	2403.78	3286.03	5401.94	1611.41	16188.8	20681.6	26154.2	23171.1	24426.3	21603.9
11144			Prazepam;Prazepam	0.182349471507715;0.308543984122763	MS1 mz matched	363.067	296.531	2889.52	19531.3	2426.08	8344.89	17893.7	12450	8352.6	10076.2	7587.91	4332.9	87686.4	124964	123037	61327.3	128460	4971.97	4956.61	5520.2	8715.13	3923.33	9833.05	9468.58	9566.49	11416	11004.3	10915.6
11157	Codeine	0.3174			MS2 reverse	363.161	248.456	2854.83	2221.79	2751.4	2097.48	1940.97	2616.24	2954.99	3681.42	3142.75	2032.89	1788.79	1397.14	1518.54	1809.74	1823.06	5121.92	4335.36	4234.3	3535.53	3494.06	2408.05	2432.75	1798.01	2667.59	2621.97	2478.5
11161			Gibberellin A38;Gibberellin Ga115;Gibberellin A98;Gibberellin A101;Heliangin;Gibberellin A65;Gibberellin A124;3-Oxo-6b-angeloyloxy-8b-hydroxy-7(11)-eremophilen-12,8-olide;Hydroxyisonobilin;Secoisolariciresinol;Gibberellin A19;5-(3'-Hydroxyphenyl)-gamma-valerolactone-3'-O-glucuronide;Gibberellin A19;Gibberellin 19;Enmein;Shikodonin;Deacetyleupaserrin;Eupatoriopicrin;Fastigilin B;Heliangin;Gibberel…	16.7362034927161;16.7362034927161;16.7362034927161;16.7362034927161;16.7362034927161;16.7362034927161;16.7362034927161;16.7362034927161;16.7362034927161;16.7362034927161;16.7362034927161;16.7362034927161;16.8427842059599;16.8427842059599;16.8427842059599;16.8427842059599;16.8427842059599;16.8427842059599;16.8427842059599;16.8427842059599;16.8427842059599;16.8427842059599;16.8427842059599	MS1 mz matched	363.179	43.719	9375.09	11735.5	11460.5	14005.3	10739.2	24350.1	18355.2	29491.8	7478.26	25786.5	110208	171862	37683.2	11352.1	216059	48740.1	26531.5	30458	23612.8	46917.1	25267.1	23511.1	28304.2	22348.3	25289	21844.1
11163	Pyridostigmine cation	0.47285			MS2 reverse	363.201	77.248	3420.86	4693.85	3692.84	6037.97	3398.4	3536.56	4817.45	3668	4053.29	4462.95	2848.5	2976.89	2518.44	3140.12	3276	17288.7	19873.8	14157.7	9700.88	5193.42	3371.7	3359.71	3503.79	2150.57	3685.35	3623.94
11167	Hydrocortisone (Cortisol)	0.7638			MS2 forward	363.213	152.898	14518.3	20714.8	15000.9	17179.7	14542.9	15378.6	14189.9	17639.8	10105.2	15708	14592.6	10466.6	34815.7	36250.5	16024.2	14915.9	14769.6	14614.9	11244.8	11453	55075.7	45596	46786.4	48677.6	43690.3	50453.9
11171	Hydrocortisone	0.8193			MS2 forward	363.224	149.505	8708.27	13181.1	6983.01	8976.55	7700.95	3933.07	7408.95	13293.9	4883.84	5383.74	3268.64	3099.71	36161	6562.03	16730.6	8127.9	7957.37	7382.65	3482.45	6671.08	31939.9	20968.7	21653.9	50312.3	41962.8	49050.3
11189			Urothion;Gerrardine	-4.09377179526844;-2.76897602344109	MS1 mz matched	363.99	180.064	12191.7	11473.8	11653.6	15016.9	12084.4	9504.64	13548.7	12192.6	15552.7	14981.1	6418.87	7633.16	6881.35	7509.78	6092.3	1193.68	2572.39	2378.53	1692.15	1177.72	3315.19	4213.88	7491.27	5252.63	3416.16	3852.99
11200			Lactosamine;6-(alpha-D-Glucosaminyl)-1D-myo-inositol;6-(alpha-D-Glucosaminyl)-1D-myo-inositol;1-O-(2-Amino-2-deoxy-alpha-D-glucopyranosyl)-1D-myo-inositol	5.28827246781717;5.28827246781717;5.27654674640186;5.27654674640186	MS1 mz matched	364.12	408.588	10913.3	42714.1	26627.6	29833.5	15834.4	167992	92783	8063.21	63131.7	17371.7	121393	41825.8	496297	43149.9	187423	28143.9	167924	42742.9	66273.5	259080	77827.8	81901.1	101362	156444	124862	125506
11242	D-Maltose	0.4823			MS2 reverse	365.104	378.908	60849.8	234840	37035.8	80449.6	148072	235542	176490	210766	184814	134063	548315	437529	1.35986e+06	2.41027e+06	274445	447770	251591	325003	426642	259445	248649	238417	307873	298747	263138	315120
11243			1,4,6-Trihydroxy-5-methoxy-7-prenylxanthone;1,5,8-Trihydroxy-3-methyl-2-prenylxanthone;4',5,6,7-Tetramethoxyflavone;Dulxanthone D;Zapotin;Dulxanthone A;(1R,2S,5R,6S)-6-(3,4-Dihydroxyphenyl)-2-(3,4-methylenedioxyphenyl)-3,7-dioxabicyclo-[3,3,0]octane;4',5,6,7-Tetramethoxyflavone;Tetra-O-methylscutellarein;3-(4-Methoxyphenyl)-5,6,7-trimethoxy-4H-1-benzopyran-4-one;5,6,7,4'-Tetramethoxyisoflavone;UW…	7.78023842600727;7.78023842600727;7.78023842600727;7.78023842600727;7.78023842600727;7.78023842600727;7.78023842600727;7.89219149497798;7.89219149497798;7.89219149497798	MS1 mz matched	365.102	430.655	5095.26	16351.2	5509.59	13148.1	14236.7	11981.8	9969.24	7096.7	9382.15	6333.39	22986.7	34627.8	26306	18921.5	15012.1	15645.2	10381.6	13263.7	23690.5	8260.33	7373.43	11225.7	12868.9	12092.9	12121.2	46115.2
11245			Maltulose;Isomaltose;Inulobiose;Galactinol;Sucrose;D-Maltose;Epimelibiose;Kojibiose;Glucinol;Trehalose;Sakebiose;Mannobiose;3-b-Galactopyranosyl glucose;Trehalulose;Allolactose;Turanose;beta-Lactose;Galabiose;Cellobiose;Lactulose;DEAE-cellulose;Melibiose;Neotrehalose;Glucose-1,3-mannose oligosaccharide;Fagopyritol A1;Alpha-Lactose;Sucrose;Cane sugar;Saccharose;1-alpha-D-Glucopyranosyl-2-beta-D-fr…	-6.46417774342739;-6.46417774342739;-6.46417774342739;-6.46417774342739;-6.46417774342739;-6.46417774342739;-6.46417774342739;-6.46417774342739;-6.46417774342739;-6.46417774342739;-6.46417774342739;-6.46417774342739;-6.46417774342739;-6.46417774342739;-6.	MS1 mz matched	365.102	353.377	5287.56	70235.4	5403.99	29380.9	9931.33	9267.78	15764.1	65509.1	19545.7	8663.21	9295.09	9227.98	27128	25506.6	8613.07	14829.4	7528.38	13475.4	38026.2	9463.7	25304.4	30290.8	35991.6	31480	28380.4	24619.8
11248			hydroxytorsemide;	10.8615134818542;	MS1 mz matched	365.124	348.916	5735.38	12703.5	7055.2	14261.7	5850.84	1532.75	12290.6	928.569	4727.13	8685.8	2618.63	3547.41	2391.5	4951.44	4336.84	6511.92	6966.66	9303.3	6719.15	3911.17	8418.52	6587.03	8135.74	8660.64	6536.58	6082.8
11272					Unmapped	365.316	199.953	2675	2074.16	1979.39	1509.32	1383.63	2587.57	1397.21	1797.12	622.753	1832.87	2371.92	1632.56	4803.13	1667.36	1940.36	45515.7	83196.8	41894.8	64448	94725.2	3207.97	2487.8	3098.87	3829.68	3850.96	3985.71
11308	Gly-Val	0.49905			MS2 reverse	366.227	181.122	12477.2	7366.09	11930.3	8513	7221.3	15057	8333.03	9455.36	6942.3	9021.08	5506.96	4791	5292.12	5621.63	5317.23	16918.1	21262.3	14066	14800	19582.8	8229.27	7619.68	8222.3	7957.69	8896.53	8395.66
11333			Tetrahydropentoxyline;Semilepidinoside B;1alpha,5alpha-Epidithio-17a-oxa-D-homoandrostan-3,17-dione	-5.53172299748561;-5.53172299748561;22.8761570612256	MS1 mz matched	367.141	351.526	27635.1	60635.1	33017.2	101363	32945.8	15525.9	57344	22064.9	24418.2	31732.6	13884.4	6237.62	9831.93	15891	9126.41	51834.3	35335.7	43728.8	47864.9	44549.2	26526	29907.9	28319.9	28167.4	25877.2	24001.9
11359			erythro-6,8-Heneicosanediol;1,21-Heneicosanediol;	-24.7634931606002;-24.7634931606002;	MS1 mz matched	367.284	87.7855	25943.8	12682.4	16837.6	29416	19456.3	48159.4	27235.7	10760.2	51329.4	19821.8	4545.12	4850	5927.97	14792.7	5451.14	7200.16	20513.2	12265.9	19794.8	19572	3143.7	6522.13	6541.78	5972.28	6877.1	5526.54
11361			Flumazenil;Flumazenil	-24.3992186975113;-24.3992186975113	MS1 mz matched	367.297	44.6395	43825.6	62945	54090.4	69691.1	44702.1	23584.1	50264.8	27930.6	41930.6	43019.2	36718.1	39000.2	24874.7	21396	23179.3	33107.4	26423.4	25858.2	12054.3	40996.2	38032.8	39140.8	42410.2	44092.4	46350.8	42942.6
11366	Cholecalciferol (Vitamin D3)	0.7326			MS2 forward	367.332	30.5505	30613.9	60783.6	44001.2	49094.3	50248	13843.6	17021.3	13783.3	18896.1	9061.9	22994.4	73376.4	4647.94	38385.9	43370.3	11153.2	18307	10293.3	9464.84	10887.4	21070.5	21551.7	19450.2	19120	19811.7	19613.3
11368			7-beta-D-Glucopyranosyloxybutylidenephthalide;(15Z)-Tetracosenoic acid;Nervonic acid;(Z)-15-Tetracosenoic acid;10,13-Dimethyl-11-docosyne-10,13-diol	-12.2829165103068;22.3829793273751;22.3829793273751	MS1 mz matched	367.371	25.585	134822	138562	120971	213786	128977	80488.3	114702	72188.2	111610	89405.3	218903	193355	132762	163537	206679	21141.2	25609.9	23130.2	26007.7	23793.2	25339.7	23752.4	23986.9	24835	21463	21781.7
11371			Tetraphyllin B sulfate;	-3.58663331542642;	MS1 mz matched	368.063	371.769	15211.8	12419.7	10937.4	13138.2	17653.1	13238.1	16053.2	32090.7	12630.7	13951.8	5388.5	7888.55	9885.86	11109.1	10781.2	10771.9	4000.49	3365.3	7027.5	4282.01	8406.43	8545.07	8807.86	7940.16	7382.05	7600.51
11379			3-O-fucopyranosyl-2-acetamido-2-deoxyglucopyranose;Casuarine 6-alpha-D-glucoside;N-Acetyl-6-O-L-fucosyl-D-glucosamine;2-Acetamido-2-deoxy-6-O-a-L-fucopyranosyl-D-glucose;	5.59148044127961;5.59148044127961;5.59148044127961;5.59148044127961;	MS1 mz matched	368.15	156.636	49345.6	52344.3	52418.4	64331.7	38197.7	29618.8	43915.1	40176.1	29938.2	56054	38912.9	43984	27302.7	29655	49700.8	16454.9	23439.3	17680.6	13708.6	15440.4	48589.8	45232	47309.4	45992.2	46976.1	44949.2
11399					Unmapped	368.277	166.903	1932.81	9187.43	7287.77	7125.35	30075.9	3368.69	2201.54	3043.72	2048.88	6091.13	58158.7	68567.4	169802	62435.8	91907.5	1945.77	3788.93	2044.82	10549.3	3948.04	61139.9	55842.2	57800.8	55755.8	56484.2	51785.8
11426	Warfarin	0.36315			MS2 reverse	369.138	408.342	1077.95	1479.1	1475.21	1606.25	1533.93	3201.95	3266.14	1310.02	3105.78	3312.34	2151.61	2091.36	3956.45	3089.53	2156.39	1258.34	1373.26	1430.24	1564.67	7554.37	3469.98	3243.09	2887.1	4750.66	3968.84	4901.7
11432	Lomefloxacin	0.46835			MS2 reverse	369.17	364.508	2718.36	1957.05	4309.63	2499.35	2830.31	2894.61	1945.63	1813.79	2104.29	3161.3	3649.1	1334.96	4344.75	3145.45	954.927	6780.87	10241.7	13126	6086.28	8141.2	1842.14	4192.32	1723.43	4011.36	1820.34	4028.77
11437			Cytidine 2',3'-cyclic phosphate;(3S,4S)-3-Hydroxytetradecane-1,3,4-tricarboxylate	-20.315799269347;8.08782920347379	MS1 mz matched	369.198	330.721	5827.91	6477.89	5984.35	9859.13	5322.32	4791.83	4704.86	4127.35	4715.36	7489.9	7467.52	5850.59	3709.03	6248.14	5144.41	5620.98	3675.05	7180.42	5319.22	6089.03	6637.07	11235.4	8220.93	7168.54	8855.99	7099.51
11446			Perindopril;Perindopril	22.7536443748478;22.8136623983729	MS1 mz matched	369.24	134.475	24275.7	12668	18230.4	12661.7	41925.3	29072.3	22124.2	70431.5	22214.7	53799.3	32479.6	57332.6	14651.3	31314	28835	16954.5	18137.9	18940	14328.9	17727.2	27381.2	28307.5	28828.3	31155.8	31645.3	31068.1
11448			Lucidone C;Lovastatin;7a,12a-Dihydroxy-3-oxo-4-cholenoic acid;Lovastatin;7alpha,12alpha-Dihydroxy-3-oxochol-4-enoate	-3.15220834156216;-3.15220834156216;-3.15220834156216;-3.21578167121881;-3.21578167121881	MS1 mz matched	369.239	150.174	20227.4	15138.2	13869.7	15875.7	17106.7	17060.7	18207.1	27625	14919.9	22686.6	16099.2	25780.1	11807.5	15233.8	15937.8	16868.6	19493.1	19184.4	16039.1	19461.5	22889.4	20466.9	21729.1	23568.2	21430.1	24270.2
11450			Beta-Cortol;Cortol;gamma-Eudesmol rhamnoside;Cortol;Carboprost	10.6051146241335;10.6051146241335;10.6051146241335;10.5353255327075;10.5353255327075	MS1 mz matched	369.26	39.16	14101.9	21215	22158	23338.8	15683.7	2505.18	16945.7	15190.9	19615.6	12275.2	20356.9	3064.85	25418.3	1669.66	21393.7	432580	92039.5	148970	327385	445321	17652.7	19124.4	16655.1	19912.5	18770.2	15597.9
11463	Lathosterol	0.6058			MS2 forward	369.356	161.927	2927.9	265.929	735.52	147.342	237.028	743.228	767.042	1058.89	1400.61	174.819	135.57	4.91363	382.201	238.213	372.714	819.335	1450.93	893.355	969.755	884.792	154.001	153.168	97.8513	661.507	483.447	85.4504
11464			4-Hydroxy-3-prenylbenzoic acid glucoside;Methyl (R)-9-hydroxy-10-undecene-5,7-diynoate glucoside;7-O-Methylluteone;Curcumin;Kacha haldi;Morelensin;(-)-Morelensin;5'-Demethoxydeoxypodophyllotoxin;8-(1,1-DMA)kaempferide;8-(1,1-Dimethylallyl)kaempferide	1.62875999249662;1.62875999249662;-2.44313004048661;-2.44313004048661;-2.44313004048661;-2.44313004048661	MS1 mz matched	369.384	24.278	977198	700056	492596	813255	598079	1.12445e+06	1.04423e+06	897759	1.27789e+06	1.10505e+06	1.68646e+06	1.46178e+06	1.19172e+06	1.52779e+06	1.65841e+06	31295.5	36753.8	31183.8	66343.3	45356.1	199760	261229	217740	191038	195083	210793
11471			Mytilin B;FPL64176;Methyl-2,5-dimethyl-4-(2-(phenylmethyl)benzoyl)-1H-pyrrole-3-carboxylate	24.656236252858;5.47310530449854	MS1 mz matched	370.139	408.579	962.005	3341.37	4357.87	3847.32	1994.87	18825.8	15582.5	965.527	11865.1	13545.4	6724.97	1080.48	22199.5	3568.53	4511.18	1235.94	11862.1	5563.96	4265	47646.3	17679.9	18133.4	19691.7	27556.5	21938.5	28558.7
11497			trans-2-Tetradecenoylcarnitine;cis-5-Tetradecenoylcarnitine;	-5.16859597900319;-5.16859597900319;	MS1 mz matched	370.294	165.022	13588.8	36526.2	43994.9	55307.6	116590	11636.1	7212.92	11764.6	12731.9	22690.9	94409.2	97941.7	385929	241773	115804	9518.2	18360.6	11418	41871	28969.2	150312	147396	142848	141386	137509	135711
11509					Unmapped	370.734	145.91	1018.17	1347.6	2069.02	2143.64	977.218	1784.7	3033.18	2996.27	3459.67	3866.04	1511.77	1351.76	1143.11	1123.35	1279.22	1019.11	479.277	761.477	525.654	590.985	2863.1	2503.84	2690.87	3423.95	2526.19	3107.23
11521					Unmapped	371.125	274.797	11849.2	18088.5	11796	8540.67	6984.79	19697	12846.8	20172.4	20745.9	28414.6	12689.2	11683	8230.95	20477.5	14971	10885.1	8870.91	9071.78	15494.4	11485.4	17065.8	16188.1	15737.1	14893.1	15635.1	15526.5
11524	Indole-3-acetamide	0.3558			MS2 reverse	371.14	330.427	1428.7	1364.28	1363.67	1570.83	2233.02	2321.31	1779.19	2365.47	1721.64	1751.1	8276.38	12000.5	3042.38	8874.65	5544.83	3123.66	2780.88	2121.74	3360.76	1692.98	433.606	2464.03	2275.17	2393.41	1800.41	2802.71
11529	Suberic acid	0.3317			MS2 reverse	371.164	37.7	2926.66	3907.04	3404.34	3912.57	2262.96	5291.3	2903.87	5758.03	4406.61	5750.15	2681.46	3038.32	2882.59	2767.95	3376.24	10155.2	8347.19	6076.66	6500.35	9418.61	2584.34	2951.91	3100.61	2269.5	3298.45	3107.84
11530			2-O-(6-Phospho-alpha-mannosyl)-D-glycerate;Gibberellin A53;Ingenol;Gibberellin A14;Gibberellin A15 open lactone	-16.6571988678997;-4.88233991588926;-4.88233991588926;-4.88233991588926;-4.88233991588926	MS1 mz matched	371.181	191.377	28919.7	21427.2	25347.2	29308.5	31702.5	126581	217543	130156	150358	241454	83073.5	83332.4	101583	98855.4	70933.3	27094.4	14581.4	12696.4	12309.8	12142.3	31330.8	30353.8	31311.5	30620.4	31078.1	31537.8
11531			Lorcainide;Calanolide A;3,17beta-Diacetoxyestra-1,3,5(10)-trien-6-one;3,17beta-Dihydroxyestra-1,3,5(10)-trien-6-one diacetate;6-Oxo-17beta-estradiol diacetate;6-Lilyl-2-O,3-dimethylflaviolin;7-O-Geranyl-2-O,3-dimethylflaviolin	-1.85800904079036;6.76269254256938;6.76269254256938;6.76269254256938;6.76269254256938	MS1 mz matched	371.181	441.672	9007.04	7255.98	13785.6	1796.76	2718.22	9477.91	8047.25	1455.02	5919.35	3933.98	23315.8	3046.9	13010.1	5245.02	5668.77	39131.1	65383.1	89433.5	50901.8	37487.7	13927	11140.7	11471.5	13723.3	13779.2	18861.6
11542			Oxyphenonium;	-11.1097114616946;	MS1 mz matched	371.241	201.33	11055	8316	7845.79	8412.14	10859.6	13256.8	40790.4	15238.2	20050.9	26376.3	15552	16751	14014.4	21340	13768.1	23363.6	28131.5	22307.1	24995.3	21067.9	9012.39	7835.4	10006.2	8970.81	10031.9	9495.13
[truncated: 1,937 more rows]

## Sheet: Stool metabolites neg
id	MS2 name	MS2 score	MS1 name	MS1 ppm	type	mzmed	rtmed	CDHFD	CDHFD	CDHFD	CDHFD	CDHFD	CDHFD-C	CDHFD-C	CDHFD-C	CDHFD-C	CDHFD-C	CDHFD-I	CDHFD-I	CDHFD-I	CDHFD-I	CDHFD-I	NCD	NCD	NCD	NCD	NCD	QC	QC	QC	QC	QC	QC
[truncated: 3,019 more rows]

[truncated: 2 more sheets: Portal vein serum pos, Portal vein serum neg]
