# Supplementary material for: Parabacteroides distasonis uses dietary inulin to suppress NASH via its metabolite pentadecanoic acid
Source: Nat Microbiol. 2023 Jun 29;8(8):1534–48. doi: 10.1038/s41564-023-01418-7 (PMC10390331; doi:10.1038/s41564-023-01418-7)
Supplement: Source Data Fig. 1 — Statistical source data. [file 41564_2023_1418_MOESM4_ESM.xlsx]

## Sheet: Fig. 1b
Weeks\Body weight gain g	NCD										CDHFD													CDHFD-I															CDHFD-C
1	0.5	1.12	0.94	0.8	1.12	0.92	1.31	1.2	0.88	0.56	3.88	4.03	1.8	2.04	2	3.06	2.73	2.56	3.58	2.76	3.15	2.07	2.92	1.44	2.82	2.12	2.6	3.28	2.95	2.57	2.96	3.22	1.94	2.77	3.23	3.49	2.41	2.49	3.23	1.92	1.8	2.55	1.72	3.31	2.06	1.63	5.4	2.32	2.03
2	1.02	1.54	1.61	1.48	1.66	2.48	2.13	1.95	2.19	1.88	5.2	5.47	2.58	3.08	3.25	4.72	3.82	3.6	4.78	4.98	3.93	3.59	4.5	1.22	2.92	3.59	3.06	4.2	4.25	3.29	4.47	4.27	2.22	3.32	4.87	4.14	3.31	3.73	3.64	2.84	2.49	3.78	1.87	3.01	2.43	2.78	6.46	3.52	2.82
3	1.73	2.86	1.87	2.02	2.4	2.96	2.49	2.53	3.27	2.71	6.8	6.49	3.51	4.25	4.43	7.06	4.4	4.88	5.76	6.05	5.38	4.9	5.66	1.02	2.76	3.87	2.66	4.26	3.68	3.45	4.24	4.55	2.76	3.47	6.25	4.37	3.54	5.01	4.83	4.09	2.36	4.72	2.7	4.08	2.71	4.13	7.49	3.63	3.56
4	2.23	4.25	1.92	3.49	2.91	3.8	3.29	3.67	3.88	4.07	8.83	8.27	4.25	5.22	5.75	9.08	5.78	6.82	7.4	7.81	7.18	5.33	7.46	2.24	4.1	5.93	4.24	6.08	5.1	5.05	5.68	6.09	4.76	4.41	6.81	5.63	5.36	6.2	6.17	5.7	3.2	6.7	3.94	5.13	4.27	5.4	9.47	4.97	5.54
5	2.28	3.8	2.08	3.62	2.72	3.74	3.12	3.26	4.33	4.02	9.8	10.8	5.67	5.43	7.05	10.68	7.5	8.74	9.09	9.52	8.6	6.3	10.11	3.23	5.61	6.76	4.95	7.38	6.51	5.96	6.88	7.86	5.07	5.76	8.11	6.13	6.02	7.3	7.25	7.25	4.36	7.55	4.71	6	5.3	6.78	11.22	6.7	6.12
6	2.51	4.42	2.03	3.53	2.33	3.27	3.49	3.15	4	3.99	11.27	12.14	6.75	7.1	8.47	11.85	8.97	10.87	10.67	11.58	10.73	7.71	11.89	4.17	6.5	8.11	5.82	8.98	7.92	7.44	7.85	9.65	6.12	7.73	9.57	7.29	6.92	7.98	8.79	8.26	4.99	9.26	5.06	7.18	5.67	7.82	11.45	8.37	6.94
7	2.82	4.52	2.2	2.84	2.02	3.87	3.89	2.82	4.42	4	11.7	13.27	7.44	8.42	9.55	14.08	8.53	11.58	11.72	12.68	12.53	9.52	13.43	4.74	6.04	9.01	5.06	9.17	9.29	7.65	8.58	10.48	6.24	8.2	10.52	8.7	7.48	9.58	9.72	9.71	5.66	9.82	5.48	8.69	6.22	8.79	12.48	8.46	8.1
8	3.82	5.09	2.53	3.83	2.87	4.6	4.27	3.48	5.18	4.81	13.02	16.28	8.71	9.61	11.11	16.97	10.57	12.99	14.29	12.54	14.03	11.15	14.69	5.23	7.08	11.14	6.63	10.76	11.8	9.26	10.09	12.15	7.44	9.03	12.45	9.17	8.44	10.39	11.36	11.83	6.68	11.43	6.79	10.47	7.46	10.41	14.58	10.34	9.22
9	3.97	5.52	2.79	3.87	3.17	4.46	4.59	3.55	6.23	4.96	15.4	18.24	9.93	10.52	12.46	20	12.22	15	16.71	14.65	15.8	13	16.47	6.12	9.03	12.14	7.82	13.08	13.24	11.56	11.23	13.94	8.91	10.57	14.11	11.01	9.39	12.49	13.22	12.71	7.92	10.56	8.02	11.41	7.6	11.04	15.63	11.78	10.42
10	4.4	4.55	2.55	3.62	2.96	5.02	4.69	4.08	5.18	4.86	18.81	22.14	10.86	12.15	14.78	22.1	14.5	17.75	18.74	17.19	16.81	14.21	18.86	7.18	9.48	13.34	8.84	14.83	15.3	12.56	13.22	16.84	9.35	12.42	16.48	12.63	10.42	14.65	14.32	14.19	8.22	12.53	9.2	11.29	8.16	12.76	17.38	13.47	10.57
11	4.67	5.78	3.21	4.66	4.11	5.74	5.85	4.72	6.56	4.73	21.55	25.01	12.77	13.71	17.21	24.83	16.34	19.65	19.9	19.66	19.36	16.97	22.13	8.06	10.59	16.49	9.66	16.82	17.9	14.02	14.65	20.4	10.92	14.09	18.27	13.8	11.58	16.87	16.33	16.38	8.95	14.32	10.37	14.17	9.89	14.86	19.34	15.28	12.71
12	4.26	5.76	3.59	3.02	3.84	6.54	6.04	4.33	6.44	4.68	20.75	25.46	12.31	12.83	17.4	23.73	15.97	19.39	20.18	19.71	18.49	16.24	21.2	7.39	9.94	16.77	9.27	17.95	17.21	14.24	13.98	20.94	10.97	13.83	18.25	13.67	12.68	16.55	16.99	16.32	8.91	15.9	10.39	14.75	10.12	15.69	19.7	14.6	12.07
13	4.6	6.75	4.79	4.87	4.98	6.94	6.88	4.89	7.13	5.1	21.67	26.98	12.8	13.81	18.42	24.9	16.49	22.01	21.44	21.43	20.31	17.95	23.09	9.35	10.56	17.82	10.57	18.95	18.65	14.91	14.83	21.56	12.16	14.6	20.41	14.68	13.71	18.22	18.43	17.81	9.22	17.56	11.22	16.28	11.07	15.97	22.26	15.57	13.37
14	4.88	6.75	3.91	4.95	4.18	6.04	6.57	4.93	6.94	5.23	24.95	29.55	14.65	14.41	22.26	26.2	20	22.89	25.24	25.07	21.33	19.47	24.46	9.66	11.56	20.35	10.33	22.11	18.39	13.78	16.75	26.46	12.46	18.2	20.44	16.33	14.56	19.78	17.91	18.7	10.58	20.33	12.88	18.7	11.4	18.9	23.27	15.88	12.78
15	4.9	7.03	3.76	5.62	4.36	6.93	7.85	5.58	7.03	6.38	27.05	31.64	16.21	16.19	24.67	28.23	22.2	25.25	27.44	26.88	23.77	22.65	27.07	11.72	13.13	22.68	11.31	24.66	21.32	14.9	17.79	28.77	14.1	19.12	22.67	18.39	15.96	22.42	19.52	20.68	11.03	21.32	13.62	20.47	12.36	20.4	24.98	17.47	13.22
16	4.95	7.59	3.81	5.4	4.11	6.4	7.32	5.14	7.41	6.37	27.08	32.09	15.25	12.35	25.16	29.73	25.04	26.78	28.37	27.98	24.24	23.93	28.46	11.87	13.9	24.58	12	25.98	23.24	15.33	18.13	29.34	14.06	20.72	23.68	20.35	15.74	23.4	20.01	21.13	10.71	22.26	14.11	20.81	12.18	22.33	26.26	18.39	12.89
[truncated: 4 more columns]

## Sheet: Fig. 1c
ITT Assay
Min\Group	NCD					CDHFD						CDHFD-I							CDHFD-C
0	8	8.1	8.8	9.1	8.4	11.7	12.5	11.9	12.2	11.3	13.1	12.9	10.6	12.8	12.4	10.1	12.4	12.5	12.6	12.5	12.6	13.4	11.1	11.7	12.1
15	5.2	4.6	4.4	5.7	4.7	10.1	9.3	8.5	6.9	10.1	8.6	9.4	9.8	9.5	9	8.6	9.5	10	7.7	9.8	7	10.6	8.8	10.5	9.4
30	3.8	4.1	4	4.4	4.4	7.2	5.7	7.3	4.9	7.6	6.6	6.8	6.3	5.9	7.3	5.9	6.7	5.3	5.2	5.5	5.3	5.6	5.5	5.6	6.6
60	3.3	3.7	2.9	3.1	3.9	7.8	6.6	7.8	5.8	6	9.6	4.5	7.6	7.5	6.7	4.7	5.4	5.7	5.6	5.7	3.8	6.2	5.1	5.3	6.4
120	4.6	4.8	5.4	5.3	5.5	7.8	9.8	9.1	6.8	7	8.7	4.2	4.6	7.6	7.6	6.7	5.7	5.3	4.8	7.6	6.1	5.8	5.4	9.3	8
AUC of ITT Assay
NCD	CDHFD	CDHFD-I	CDHFD-C
510	986.25	719.25	723
532.5	952.5	848.25	849
514.5	1005	936.75	672.75
551.25	770.25	921.75	838.5
573	887.25	750	730.5
	1068.75	800.25	888.75
		778.5	908.25
GTT Assay
Min\Group	NCD					CDHFD					CDHFD-I					CDHFD-C
0	7.1	6.1	5.7	7.4	5.7	11.8	8.9	12.9	9.9	10.4	14.9	6.8	5.3	10.9	9.1	9.2	10.4	6.7	6.9	6.5
15	26.4	21.3	26.1	30.3	19.1	31.7	25.8	33.4	33.4	33.4	33.4	33.4	28.9	24	30.4	33.4	33.4	29.4	30.1	21.8
30	28.7	28.9	26.2	33.4	22	33.4	33.4	33.4	33.4	33.4	33.4	33.4	33.4	28.7	33.4	33.4	33.4	33.4	33.4	30.7
60	15.3	15.7	22	17.3	14.5	31.9	33.4	33.4	33.4	33.4	31.1	33.4	30.7	28.2	33.4	33.4	33.4	28.4	25.1	26.3
120	10.8	9	11.3	9.3	8.9	19.3	17.2	22.5	26.1	23.2	14.6	16.5	19.8	20.2	19.1	23.2	23.3	20.3	18.4	16.1
AUC of GTT Assay
NCD	CDHFD	CDHFD-I	CDHFD-C
2107.5	3330	3201.75	3520.5
1992	3224.25	3301.5	3532.5
2352.75	3527.25	3200.25	3129.75
2319	3612.75	2962.5	2936.25
1743.75	3529.5	3351.75	2733

## Sheet: Fig. 1d
Liver weight (g)					Body weight (g)					Liver/body weight ratio
NCD	CDHFD	CDHFD-I	CDHFD-C		NCD	CDHFD	CDHFD-I	CDHFD-C		CDHFD	CDHFD-I	CDHFD-C
0.9436	1.3533	0.9912	0.94		27.35	50.33	35.93	40.71		2.81	2.89	2.55
1.0315	2.1895	1.1228	1.2736		31.49	54.14	36.48	45.43		4.22	3.31	2.92
0.822	0.881	1.1432	0.8082		24.18	36.1	48.33	31.21		2.55	2.73	2.72
1.0548	0.9637	0.9045	1.04		29.1	35.95	34.1	44.16		2.91	2.8	2.59
0.9562	1.4541	1.2927	0.9307		26.63	48.61	48.28	37.31		3.07	2.81	2.78
1.0759	2.4039	1.403	1.4639		30.18	54.13	46.9	46.16		4.7	3.32	3.62
1.007	1.2006	0.9797	0.9525		29.41	47.24	37.49	34.63		2.67	2.78	2.9
0.9738	1.2771	1.0893	1.3018		27.3	46.36	39.43	46.73		2.91	2.88	2.95
0.8177	1.7046	1.3568	1.2524		31.31	51.59	50.92	46.36		3.46	2.81	2.82
1.1236	1.8444	0.9135	1.261		31.84	50.02	36.38	44.74		3.91	2.89	2.95
	1.293	1.0245	0.7798			48.34	42.38	34.79		2.83	2.59	2.31
	1.4388	0.9795	0.978			47.36	45.13	41.63		3.23	2.43	2.64
	2.00467	0.9651	1.3976			51.55	42.18	48.46		4.11	2.49	3
		1.1591	1.0898				38.08	41.16			3.27	2.79
		1.1324	1.269				46.48	46.96			2.73	2.79

## Sheet: Fig. 1e
Hepatic triglyceride µg/mg tissue						Hepatic TBARs (nmol/mg tissue)
NCD	CDHFD	CDHFD-I	CDHFD-C			NCD	CDHFD	CDHFD-I	CDHFD-C
70.1328	85.7928	85.7928	108.413			3.54703	2.53522	3.8133	3.35177
70.1328	153.653	94.4928	143.213			4.23045	5.38427	2.30445	4.78961
57.9528	73.6128	103.193	56.2128			3.22751	3.4494	4.94049	3.26301
28.3728	97.9728	61.4328	137.993			1.91393	2.95237	2.07369	8.21557
68.3928	117.113	80.5728	89.2728			4.00856	8.59722	3.39615	3.21864
78.8328	106.673	143.213	155.393			3.52928	6.83099	7.35464	9.17413
42.2928	111.893	49.2528	96.2328			1.42577	3.76892	1.73642	3.02337
75.3528	91.0128	70.1328	125.813			3.93756	4.93162	3.74229	4.45234
96.2328	125.813	59.6928	106.673			3.98193	6.32508	4.42571	6.01444
10.9728	153.653	97.9728	85.7928			0.97312	8.10907	3.53816	3.63402
	129.293	89.2728	111.893				5.22451	3.49378	3.98193
	131.033	49.2528	136.253				3.87543	2.41984	9.45815
	134.513	44.0328	125.813				6.67123	2.01156	4.39908
		92.7528	73.6128					2.74823	3.38727
		80.5728	59.6928					2.52634	2.81924

## Sheet: Fig. 1f
Serum ALT (U/L)						Serum AST (U/L)						Serum TG (mg/dL)						Serum CHOL (mg/dL)
NCD	CDHFD	CDHFD-I	CDHFD-C			NCD	CDHFD	CDHFD-I	CDHFD-C			NCD	CDHFD	CDHFD-I	CDHFD-C			NCD	CDHFD	CDHFD-I	CDHFD-C
40	57	34	40			76	86	65	98			54	46	29	132			36	118	17	38
33	165	29	66			74	155	110	94			46	31	71	29			17	148	17	112
65	47	88	29			64	89	164	70			41	51	52	36			17	83	17	90
40	46	46	73			58	102	61	116			58	48	29	55			17	17	17	32
35	78	44	54			87	119	106	104			29	56	29	80			34	84	63	30
59	195	137	109			90	182	185	224			29	51	29	40			57	90	17	17
46	109	29	73			75	133	106	103			39	70	29	111			36	103	17	94
29	105	29	91			79	143	73	113			43	49	29	118			49	97	17	58
47	150	29	56			98	146	78	96			29	52	30	40			25	119	39	120
29	143	65	65			65	136	102	103			41	58	29	75			17	88	17	54
	59	56	29				107	63	108				60	50	68				58	17	17
	58	35	82				103	80	117				49	41	82				49	65	44
	116	29	117				114	61	121				52	43	50				172	24	149
		37	29					77	54					41	60					17	72
		36	32					65	81					45	70					17	17

## Sheet: Fig. 1g
Serum TNF-α pg/ml						Serum IL-6 pg/ml
NCD	CDHFD	CDHFD-I	CDHFD-C			NCD	CDHFD	CDHFD-I	CDHFD-C
142.817	175.776	113.239	171.55			8.32744	11.2792	7.6715	12.3287
118.31	191.832	168.17	162.254			8.65541	12.591	9.04897	9.18016
127.606	201.128	163.945	196.058			9.77051	10.2953	9.31135	13.247
97.1824	165.635	136.902	170.705			6.5564	13.9685	10.0985	10.6888
182.536	220.565	141.972	157.184			6.5564	13.3126	10.2953	8.7866
	197.748	184.227	156.339				14.0997	11.4104	10.8856
	188.452	174.086	143.803				13.575	10.0329	9.24575

## Sheet: Fig. 1h
Hepatic hydroxyproline µg/mg tissue							relative α-SMA mRNA (ACTA2)
NCD	CDHFD	CDHFD-I	CDHFD-C				NCD	CDHFD	CDHFD-I	CDHFD-C
0.115385	0.227473	0.117582	0.141758				1.28753	1.76021	1.31687	5.21215
0.110989	0.281319	0.118681	0.152747				1.33056	4.2812	1.39701	1.00796
0.127473	0.240659	0.187912	0.157143				0.992714	2.46148	2.57949	1.88866
0.181319	0.281319	0.137363	0.120879				0.746461	4.27021	1.21387	3.34874
0.167033	0.132967	0.115385	0.159341				0.235563	0.902443	1.1616	0.873942
0.124176	0.198901	0.121978	0.174725				0.783387	1.5611	0.840712	1.18717
0.159341	0.146154	0.169231	0.152747				2.00063	2.19543	0.832036	0.709596
	0.142857	0.162637	0.148352				2.43082	2.1396	1.9922	2.41432
	0.193407	0.124176	0.157143				0.877754	3.59989	1.15602	2.98764
	0.212088	0.19011	0.230769					3.08746	0.658034	2.4123
	0.112088	0.149451	0.184615					2.79948	0.567936	1.53196
	0.254945		0.163736					1.689	0.655145	6.37732
	0.143956		0.176923						0.657649	0.565479
			0.138462						0.815944	8.52993
			0.206593						0.470983	0.822837
