# Supplementary material for: Parabacteroides distasonis uses dietary inulin to suppress NASH via its metabolite pentadecanoic acid
Source: Nat Microbiol. 2023 Jun 29;8(8):1534–48. doi: 10.1038/s41564-023-01418-7 (PMC10390331; doi:10.1038/s41564-023-01418-7)
Supplement: Source Data Fig. 2 — Statistical source data. [file 41564_2023_1418_MOESM5_ESM.xlsx]

## Sheet: Fig. 2b
CsCl buoyant density (g ml-1)	Relative abundance of 16S rRNA gene
	12C-Inulin					13C-Inulin
1.749	0.007	0.00202	0.00188	0.00684	0.00253	0.00659	0.0023	0.00185	0.00122	0.00182
1.747	0.00591	0.00211	0.00193	0.00275	0.01462	0.02219	0.00358	0.00213	0.01684	0.00211
1.744	0.0683	0.00172	0.00157	0.00347	0.01174	0.01497	0.00618	0.00408	0.03825	0.00659
1.74	0.08708	0.00111	0.00283	0.00503	0.00775	0.09827	0.01089	0.04313	0.28877	0.01543
1.737	0.02843	0.0044	0.00425	0.0225	0.0071	0.25142	0.3592	1.23533	7.41445	0.03557
1.733	0.16323	0.00517	0.02544	0.04208	0.01321	3.0385	4.52108	13.2823	30.9224	0.58484
1.729	1.18048	0.22773	0.20516	0.27661	0.04632	19.2071	5.37388	40.8726	42.2587	4.903
1.725	9.99761	2.21851	1.36448	4.5616	0.65627	27.9675	34.9599	18.1971	12.9041	10.0816
1.72	26.0125	15.0461	17.1266	28.1774	7.12235	25.9581	36.7308	15.1891	5.55624	33.4422
1.716	38.5287	62.0377	42.3241	42.9089	15.5346	13.1952	15.4672	9.39826	0.2921	31.3784
1.713	21.7005	18.976	36.8269	21.7442	65.625	10.0823	2.38583	1.585	0.18189	17.1606
1.71	1.83727	1.22817	1.77751	1.67608	10.2443	0.04226	0.0957	0.09859	0.07006	2.21433
1.707	0.37848	0.2476	0.33568	0.56722	0.70579	0.11169	0.08046	0.08904	0.03919	0.16912
CsCl buoyant density (g ml-1)	Relative abundance of 16S rRNA gene
	12C-Cellulose					13C-Cellulose
1.752	0.00134	2.11589	0.05574	0.03616	0.05139	0.000951	0.01831	0.01265	0.01831	0.00259
1.75	0.0024	4.72509	0.05284	0.02671	0.0249	0.000186	0.16143	0.01059	0.16143	0.00552
1.748	0.000219	3.54529	0.43504	0.14905	0.01189	0.000275	0.00681	0.01433	0.00681	0.01428
1.744	0.000181	0.99644	0.09494	0.04264	0.03279	0.00027	0.14111	0.01698	0.14111	0.00808
1.741	0.24946	2.01068	1.74649	3.138	7.41804	0.19052	0.2288	0.52135	0.2288	0.17307
1.737	0.31117	1.24241	2.84984	4.41513	10.0844	0.78502	0.34055	4.28605	0.34055	0.44868
1.732	0.27816	1.22441	2.69873	3.74566	8.26009	5.36516	1.21106	11.4448	1.21106	2.35096
1.728	0.27489	2.03051	4.54637	4.74705	9.41987	5.58428	6.67724	17.7785	6.67724	4.08662
1.724	0.42263	9.33201	3.87875	4.75153	9.95321	2.63956	16.0291	8.59274	16.0291	7.73378
1.72	0.85874	18.9425	2.75747	7.07507	17.609	7.65748	15.2396	9.19921	15.2396	5.67811
1.715	91.8731	28.162	67.9007	56.7452	10.462	44.5936	34.7007	21.1927	34.7007	75.0149
1.712	3.35261	10.3862	5.42931	5.53681	7.82851	28.4749	22.0485	14.5834	22.0485	2.35985
1.708	0.38972	10.7019	3.84455	4.58994	9.53554	1.16139	2.41853	8.91328	2.41853	1.63204
1.705	1.98539	4.58471	3.70926	5.00101	9.30837	3.54646	0.77831	3.4335	0.77831	0.49152

## Sheet: Fig. 2c
Genus	Relative abundance %
	12C control					13C peak
Bacteroides	37.6718	51.8436	41.8793	36.1079	47.415	72.4113	75.4328	87.5167	68.217	82.0405
Parabacteroides	4.64965	3.36053	4.62765	2.95821	2.27596	2.69845	15.4204	1.02202	22.7935	9.18643

## Sheet: Fig. 2d
CsCl buoyant density (g ml-1)	Relative abundance of Bacteroides %
	12C					13C
1.749	0.00521066	0.00454022	0.00099389	0.00911773	0.0111514	0.00783871	0.000866126	0.00011556	0.00154109	0.000485947
1.747	0.00116322	0.00176184	2.2975e-05	0.00234851	0.011762	0.0370788	0.00277948	0.000274401	0.0286289	0.00045355
1.744	0.0415423	0.00155491	3.95962e-05	0.00750601	0.0113973	0.00949606	5.66919e-05	0.000852969	0.018385	0.00212602
1.74	0.0200608	0.00178553	3.08665e-05	0.0110058	0.0186648	0.100522	0.000144682	0.0570044	0.0973322	0.00767391
1.737	0.00419046	0.00579696	0.00384855	0.0479372	0.0170197	0.188843	0.0372198	1.50468	2.98005	0.00609458
1.733	0.122367	0.00815713	0.0273565	0.0884144	0.0322246	1.53427	2.74203	15.4464	19.7668	0.146391
1.729	0.694791	0.189242	0.132015	0.444697	0.130806	16.723	5.53579	50.1844	51.9706	5.5074
1.725	3.73795	1.72604	1.0013	3.68453	0.878085	28.633	38.0567	18.0164	20.0072	11.197
1.72	15.1696	10.555	6.45436	31.4665	5.54984	26.8247	39.8488	8.47861	4.74645	33.8138
1.716	39.7181	55.436	42.4492	39.574	4.80169	14.1527	12.4263	5.5846	0.178142	31.789
1.713	36.6124	29.3404	48.2208	22.6813	64.9891	11.5955	1.22748	0.648633	0.0775053	16.421
1.71	3.63874	2.19225	1.39503	1.30126	21.8102	0.0714006	0.0804611	0.0379785	0.0784065	0.986067
1.707	0.233912	0.537611	0.31507	0.681343	1.73812	0.121704	0.0413516	0.0400126	0.0489665	0.122499
CsCl buoyant density (g ml-1)	Relative abundance of Parabacteroides %
	12C					13C
1.749	0.00984349	0.00705677	0.000909021	0.00528047	0.00838978	0.0131132	0.000466166	0.000101592	0.000661301	0.000631336
1.747	0.00522396	0.00299875	3.21907e-05	0.00139224	0.019311	0.09131	0.00197514	0.000165383	0.00941435	0.00110761
1.744	4.07555	0.00199917	9.41943e-05	0.00752561	0.025748	0.0260729	4.2432e-05	0.000548771	0.0130882	0.00610888
1.74	0.923907	0.00213344	3.46599e-05	0.0118152	0.0495793	0.192203	0.00017408	0.0373401	0.159814	0.0175513
1.737	0.0674366	0.00190965	0.0045634	0.058035	0.0309192	0.270992	0.0336024	0.777053	5.28122	0.00623668
1.733	0.344522	0.00302859	0.0252496	0.108745	0.0455652	0.274939	4.34533	5.9772	36.4175	0.0877566
1.729	3.38478	0.180761	0.142691	0.401065	0.153801	2.71215	6.5988	26.3677	46.3829	1.81477
1.725	11.7431	1.48595	1.41529	3.73827	1.17699	25.7402	30.3775	22.6046	9.00103	7.73621
1.72	36.8699	11.9285	15.8916	26.6205	8.78707	28.3196	39.7229	27.8654	2.49825	36.125
1.716	4.53319	65.2333	44.2515	43.3361	8.12413	21.9225	17.3198	14.0604	0.11435	37.2326
1.713	36.0065	19.0206	37.205	23.1699	64.1517	20.0673	1.50624	2.12716	0.0688855	16.1881
1.71	1.60604	1.8528	0.782819	1.96782	16.2172	0.0810694	0.0676986	0.0872449	0.0339835	0.68416
1.707	0.430005	0.278929	0.280196	0.573552	1.20965	0.288556	0.0254592	0.095106	0.0189665	0.0996846
