# Supplementary material for: Parabacteroides distasonis uses dietary inulin to suppress NASH via its metabolite pentadecanoic acid
Source: Nat Microbiol. 2023 Jun 29;8(8):1534–48. doi: 10.1038/s41564-023-01418-7 (PMC10390331; doi:10.1038/s41564-023-01418-7)
Supplement: Source Data Fig. 3 — Statistical source data. [file 41564_2023_1418_MOESM6_ESM.xlsx]

## Sheet: Fig. 3b
Weeks\Body weight gain (g)	NCD					CDHFD+PBS														CDHFD+E.coil											CDHFD+P.d
2	0.78	0.91	0.66	0.61	0.81	-0.01	0.65	0.98	0.42	-0.3	1.72	0.39	0.78	1.05	-0.2	-0.29	0.64	-0.2	0.39	-0.09	-0.96	-0.52	-0.03	-1.65	0.95	0.77	-0.02	0.66	1.58	2.36	0.62	0.54	0.46	0.56	0.35	0.85	2	0.92	-0.08	0.24	0.52	0.09
3	0.82	1.66	0.8	0.53	1.86	1.85	2.15	1.66	2.22	1.77	3.47	1.94	2.19	3.54	0.77	0.56	1.59	1.44	1.94	0.88	1.44	1.91	1.33	0.86	2.23	1.68	1.31	2.11	4.03	3.25	0.5	2.1	2.02	1.18	0.25	2	5.6	2.34	1.06	0.91	1.63	2.15
4	1.42	2.6	1.78	2.02	3.1	4.63	4.7	3.25	5.18	3.9	5.67	3.53	4.66	7.31	2.16	2.67	2.36	3.73	4.81	1.6	2.35	4.88	4.16	1.45	3.23	1.59	2.49	4.03	4.31	5.49	1.54	0.93	2.22	2.03	-0.66	1.76	7.55	3.15	0.51	2.16	0.64	1.03
5	2.8	3.31	2.57	2.35	4.37	7.04	6.4	4.06	7.76	6.28	7.27	5.73	5.52	10.11	4.36	4.39	3.66	5.19	6.89	3.96	3.59	5.63	5.78	2.94	6.39	3.03	4.67	5.73	7.05	7.45	2.15	2.72	3.81	3.4	0.79	4.1	12.24	4.63	2.37	4.83	3.02	2.82
6	2.57	4.05	3.1	2.86	5.17	9.2	8.78	5.1	10.77	8.18	9.23	8.34	6.51	13.55	4.97	5.68	4.38	6.16	8.22	6.81	6.02	8.07	8.07	5.16	10.03	4.76	5.99	7.9	10.21	9.11	3.68	5.59	3.42	4.28	2.54	6.65	15.07	6.46	3.1	6.62	4.14	4.59
7	3.3	4.92	3.36	3.1	6.15	10.69	10.82	5.69	12.39	8.57	10.78	10.46	6.53	15.65	6.42	6.28	5.15	7.68	8.85	8.37	7.68	9.48	9.7	6.24	11.98	5.35	6.26	8.38	12.22	10.47	4.37	7.12	4.73	5.71	3.46	8.43	18.72	6.94	4.72	7.66	5.23	5.63
8	4.25	5.61	3.64	3.41	6.52	12.87	12.8	6.58	14.69	10.22	13.52	12.94	8.24	17.57	7.4	7.09	6.1	9.36	9.6	8.64	9.52	11.32	11.87	8.01	16.1	6.96	6.93	9.58	14.21	11.75	5.06	8.73	6.08	6.62	4.38	10.21	21.56	7.54	5.64	8.66	6.2	6.85
9	4.73	6.44	4.31	4.08	6.76	14.8	15.13	7.38	16.3	11.54	15.27	14.89	9.25	19.62	8.5	7.72	6.92	10.21	10.6	10.22	10.92	11.8	12.94	9.57	18.57	7.77	7.33	10.83	16.62	13.01	4.55	9.8	6.92	7.44	5.15	11.87	23.72	8.22	6.73	10.23	6.99	8.52
10	4.69	6.74	4.62	4.44	6.88	16.84	18.18	8.87	19.15	13.65	17.65	16.97	10.91	23.05	9.34	8.04	8	12.14	11.81	12.17	12.64	13.59	15.17	11.58	22.78	9.52	8.66	12.92	19.65	15.31	5.73	11.97	8.71	9.15	6.28	14.37	25.45	10.21	8.3	12.02	9.07	10.94
11	5.37	7.96	4.9	4.93	7.75	18.67	21.03	10.52	22.34	16.24	20.56	19.59	12.61	25.19	11.28	9.43	9.41	15.51	13.11	14.98	14.72	16.11	18.18	14.38	25.85	11.21	10	15.17	21.37	17.82	6.71	13.18	9.84	10.68	7.97	16.3	26.8	11.07	8.56	13.64	10.95	12.03
12	6.21	8.24	4.78	4.77	8.27	22.69	24.25	12.22	25.79	19.55	24.08	23.35	14.67	27.33	13.57	11.55	10.66	18.67	15.77	18.82	17.06	18.66	21.2	17.89	28.26	12.3	10.83	17.75	22.93	20.58	7.4	15.45	11.29	11.63	8.09	18	27.74	12.47	9.16	12.91	12.15	14.97
13	6.77	8.96	5.18	5.25	9.17	26.1	27.32	14.1	27.53	22.75	26.19	26.66	18.15	28.53	16.5	14.32	12.96	22.51	18.64	22.4	19.47	21.28	23.41	21.76	28.45	14.52	11.51	21.44	26.03	23.43	7.62	13.9	12.55	13.85	8.4	23.07	29.29	14.03	8.23	15.47	15.24	13.63
14	6.95	9.71	5.78	5.35	10.46	27.84	28.6	15.7	28.38	26.37	28.84	28.66	21.19	31.19	18.2	16.87	14.98	25.39	21.67	24.57	20.87	23.66	24.31	23.95	29.22	17.02	13.85	23.01	26.73	24.91	3.59	16.55	14.37	13.49	7.24	25.55	30.32	15.47	7	17.81	17	15.85
15	7.38	9.33	6.69	5.66	10.84	28.8	29.37	16.83	29.56	28.05	30.02	29.52	23.01	31.44	20.05	18.74	16.07	26.82	23.7	25.84	22.84	24.02	25.41	26.44	29.81	18.58	13.74	25.08	22.14	25.5	5.53	19.37	15.77	15.29	6.02	26.28	31.73	16.33	8.86	19.74	18.78	17.65

## Sheet: Fig. 3c
Liver weight (g)						Body weight (g)					Liver/body weight ratio
NCD	CDHFD + PBS	CDHFD + E.c	CDHFD + P.d			NCD	CDHFD + PBS	CDHFD + E.c	CDHFD + P.d		CDHFD + PBS	CDHFD + E.c	CDHFD + P.d
1.2897	2.759	2.265	0.8814			29.87	54.06	51.87	24.64		5.10359	4.36669	3.57711
1.3914	3.1744	1.5613	1.6512			31.62	56.77	46.57	44.02		5.59169	3.35259	3.75102
1.1941	1.3446	1.6834	1.2626			28.71	39.43	49.36	39.1		3.41009	3.41045	3.22916
1.0972	2.832	2.2829	1.0938			26.51	55.28	52	36.8		5.12301	4.39019	2.97228
1.5961	2.6458	2.389	1.2717			36.38	54.28	50.99	28.48		4.87436	4.68523	4.46524
	3.0916	3.2095	2.1153				54.98	56.09	50.63		5.62314	5.72205	4.17796
	3.3933	1.3992	3.224				55.86	42.06	58.91		6.07465	3.32668	5.47276
	1.768	1.1415	1.3183				49.02	36.09	39.16		3.60669	3.16293	3.36645
	3.2208	2.1986	1.1779				59.25	50.47	31.86		5.43595	4.35625	3.69711
	1.3716	2.6875	1.3892				42.85	49.41	44.13		3.20093	5.43918	3.14797
	1.448	2.0967	1.332				42.17	49.39	42.55		3.43372	4.24519	3.13043
	1.1442		1.2433				39.89		40.6		2.86839		3.06232
	2.3189						52.03				4.45685
	1.809						48.53				3.72759

## Sheet: Fig. 3d
Hepatic Triglycerides (mg/g tissue)							Hepatic TBARs (nmol/mg tissue)
NCD	CDHFD + PBS	CDHFD + E.c	CDHFD + P.d				NCD	CDHFD + PBS	CDHFD + E.c	CDHFD + P.d
21.1659	56.7715	48.6509	18.6673				1.68292	2.6302	5.16417	1.82501
19.9166	64.8921	73.6373	38.6564				1.51714	4.35898	4.61948	2.18024
18.6673	39.281	51.7742	31.7851				1.4461	2.79597	4.52476	1.75396
18.0426	57.3962	71.7634	25.5385				2.98543	3.53011	7.39028	1.99078
19.9166	68.0154	67.3907	14.2946				1.63555	5.66149	4.3353	2.39338
	56.7715	64.8921	33.6591					2.46442	3.12752	3.22225
	61.1441	38.6564	41.155					2.46442	2.39338	2.6302
	36.7824	36.1577	32.4098					1.77764	2.25128	1.82501
	50.5249	56.7715	23.0399					1.304	4.00375	2.03815
	35.5331	61.7688	33.0344					3.17488	3.31697	1.63555
	37.4071	59.2702	34.2838					2.81965	3.00911	1.87237
	28.6618		28.6618					2.27497		2.03815
	49.2756							4.69053
	46.777							7.60342

## Sheet: Fig. 3e
Serum ALT						Serum AST
NCD	CDHFD + PBS	CDHFD + E.c	CDHFD + P.d			NCD	CDHFD + PBS	CDHFD + E.c	CDHFD + P.d
46	242	254	41			48	117	128	42
80	344	172	61			56	183	98	49
37	82	86	104			39	63	62	75
109	207	325	40			49	118	188	80
97	251	233	164			70	151	121	118
	275	97	179				147	72	77
	413	91	66				249	68	62
	88	289	55				66	163	44
	257	164	69				127	90	55
	97	207	67				77	124	51
	133		53				88		47
	52						52
	218						142
	186						221

## Sheet: Fig. 3f
Serum TNF-α (pg/ml)					Serum IL-6 (pg/ml)
NCD	CDHFD	CDHFD + P.d			NCD	CDHFD	CDHFD + P.d
76.0551	194.368	192.678			12.919	12.8534	12.8534
190.142	225.636	71.8297			11.6727	13.9685	6.49081
194.368	218.875	191.832			8.58981	14.6901	11.0824
162.254	250.144	180.142			8.39303	14.6901	14.4933
145.352	205.354	159.719			10.492	17.0514	12.2631
