# Supplementary material for: Parabacteroides distasonis uses dietary inulin to suppress NASH via its metabolite pentadecanoic acid
Source: Nat Microbiol. 2023 Jun 29;8(8):1534–48. doi: 10.1038/s41564-023-01418-7 (PMC10390331; doi:10.1038/s41564-023-01418-7)
Supplement: Source Data Fig. 4 — Statistical source data. [file 41564_2023_1418_MOESM7_ESM.xlsx]

## Sheet: Fig. 4b
Fecal PS (16:0/16:0) (Peak intensity)				Fecal sphingosine				Fecal Pentadecanoic Acid (Peak intensity)
CDHFD	CDHFD-I	CDHFD-C		CDHFD	CDHFD-I	CDHFD-C		CDHFD	CDHFD-I	CDHFD-C
108340	518604	83437.5		657994	98599.8	563159		2853500	42649458	1620018
170880	629456	101644		1166922	103334	1761714		12091929	34614947	8763557
149230	320151	74757.9		2006497	104077	364291		3081100	13749848	2893380
209432	672917	144182		6642589	123719	3094967		16094510	18735410	7491793
75544.7	429883	150800		1569045	138441	678476		5965098	40044165	10278114
Portal vein serum PS (16:0/16:0) (Peak intensity)				Portal vein serum Sphingosine-1-phosphate				Portal vein serum Pentadecanoic Acid (Peak intensity)
CDHFD	CDHFD-I	CDHFD-C		CDHFD	CDHFD-I	CDHFD-C		CDHFD	CDHFD-I	CDHFD-C
17945.5	95009.1	15715.2		10949.6	7224.54	9704.88		139459	223414	160928
25336.4	59793.9	5513.87		9974.71	6078.15	8688.33		196140	272971	190038
6783.06	35155.2	6586.22		10332.3	7298.99	9704.9		126977	192044	217415
14251.9	91283.5	10522.8		9821.98	10210.4	6508.19		161689	249585	167734
10848.1	56385.9	8157.86		9155.12	6204.27	7382.42		174992	201404	150297
8620.85	30328.9	3687.6		11113.9	7297.07	7018.76		182522	276193	168058
13713.7	62269.6			9708.34	7076.22			151392	179385

## Sheet: Fig. 4c
	12C-Inulin%	13C-Inulin%
M0	87.72	18.56
	87.77	7.43
	100	3.58
M1	11.35	4.06
	12.23	1.7
	0	0.84
M2	0.85	7.2
	0	4.41
	0	1.7
M3	0.07	4.55
	0	2.96
	0	1.92
M4	0.01	10.36
	0	9.59
	0	5.75
M5	0	7.06
	0	6.26
	0	6.42
M6	0	13.42
	0	16.39
	0	14.94
M7	0	7.84
	0	8.7
	0	11.17
M8	0	11.43
	0	17.98
	0	19.58
M9	0	4.96
	0	8.09
	0	10.39
M10	0	5.41
	0	12.22
	0	12.18
M11	0	2.35
	0	2.83
	0	4.95
M12	0	1.69
	0	0
	0	3.47
M13	0	1.11
	0	1.43
	0	3.11
M14	0	0
	0	0
	0	0
M15	0	0
	0	0
	0	0

## Sheet: Fig. 4f
	PEA level ug/ml
P.d	-	+	+
Inulin	-	-	+
	0.45	0.58	0.79
	0.485	0.545	0.685
	0.4	0.505	1.06
	0.395	0.59	0.96

## Sheet: Fig. 4g
Fecal pentadecanoic acid				Portal vein serum pentadecanoic acid
CDHFD-I + PBS	CDHFD-I + P.d			CDHFD-I + PBS	CDHFD-I + P.d
4.16321	12.084			1.32355	1.437
4.8747	21.3894			1.36137	1.51263
4.60625	18.4153			1.09666	1.32355
5.79496	19.322			1.09666	1.36137
4.65746	25.1632			1.28574	1.51263

## Sheet: Fig. 4h
ALT				AST					Serum TNF-α					Serum IL-6
NCD	CDHFD	CDHFD + PEA		NCD	CDHFD	CDHFD + PEA			NCD	CDHFD	CDHFD + PEA			NCD	CDHFD	CDHFD + PEA
62	301	208		69	251	129			141.127	213.805	172.395			12.9846	16.2643	13.9029
76	401	318		86	278	202			72.6748	212.115	156.339			7.73709	19.8064	14.2965
70	220	218		64	250	238			132.676	204.509	187.607			12.1319	16.3299	15.7396
129	375	242		155	362	146			125.915	197.748	171.55			15.6084	18.6257	12.5254
88	423	338		138	260	182			150.423	207.044	135.211			15.2804	19.7408	17.5042
85	277	346		39	210	222
63	264	297		31	181	311
	340	190			268	214
	257	172			184	160
	323	153			233	173
