# Supplementary material for: Parabacteroides distasonis uses dietary inulin to suppress NASH via its metabolite pentadecanoic acid
Source: Nat Microbiol. 2023 Jun 29;8(8):1534–48. doi: 10.1038/s41564-023-01418-7 (PMC10390331; doi:10.1038/s41564-023-01418-7)
Supplement: Source Data Fig. 5 — Statistical source data. [file 41564_2023_1418_MOESM8_ESM.xlsx]

## Sheet: Fig. 5a
Portal verin serum LPS					Portal verin serum LPS
NCD	CDHFD	CDHFD-I	CDHFD-C		NCD	HFHCD	HFHCD-I	HFHCD-C
-0.03169	4.66652	6.40738	4.17084		2.69938	5.78548	2.14388	3.3166
6.0494	8.83001	6.22783	9.79792		1.77355	3.56349	1.83527	3.13144
8.2579	10.9797	5.52119	17.9129		1.52666	6.83476	2.63766	2.82283
0.552219	4.33455	5.87213	6.58802		3.06971	5.29171	1.71183	3.56349
3.37704	9.88203	0.852775	20.8021		2.69938	3.25488	1.40322	3.8721
1.07159	15.0281	1.80314	6.76972
7.69305	7.5065	5.34759	9.21514
	25.0909	3.22357	12.3868
	4.66652	3.22357	9.40874
	16.4682	10.9797	0.460236
			6.22783
			28.6844

## Sheet: Fig. 5b
Portal verin serum LPS					Portal verin serum LPS
NCD	CDHFD + PBS	CDHFD + P.d			NCD	CDHFD	CDHFD + PEA
5.87213	25.2929	7.32086			2.634	8.22	8.0436
2.62915	31.6002	11.1785			1.9872	9.984	8.514
1.93479	16.8806	3.68943			3.8688	13.3944	7.8672
3.84824	22.6498	0.852775			3.1632	10.866	5.1624
0.372785	22.8544	4.66652			4.2216	9.5136	8.1612
	50.3316	4.00873
		9.40874

## Sheet: Fig. 5d
Relative E-cadherin protein expression						Relative E-cadherin protein expression					Relative E-cadherin protein expression				Relative E-cadherin protein expression
NCD	CDHFD	CDHFD-I	CDHFD-C			NCD	HFHCD	HFHCD-I	HFHCD-C		NCD	CDHFD	CDHFD + P.d		NCD	CDHFD	CDHFD + PEA
1	0.339229	1.8749	0.615286			0.8	0.09	1.1	0.17		0.760843	0.301667	2.05263		1.85	0.04	0.7
1.45465	0.10929	1.70951	0.59029			0.87	0.04	0.49	0.23		1.58667	0.210526	0.977612		1.54	0.07	1.66
1.76094	0.262832	1.55598	0.240364			1	0.06	0.49	0.28		0.703636	0.501395	1.52459		1	0.13	1.46
											0.913953	0.383929	2.11		0.48	0.06	1.29
Relative Claudin-1 protein expression											Relative Claudin-1 protein expression				Relative Claudin-1 protein expression
NCD	CDHFD	CDHFD-I	CDHFD-C								NCD	CDHFD	CDHFD + P.d		NCD	CDHFD	CDHFD + PEA
1	1.04606	1.56276	1.66444								2.84337	0.516667	1.23158		0.63	0.06	0.47
1.42667	0.649529	2.02337	1.01253								2.17333	0.394737	0.425373		1.21	0.34	0.34
3.11438	0.255126	2.09952	1.12776								1.05455	0.616279	0.557377		1	0.09	0.29
											1.67442	0.866071	0.57		0.42	0.02	0.44
