# Supplementary material for: Parabacteroides distasonis uses dietary inulin to suppress NASH via its metabolite pentadecanoic acid
Source: Nat Microbiol. 2023 Jun 29;8(8):1534–48. doi: 10.1038/s41564-023-01418-7 (PMC10390331; doi:10.1038/s41564-023-01418-7)
Supplement: Source Data Fig. 6 — Statistical source data. [file 41564_2023_1418_MOESM9_ESM.xlsx]

## Sheet: Fig. 6c
	NCD										CDHFD													CDHFD-I															CDHFD-C
CCL2	0.799521	1.1013	0.801305	0.648348	0.590894	1.59454	1.19103	1.39832	1.71712	0.812057	0.94413	0.744837	0.809558	5.5288	4.5082	2.56756	1.86225	1.70794	2.16999	5.99674	2.04402	3.05465	4.43946	1.39363	4.27064	0.40408	0.971525	1.05209	1.30779	0.713467	1.77402	0.33056	0.55812	0.98421	0.243013	1.67352	1.36264	5.60768	0.579849	2.32413	1.26951	0.251438	0.032444	0.841598	1.66261	1.11873	1.50343	1.02078	3.84405
CXCL2	0.80289	1.03932	0.508989	1.58283	0.804444	0.735365	1.29174	1.09793	1.09185	1.62689	3.55635	1.39452	4.09574	6.08205	2.02583	1.44252	1.92189	1.56164	1.39045	2.84162	2.32865	2.85929	2.93581	0.977742	3.3888	1.70807	0.903259	1.10661	1.41043	0.548175	1.22876	1.78884	1.03697	3.57357	2.61467	0.684247	1.74537	4.19484	3.4605	12.0109	5.03057	4.78345	6.41467	9.24061	7.29633	8.19801	7.5067	2.11102	11.3283
CXCL10	0.899187	1.01046	1.01668	0.596503	0.860109	1.58174	0.647429	1.03467	1.87355	1.06437	1.1481	3.52146	1.11831	1.53313	7.93924	3.00566	1.79536	3.12493	1.7706	6.27918	1.82469	3.22903	3.72675	2.18107	2.41517	0.46964	2.14074	1.5754	1.69598	3.07498	2.6419	0.364594	0.736927	1.03917	0.304246	1.25972	1.82767	2.89913	0.440421	1.09347	1.68747	0.541598	0.19185	1.25815	1.81312	1.27664	1.37506	1.92516	2.39339
	NCD						HFHCD															HFHCD-I												HFHCD-C
CCL2	0.986068	0.62868	2.22949	0.850489	1.31259	0.649393	1.92481	4.04686	3.02748	2.48854	3.37659	0.931028	2.64646	7.21228	2.95227	3.50652	4.1481	7.17066	10.0355	4.85261	5.35038	2.093	4.33336	1.11737	2.14815	2.87506	1.36576	3.51607	4.77057	1.3582	0.972436	1.38304	2.33311	1.11535	1.94425	5.09615	1.02753	1.84918	0.743423	2.86251	2.32463	5.72505	1.83886	2.62664	2.4507
CXCL2	1.42832	0.695261	1.61747	0.873002	0.719276	0.991021	1.16167	4.34002	1.55197	2.58612	2.70555	2.46051	1.73285	1.58168	1.99973	3.34754	1.66767	5.62378	3.66487	3.758	3.89952	1.75312	2.1072	2.28737	1.25544	1.76471	0.953963	0.808824	2.75288	1.02662	2.02202	0.648214	1.58902	1.03258	1.38604	0.91004	1.40747	0.718061	1.47047	3.6783	2.02875	2.27669	1.68815	1.67218	2.85443
CXCL10	1.01324	0.769838	1.82167	0.941875	1.10499	0.675278	1.12932	0.877311	1.87611	2.87093	1.06422	0.905088	0.884204	1.32748	1.26363	1.51002	4.40738	3.19718	1.63487	1.72102	1.2795	0.939488	2.11979	0.833172	0.637518	1.80982	1.6314	1.09234	0.935085	0.637723	1.49392	0.842998	0.901971	0.995587	2.2624	1.09907	0.591694	1.36505	0.962895	1.42283	2.66475	1.47928	1.36011	0.925556	0.7
[truncated: 3 more columns]

## Sheet: Fig. 6d
	NCD					CDHFD + PBS														CDHFD + P.d
CCL2	0.554751	1.59668	0.785741	0.957702	1.50168	2.70398	3.60448	2.12261	2.03967	2.28727	2.89728	9.12666	1.7519	0.928977	0.602759	2.94508	0.751547	1.27298	3.73499	1.31625	0.388752	1.39538	0.731974	0.601384	3.98439	5.88741	0.360298	0.50363	0.691074	0.558792	1.16618
CXCL2	0.794013	1.45383	1.02632	0.600624	1.4044	1.56806	1.43142	1.50128	0.838336	1.38333	1.1787	2.20315	0.107082	0.869225	0.461338	2.72042	1.04525	0.91547	1.58163	1.04966	1.37129	1.29217	1.21324	1.23578	0.737393	0.633062	1.45383	1.16373	1.17421	1.17954	0.797831
CXCL10	0.816831	1.65181	0.798248	0.784174	1.18249	2.08056	3.19111	1.54093	1.31409	2.28304	1.39452	4.4626	2.34182	1.24694	1.55682	1.83042	0.653444	1.50481	2.39069	1.25786	2.80929	2.66076	0.503456	0.8796	1.30053	1.09773	1.57576	0.808451	1.23349	0.57433	1.168
	NCD							CDHFD										CDHFD + PEA
CCL2	1.31906	0.71267	0.788834	1.3084	1.28265	0.839924	0.979366	5.17623	6.61459	7.65166	2.87479	4.42754	11.3208	3.53926	4.3714	3.45275	3.4352	3.14705	3.17606	7.5074	2.31861	2.98171	4.28781	2.67571	4.78094	2.16479	1.69148
CXCL2	1.24813	1.1481	0.741924	1.21564	1.69287	0.854241	0.574882	1.50146	1.1966	1.48166	2.96177	1.47296	1.31781	2.88253	2.06613	2.42445	1.45667	1.19751	1.55728	0.823308	1.72837	1.16509	0.951561	1.86434	0.966469	1.33834	0.95628
CXCL10	1.35917	0.645487	1.55857	1.3445	0.919958	1.1026	0.569781	2.62012	3.70743	5.26985	3.48185	2.20393	5.95874	2.12356	2.50206	3.57694	2.60946	2.40526	1.05694	2.49365	4.77135	1.67098	2.19262	2.19808	2.03627	3.41666	1.8653

## Sheet: Fig. 6e
	NCD										CDHFD													CDHFD-I															CDHFD-C
Mogat1	1.1105	1.32039	0.60098	1.13424	0.611578	0.740097	0.979142	1.16041	1.09112	1.78326	3.36982	4.06564	1.29095	1.17008	1.7784	3.63101	3.93695	11.9689	4.75557	7.83154	2.67779	2.6144	7.28248	2.03575	3.13128	1.91178	0.781278	1.17791	2.54805	1.30761	3.09077	1.39771	3.08846	1.63025	2.00765	3.29345	1.24809	3.35547	0.428758	0.520308	0.578834	0.532829	0.263715	0.921745	1.19055	1.2168	1.76879	1.35328	1.15182
SCD-1	0.999005	1.53278	0.751673	0.868827	1.90094	0.690354	2.3792	1.05622	0.329774	0.920876	0.359904	1.37282	0.464224	0.302606	0.184663	1.88018	0.687759	1.73598	0.316004	2.02969	0.077127	0.088761	1.40444	0.007738	0.196413	0.010765	0.011366	0.059269	0.021374	0.035426	0.603943	0.204327	0.581939	0.29071	0.651891	0.243963	0.525412	0.02945	0.006819	1.2751	1.09444	0.0126	0.01992	0.012677	0.96076	0.311422	1.76402	1.57887	0.85428
SCD-2	1.06832	1.4253	0.743944	0.882347	2.193	0.591117	2.66949	0.982415	0.274512	1.07031	0.383583	1.4874	0.507926	0.27766	0.199492	1.69393	0.721338	1.74952	0.408582	2.28436	0.061297	0.099344	1.53418	0.006173	0.179718	0.009585	0.00828	0.050409	0.014206	0.03772	0.439387	0.199375	0.557524	0.242858	0.582838	0.264506	0.515274	0.02719	0.004896	1.08014	0.887518	0.00815	0.012465	0.013848	0.610296	0.291326	1.36116	1.40547	0.882891
	NCD						HFHCD															HFHCD-I												HFHCD-C
Mogat1	0.719923	1.04948	0.744673	3.59297	1.04048	0.474896	6.52592	2.98415	6.3897	7.97506	7.86062	4.72219	7.91048	4.12151	4.27665	3.90074	4.43194	4.37291	4.96002	9.38288	8.74017	2.80829	5.19745	3.79647	0.987915	5.9345	6.56243	4.12515	2.37509	1.40834	1.8297	1.01509	1.07485	2.74228	0.928948	7.45634	2.55107	3.89957	5.58483	1.56222	2.18139	1.8161	1.97834	1.78422	4.95347
SCD-1	1.04484	0.673706	0.868143	0.807374	1.34775	1.5038	17.4945	23.2844	18.3863	17.167	18.221	25.8055	17.6279	24.3154	12.2859	15.6079	18.2283	33.4108	18.7239	27.0781	20.0361	16.1925	18.6732	9.72847	17.8487	11.0815	18.3968	17.7485	18.738	15.8044	16.8994	13.1322	8.16669	19.2391	15.8799	10.865	21.6094	23.178	23.134	25.024	19.0589	19.5936	21.5623	24.3307	14.449
SCD-2	1.0746	0.690105	0.809023	0.832894	1.28585	1.55506	19.4053	21.6394	31.0946	21.8915	12.5837	19.8634	26.0663	17.702	19.6836	11.6813	15.7715	18.5907	35.7163	19.4758	25.0516	14.9476	18.9826	9.86099	15.1666	11.3033	20.1463	18.8561	16.0434	15.3509	17.812	14.5261	11.7536	26.0585	16.0173	11.9336	19.0059	22.5654	22.0016	20.5252	18.1528	19.1133	19.395	25.2097	12.6922
[truncated: 3 more columns]

## Sheet: Fig. 6f
	NCD					CDHFD + PBS														CDHFD + P.d
Mogat1	0.977493	1.91083	1.0492	0.603672	0.844497	1.29352	5.54586	3.32574	3.4756	1.98338	9.117	4.48583	13.5684	14.9378	15.0375	9.95211	12.2162	16.5616	18.6384	3.98021	3.50703	6.67338	14.2661	0.881878	13.2908	0.646408	1.94557	1.33138	2.41246	2.26662	2.15848
SCD-1	0.964039	0.83385	1.03461	1.19741	1.00432	0.248835	0.685542	0.361781	0.494025	0.691214	0.68505	0.939354	0.306527	0.491956	0.623387	0.244652	0.473764	1.15071	0.210802	0.42376	0.287261	1.06645	0.887611	0.573593	0.228823	0.452388	0.284949	0.314829	0.144685	0.495672	0.832932
SCD-2	1.03232	0.736451	0.935216	1.1957	1.17696	0.263508	0.665886	0.380757	0.467049	0.772475	0.810802	0.931188	0.352968	0.415557	0.789614	0.311626	0.507186	0.914999	0.243335	0.453168	0.364538	1.13263	1.06464	0.628883	0.281829	0.397678	0.231886	0.224717	0.201617	0.492567	0.818347
	NCD							CDHFD										CDHFD + PEA
Mogat1	1.6465	0.616525	0.688196	3.55061	0.216045	0.787	1.61804	7.28215	7.87872	9.6649	4.64935	11.5447	7.24613	7.63161	5.64103	6.6171	9.20293	4.58398	5.13985	7.31462	3.97489	4.86172	5.88419	5.86459	6.03451	7.1043	7.21954
SCD-1	0.873777	0.529665	0.661536	1.27076	0.663143	1.57493	2.15115	1.83347	0.623877	2.44712	1.61353	1.67765	1.92622	1.74495	1.81883	2.68851	1.36959	1.2286	1.3136	1.95987	1.27326	0.887878	0.582483	0.955525	1.13474	0.663528	1.12068
SCD-2	0.425898	1.23197	0.640377	1.43433	0.785568	1.32239	1.7766	1.59989	0.561947	1.94592	1.40662	1.50398	1.84808	1.41695	1.51095	2.08714	1.55063	1.2406	1.28398	1.41892	1.10949	1.24999	0.847977	0.554274	0.789553	1.12921	1.13094
