# Supplementary material for: Parabacteroides distasonis uses dietary inulin to suppress NASH via its metabolite pentadecanoic acid
Source: Nat Microbiol. 2023 Jun 29;8(8):1534–48. doi: 10.1038/s41564-023-01418-7 (PMC10390331; doi:10.1038/s41564-023-01418-7)
Supplement: Source Data Extended Data Fig. 1 — Statistical source data. [file 41564_2023_1418_MOESM13_ESM.xlsx]

## Sheet: Extended Fig. 1b
Weeks\Body weight gain g	NCD							HFHCD															HFHCD-I												HFHCD-C
1	0.6	0.8	0.4	0.5	0.4	0.6	0.3	3.12	1.81	3.14	3.22	2.62	2.56	3.15	2.33	2.03	4.17	3.41	1.6	3.25	3.95	3.33	3.13	3.51	3.06	3.11	2.33	2.08	3.08	3.01	2.31	2.78	2.29	2.24	1.76	2.27	3.02	2.37	3.2	2.63	1.3	1.95	2.13	2.43	2.19	1.26
2	1.2	1.69	0.7	1.06	0.83	1.2	0.63	4.47	2.27	4.67	5.4	5.58	1.9	5.49	3.51	3.17	6.92	6.52	2.3	4.88	5.65	4.84	3.06	4.41	4.92	4.55	2.83	1.84	3.43	3.22	3.04	4.04	2.85	3.44	3.12	2.5	5.33	3.9	5.01	4.11	2.63	2.64	4.68	4.12	3.3	1.41
3	1.67	3.01	1.28	2.37	1.63	1.62	1.3	6.44	3.01	6.37	7.04	7.35	3.1	7.11	4.67	4.39	9.75	9.62	3.5	6.95	7.54	6.46	4.25	6.61	7.13	6.02	3.87	2.33	5.45	5.65	3.76	5.84	3.14	4.7	4.16	4.1	7.68	5.94	7.54	6.24	3.69	4.22	7.85	7.1	4.31	2.95
4	2.91	4.14	2.05	3.05	2.39	2.29	2.52	7.11	4.25	8.79	8.52	9.55	4.85	8.43	6.21	6.21	12.45	12.68	4.96	9.41	9.83	8.77	5.72	7.53	9.31	7.39	4.65	3.17	5.65	7.71	5.43	6.19	4.26	5.35	4.4	4.26	7.82	6.51	8.01	5.87	3.83	3.99	8.03	7.43	5	3.5
5	3.34	4.18	2.2	4.01	2.17	2.09	2.8	9.53	5.14	11.5	11.3	11.79	7.06	10.15	7.87	7.68	16.23	15.74	6.91	10.06	11.4	10.87	6.82	9.13	11.08	9.23	5.88	3.58	7.81	9.01	6.73	7.7	5.62	6.63	5.63	5.19	9.01	8.66	8.83	7.43	4.77	4.97	9.33	7.99	6.09	4.09
6	3.85	5.12	2.9	5.71	2.51	2.08	3.22	10.98	6.52	13.36	11.8	13.65	9.33	12.52	9.13	9.24	18.22	18.11	8.17	12.3	13.3	12.82	8.86	11.21	12.93	11.25	8.08	5.49	10.81	11.28	8.75	10.05	7.08	8	7.82	7.79	12.78	9.98	11.39	9.29	6.29	6.88	12.43	11.31	7.85	6.59
7	4.39	4.82	3.53	5.35	7.82	2.65	3.26	11.71	7.22	14.77	13.55	14.54	11.07	14.49	10.51	10.98	19.98	20.95	9.35	13.54	15.05	15.74	10.34	13.27	14.35	13.2	9.63	6.44	12.82	13	9.84	11.04	8.55	8.36	8.89	9.52	15.13	11.54	13.64	11.44	7.33	8.22	14.91	13.73	10.4	8.12
8	4.26	5.03	4.26	5.52	9.48	2.84	3.37	12.61	8.77	15.19	14.97	16.19	12.14	16.23	10.7	12.86	21.2	22.21	9.65	14.85	16.88	17.54	12.57	15.35	16.81	14.42	10.8	7.5	14.91	13.03	10.93	12.18	9.42	9.15	9.96	11.23	17.97	12.52	15	12.86	7.89	10.25	17.54	15.76	10.38	8.92
9	4.45	5.02	3.9	4.95	3.82	2.7	3.42	14.66	10.2	17.26	18.41	17.82	14.44	18.39	12.51	14.71	22.76	23.64	11.15	17.05	18.1	20.5	14.27	16.97	18.52	16.32	11.58	8.3	16.92	15.49	12.05	13.12	10.78	10.28	11.59	13.12	19.59	12.95	16.64	14.58	8.75	11.73	21.31	18.82	11.78	9.86
10	4.79	6.16	4.68	6.33	4.1	3.12	3.85	16.48	12.33	18.65	19.29	19.94	15.56	20.19	14.05	15.79	25.02	24.79	11.81	17.96	19.75	22.22	14.75	19.18	20.2	17.89	12.6	8.94	18.59	17.23	14.34	14.62	12.27	11.62	12.06	13.95	20.2	14.03	19.01	15.89	9.96	12.8	22.75	20.67	13.33	10.68
11	4.88	5.7	4.72	6.35	4.28	2.96	4.01	16.6	13.01	19.41	20.1	20.86	16.46	20.79	13.94	17.4	24.82	24.39	13.12	18.63	20.42	22.49	14.93	20.99	21.46	19.01	13.06	9.25	20.45	18.54	15.15	14.83	12.84	12.44	10.32	13.87	19.67	14.65	18.27	14.27	10.7	13.42	23.87	20.65	12.04	10.81
12	5.56	6.16	5.22	5.9	4.62	3.48	4.47	18.58	15	21.25	22.9	22.61	17.2	22.17	15.79	18.96	26.83	25.03	13.04	20.58	22.12	22.69	16.17	23.11	23.71	20.59	15.27	10.57	22.89	21.03	17.69	15.55	13.86	14.38	12.48	12.84	22.2	12.67	16.67	14.77	11.06	12.33	25.26	23.08	14.22	11.94
13	5.87	5.61	4.51	5.31	4.26	2.88	4.09	18.46	15.34	22.63	24.35	22.71	17.81	21.64	16.79	19.29	26.16	23.83	13.65	21.06	22.34	22.64	15.58	23.96	24.23	21.69	14.97	10.94	23.52	21.79	19	15.31	15.74	12.98	10.69	14.12	20.47	15.26	19.25	16.52	11.35	14.1	24.09	22.46	15.31	11.75
14	5.92	5.76	4.5	6.77	4.61	2.89	4.43	18.79	15.36	22.84	24.19	21.02	19.34	21.08	17.48	20.12	24.76	23.23	14.61	21.33	21.44	21.87	15.81	25.25	25.07	23.18	15.85	12.09	25.76	23.16	21.05	15.62	13.59	12.26	12.71	13.6	22.64	13.14	16.11	15.82	11.65	12.81	25.92	24.02	14.31	12.31
15	5.73	5.64	4.51	5.92	4.31	2.35	4.75	20.16	17.79	23.81	26.09	23.13	19.26	23.41	19.33	21.24	26.73	25.16	15.93	23.48	23.01	22.95	18.03	27.37	26.68	24.54	18.26	14.02	28.47	24.7	23.65	18.44	15.55	13.59	14.33	15.07	24.35	15.38	17.32	17.8	13.09	14.27	26.45	24.79	17.26	13.24
16	5.73	5.64	4.51	5.92	4.31	2.35	4.75	22.6	19.03	23.99	26.11	24.51	22.17	24.49	21.04	23.47	28.84	27.6	17.96	24.53	23.95	25.1	21.55	28.29	28.69	26.59	21.58	15.53	28.52	26.63	25.2	22.94	18.98	16.95	17.13	18.09	26.64	18.67	21.48	20.7	14.45	15.84	27.6	26.17	18.88	15.24

## Sheet: Extended Fig. 1c
ITT Assay
Min\Group	NCD					HFHCD					HFHCD-I					HFHCD-C
0	8.8	8.8	8.3	8.2	8.8	11.3	13.8	9.6	13	13.4	11.3	8.4	9.6	12.4	10.9	12.9	11.1	11.3	14.9	10.3
15	4.3	6.3	3.1	3.8	5.8	10.3	11.8	10.4	10	10.8	9.1	5.3	8.3	10.9	7.3	7.2	8.2	8.9	9.2	9.3
30	3.5	5.7	2.1	2.4	2.2	10.7	10.1	9	8.3	8.4	7.6	3.2	6	6.4	5.3	5.3	5.4	7.5	5.6	5.6
60	4.7	5	2.4	2.7	1.8	10.6	9.9	8.8	7.9	8.7	9.1	3.6	6.4	6.3	4.9	5.6	5.4	5.5	6.1	6.2
120	6.3	6.2	6.6	5.7	6.5	12	12.8	9.8	11.3	10.7	10.4	5.5	8.5	8.1	7.4	8.9	7.6	6.2	7	8.1
AUC of ITT Assay
NCD	HFHCD	HFHCD-I	HFHCD-C
609.75	1317	1113.75	843
699.75	1337.25	541.5	798.75
462	1120.5	874.5	820.5
465	1128.75	927	860.25
478.5	1164	753	864.75
GTT Assay
Min\Group	NCD					HFHCD					HFHCD-I					HFHCD-C
0	5.6	6.5	7.1	6.8	7.2	8.8	7.8	8.6	9.2	8.4	7.1	7.3	7.9	8	7.3	9.3	9.8	9.6	8.6	8.6
15	15.5	17.6	16	12.1	17.7	20.6	20.3	22.6	25.9	16.1	16.8	20.9	20.1	18.5	17.2	21.3	23.1	23.6	20.6	19
30	15.2	15.7	13.9	13.7	15.6	18.3	21.9	23.1	24.5	19.3	20.7	19.2	15.1	19.2	20.6	24.4	20	16.8	22	16.5
60	10.9	12.4	9.6	10.2	12.4	18	21.7	18.9	19.1	16.1	12.4	14.8	15.4	14	14	18.4	15.9	14.8	17.8	12.8
120	7.5	7.8	8.3	6	8	10.6	13.7	11.3	11.6	10.7	7.3	10.7	7.8	10.6	8.5	10.6	11.8	9.7	11.1	11.7
AUC of GTT Assay
NCD	HFHCD	HFHCD-I	HFHCD-C
1332	1914.75	1548	2084.25
1458	2243.25	1787.25	1939.5
1287	2112.75	1627.5	1761
1179.75	2216.25	1717.5	2002.5
1468.5	1784.25	1661.25	1647.75

## Sheet: Extended Fig. 1d
Liver weight						Body weight								Liver body weight ratio %
NCD	HFHCD	HFHCD-I	HFHCD-C			NCD	HFHCD	HFHCD-I	HFHCD-C					HFHCD	HFHCD-I	HFHCD-C
1.27	2.36	1.93	1.38			31.5	44	43.8	37.73					5.36364	4.40639	3.65757
1.36	2.14	3.55	2.11			35.7	43.12	52.34	42.3					4.96289	6.78258	4.98818
1.39	3.37	3.48	4.88			34.6	47.32	51.82	50.17					7.12172	6.71555	9.72693
1.66	3.59	1.22	1.72			39.5	49.31	33.28	39.52					7.28047	3.66587	4.35223
1.44	3.35	2.19	2.18			34.6	48.34	44.84	42.84					6.93008	4.88403	5.0887
1.3	2.84	1.25	1.99			27.7	46.15	37.49	43.43					6.15385	3.33422	4.58209
1.33	3.76	3.66	1.48			34.6	47.86	52.87	36.36					7.85625	6.92264	4.07041
	2.04	2.88	1.54				43.91	50.72	36.88					4.64587	5.67823	4.1757
	2.66	2.8	4.2				46.11	50.36	52.57					5.76881	5.55997	7.98935
	5.47	1.97	3.73				50.82	44.46	51.86					10.7635	4.43095	7.19244
	4.51	1.57	1.7				52.09	39.04	41.88					8.65809	4.02152	4.05922
	1.62	1.54	1.64				40.84	39.25	37.5					3.9667	3.92357	4.37333
	3						46.83							6.40615
	3						46.01							6.52032
	4.11						48.06							8.55181

## Sheet: Extended Fig. 1e
Hepatic Triglycerides (μg/mg tissue)								Hepatic TBARs (nmol/mg tissue)
NCD	HFHCD	HFHCD-I	HFHCD-C					NCD	HFHCD	HFHCD-I	HFHCD-C
29.1672	291.666	243.749	199.999					0.668883	2.44584	3.05107	1.91104
41.6671	245.833	243.749	211.332					2.91287	4.26152	2.74845	1.91627
29.1672	266.666	224.999	266.666					1.1702	3.42933	2.21888	2.21888
62.5003	254.166	87.5002	266.666					1.83862	3.35368	2.14323	2.06757
45.8338	270.832	258.332	199.999					1.95798	3.73195	2.74845	1.76496
41.6671	249.999	120.833	258.332					0.52565	2.97541	3.20237	3.88325
33.3338	249.999	258.332	224.999					0.812117	2.82411	2.59715	1.76496
	245.833	266.666	154.166						3.42933	2.29453	3.58064
	266.666	249.999	283.332						3.42933	3.05107	1.91627
	229.166	141.666	241.666						6.75808	2.14323	3.12672
	220.833	208.333	237.499						4.86675	2.44584	1.76496
	274.999	150	214.666						2.44584	2.97541	2.37019
	283.332								2.21888
	270.832								2.82411
	287.499								3.20237

## Sheet: Extended Fig. 1f
Serum ALT (U/L)						Serum AST (U/L)						Serum TG (mg/dL)						Serum CHOL (mg/dL)
NCD	HFHCD	HFHCD-I	HFHCD-C			NCD	HFHCD	HFHCD-I	HFHCD-C			NCD	HFHCD	HFHCD-I	HFHCD-C			NCD	HFHCD	HFHCD-I	HFHCD-C
29	156	120	128			61	197	79	120			29	97	115	59			40	217	198	223
29	150	410	123			92	97	291	88			29	75	101	76			17	215	252	233
29	314	276	381			56	260	203	289			39	109	65	90			51	269	260	293
36	257	132	123			107	189	101	44			43	74	86	156			17	243	95	227
107	263	164	147			132	137	84	115			29	80	103	37			45	237	202	232
111	292	131	132			83	218	126	60			29	126	64	123			17	279	181	258
42	796	306	134			55	458	226	111			41	144	71	49			17	289	247	179
	233	229	133				156	201	67				74	75	120				187	214	189
	232	242	492				166	167	338				142	48	104				283	193	332
	504	118	508				320	64	364				103	75	87				347	177	324
	538	163	148				362	87	70				93	83	80				297	210	213
	136	97	112				123	42	69				121	103	67				215	165	177
	310						239						91						296
	231						142						203						251
	574						371						134						303

## Sheet: Extended Fig. 1g
Serum TNF-α (pg/ml)						Serum IL-6 (pg/ml)
NCD	HFHCD	HFHCD-I	HFHCD-C			NCD	HFHCD	HFHCD-I	HFHCD-C
157.184	205.354	157.184	243.383			8.32744	11.0824	10.2953	9.31135
120	209.579	161.409	237.467			10.4265	10.82	10.0329	10.4265
169.015	218.03	201.974	180.846			9.77051	12.3287	8.19625	11.7383
132.676	212.115	154.649	223.101			6.5564	16.8547	9.37694	8.721
120.845	250.989	121.69	126.76			6.16284	17.8386	9.44254	11.2792
	326.202	185.917	180.846				12.0663	9.18016	10.82
	332.117	209.579	162.254				15.0836	11.2136	12.7222

## Sheet: Extended Fig. 1h
Hepatic Hydroxyproline (μg/mg tissue)						Relative α-SMA mRNA
NCD	HFHCD	HFHCD-I	HFHCD-C			NCD	HFHCD	HFHCD-I	HFHCD-C
0.096604	0.1341	0.1341	0.181992			1.5873	1.0486	0.878836	2.57355
0.173888	0.231801	0.176245	0.166667			0.703729	1.65768	1.21598	1.03026
0.131733	0.145594	0.139847	0.220307			0.889598	1.41186	0.799623	1.56285
0.075527	0.226054	0.095785	0.149425			1.37799	2.67012	0.588777	1.39419
0.064988	0.224138	0.162835	0.145594			0.830838	2.3883	1.03435	1.36593
0.084309	0.155172	0.118774	0.153257			1.23912	1.52297	0.427182	1.23393
0.122951	0.1341	0.164751	0.16092				1.53785	1.39319	1.24742
	0.231801	0.143678	0.114943				1.15901	1.9811	2.32932
	0.145594	0.187739	0.224138				1.76126	1.40985	1.96103
	0.226054	0.143678	0.172414				1.06412	0.923605	1.29783
	0.162835	0.180077	0.155172				1.70643	1.17139	1.04555
	0.155172	0.116858	0.181992				1.03462	1.16603
	0.293103						1.33576
	0.162835						1.79066
	0.189655
